# Supplementary material for: Exome-wide age-of-onset analysis reveals exonic variants in ERN1 and SPPL2C associated with Alzheimer’s disease
Source: Transl Psychiatry. 2021 Feb 26;11:146. doi: 10.1038/s41398-021-01263-4 (PMC7910483; doi:10.1038/s41398-021-01263-4)
Supplement: Supplementary file 3 — Supplementary Table S1 [file 41398_2021_1263_MOESM3_ESM.xlsx]

## Sheet: Table S1 cohort summary
	Project	Race	Sample size	Female (%)	AD (%)	Average age-at-onset	APOE4 carrier (%)	Genotyping method	Imputation
1	ADSP	white non-hispanic	10216	58.03	54.86	75.36	29.67	WES	NA
2	LOADFS	white non-hispanic	3155*	62.12	41.46	76.5	55.02	SNP array	TOPMED Imputation Server (TOPMed reference panel Version R2 on GRC38)
3	ROSMAP	white non-hispanic	681**	66.23	36.71	86.05	37.3	WGS	NA
4	CHS	white non-hispanic	2690***	60.07	5.72	83.31	25.54	SNP array	TOPMED Imputation Server (TOPMed reference panel Version R2 on GRC38)
5	GenADA	white non-hispanic	1588	61.02	49.81	72.26	43.58	SNP array	TOPMED Imputation Server (TOPMed reference panel Version R2 on GRC38)
6	ADSP extension	white non-hispanic	1147	57.54	45.76	76.29	41.5	WGS	NA
7	ADNI	white non-hispanic	738	43.09	5.83	NA	40.79	WGS	NA
* This sample size does not include overlapping subjects in ADSP. The original sample size is 3473.
** This sample size does not include overlapping subjects in ADSP. The original sample size is 1196.
*** This sample size does not include overlapping subjects in ADSP. The original sample size is 3262.
