# Supplementary material for: Exome-wide age-of-onset analysis reveals exonic variants in ERN1 and SPPL2C associated with Alzheimer’s disease
Source: Transl Psychiatry. 2021 Feb 26;11:146. doi: 10.1038/s41398-021-01263-4 (PMC7910483; doi:10.1038/s41398-021-01263-4)
Supplement: Supplementary file 4 — Supplementary Table S2 [file 41398_2021_1263_MOESM4_ESM.xlsx]

## Sheet: Model_1
SNP_POS	log(HR)	SD	p	ss	MAF	CHR	RS_ID
19:45411941	1.20398	0.0252276	4.388337E-497	10217	0.147502	19	rs429358
19:45396144	0.989512	0.0291367	8.38e-253	10163	0.150349	19	rs11556505
19:45395714	0.743728	0.025407	2.32e-188	10184	0.228594	19	rs157581
6:41129252	1.01676	0.122077	8.16e-17	10160	0.00561024	6	rs75932628
19:45316588	-0.432456	0.0673844	1.38e-10	10204	0.0314093	19	rs28399654
19:45490570	0.142479	0.0226864	3.38e-10	10120	0.322727	19	rs3786505
19:45315445	-0.416521	0.0686126	1.27e-09	10050	0.0301493	19	rs28399653
19:45655333	0.211955	0.0363772	5.66e-09	10050	0.091393	19	rs28469095
7:99971313	-0.128697	0.0237945	6.35e-08	10095	0.298118	7	rs2405442
8:27462481	-0.116834	0.0220054	1.1e-07	10154	0.386793	8	rs7982
19:45296806	-0.329277	0.0660691	6.23e-07	10054	0.0316789	19	rs3208856
19:45322904	1.19739	0.240694	6.53e-07	10215	0.00146843	19	rs149302547
11:59945745	-0.105652	0.0219717	1.52e-06	10205	0.396129	11	rs12453
17:44828931	-0.12716	0.0271773	2.88e-06	10183	0.202298	17	rs199533
1:216270469	1.35851	0.294826	4.07e-06	10217	0.000929823	1	rs111033333
19:45411110	1.01763	0.22173	4.44e-06	10202	0.00186238	19	rs769452
1:207795320	0.118274	0.0262281	6.5e-06	10145	0.198472	1	rs2296160
19:45179631	-0.390083	0.0870153	7.36e-06	10103	0.0189548	19	rs76075198
19:45322671	0.927499	0.209203	9.27e-06	10217	0.00215327	19	rs117012738
14:60212781	1.29361	0.297669	1.39e-05	10216	0.000929914	14	rs147824671
13:44411432	-0.252368	0.0584216	1.56e-05	10016	0.0374401	13	rs9567280
7:99821685	-0.105907	0.0249432	2.18e-05	10146	0.251429	7	rs863450
7:99799845	-0.105322	0.0249197	2.37e-05	10144	0.252267	7	rs1043915
7:47847954	1.47929	0.351366	2.55e-05	10216	0.0006852	7	rs200241881
17:44248814	-0.111623	0.0265496	2.62e-05	10060	0.214314	17	rs1881194
4:104577415	1.32578	0.315447	2.64e-05	10192	0.000833987	4	rs144292455
3:196749821	-0.696396	0.167917	3.36e-05	10129	0.00533123	3	rs58329531
11:85725937	-0.10994	0.0271881	5.26e-05	10106	0.199337	11	rs592297
2:162091931	-0.604632	0.149529	5.26e-05	10208	0.00690635	2	rs56075631
20:23586360	-0.0877534	0.021834	5.84e-05	10193	0.388453	20	rs2983640
17:44073973	-0.105629	0.0263681	6.18e-05	10199	0.216198	17	rs17652121
17:44068924	-0.105337	0.0263148	6.26e-05	10217	0.216893	17	rs1052551
17:44061036	-0.105059	0.0263192	6.56e-05	10213	0.216831	17	rs62063787
17:42433931	1.49448	0.375102	6.77e-05	10056	0.000546937	17	rs190723348
17:44067400	-0.104472	0.0263357	7.28e-05	10201	0.216449	17	rs10445337
17:44061023	-0.104133	0.0263135	7.58e-05	10211	0.216776	17	rs62063786
17:43924130	-0.104267	0.0263482	7.58e-05	10161	0.215776	17	rs12373139
5:176836536	1.56794	0.396342	7.62e-05	10181	0.000540222	5	rs369991760
17:44248769	-0.104761	0.0265185	7.8e-05	10037	0.213709	17	rs1881193
17:44117119	-0.103908	0.0263435	8e-05	10186	0.216179	17	rs34043286
17:43923654	-0.104408	0.0265049	8.18e-05	10081	0.21362	17	rs12185233
17:44111613	-0.103613	0.0263231	8.28e-05	10211	0.216678	17	rs17574604
17:43924073	-0.103412	0.0263244	8.55e-05	10189	0.216312	17	rs12373123
19:45404058	1.13576	0.289149	8.57e-05	10216	0.000929914	19	rs142412517
6:33036977	-0.404739	0.10312	8.68e-05	10127	0.012837	6	NA
17:44073889	-0.102563	0.0263419	9.88e-05	10163	0.215734	17	rs1052553
19:1036468	0.101715	0.0262188	0.000104678	10189	0.205369	19	rs1064411
17:43923683	-0.10293	0.0265659	0.000106838	10032	0.21237	17	rs12185268
2:89246954	-0.198136	0.0512688	0.00011125	10039	0.0485606	2	rs139861548
17:44071294	-0.101754	0.0263415	0.000112061	10184	0.215976	17	rs62063845
2:127826533	0.0888279	0.0230071	0.00011297	10120	0.305435	2	rs1060743
5:140181193	0.264826	0.0686342	0.000114082	10216	0.023101	5	rs61730634
17:76121868	1.16765	0.302962	0.000116147	10212	0.00097924	17	rs142758270
17:44159849	-0.102037	0.0265001	0.000117913	10075	0.212804	17	rs17576165
14:21058683	1.09124	0.285932	0.000135397	10216	0.0010278	14	rs117757779
17:56598439	0.0831834	0.0218019	0.000135949	10199	0.382734	17	rs1057068
17:44108906	-0.100412	0.0263275	0.000136766	10172	0.215838	17	rs34579536
4:983809	0.0819135	0.0215174	0.000140745	10015	0.418572	4	rs4690221
7:149513111	1.34777	0.354379	0.000142844	10021	0.000648638	7	rs200844215
14:106307418	0.0952997	0.0250832	0.000145078	10203	0.226306	14	rs2753492
11:65649984	-0.106313	0.0280144	0.000147684	10136	0.183307	11	rs687672
11:65601560	-0.114345	0.0302596	0.000157578	10090	0.153766	11	rs17854357
1:241886645	0.326269	0.0863541	0.000157924	10212	0.0140031	1	rs56327926
11:85627108	0.0913986	0.0243046	0.000169545	10210	0.257052	11	rs7927222
14:50856882	-0.193202	0.0514427	0.000172872	10196	0.0491369	14	rs61981931
4:142155072	1.39856	0.372463	0.000173413	10203	0.000588062	4	rs34631212
4:151792524	0.809899	0.215902	0.000175968	10217	0.00190858	4	rs79392371
1:110709734	0.156775	0.042003	0.000189604	10054	0.0650985	1	rs41281364
18:64176365	0.082519	0.02211	0.000189813	10173	0.370589	18	rs1055335
7:99696797	-0.090734	0.0243364	0.000192757	10201	0.269679	7	rs2070215
13:25744315	1.20334	0.322913	0.000194153	10199	0.000784391	13	rs150013723
19:53912054	0.736377	0.19782	0.000197285	10213	0.00215412	19	rs140062377
11:60102396	0.0838646	0.0226082	0.000207688	10193	0.332385	11	rs2304934
17:40722029	0.0889215	0.0240328	0.000215601	10055	0.2637	17	rs665268
19:418948	0.287515	0.0780524	0.000229952	10123	0.0164971	19	rs61749990
14:107049080	-0.0818635	0.0222398	0.000232373	10158	0.367641	14	rs2731152
8:16971688	1.37423	0.375027	0.000247976	10215	0.000538424	8	rs137987082
14:50655307	-0.254263	0.0694205	0.000249623	10205	0.0274865	14	rs61755579
17:56585872	0.0798608	0.0218198	0.000252201	10185	0.376043	17	rs3744108
18:19153832	1.2676	0.346767	0.000256695	10212	0.00073443	18	rs148632485
1:157062696	0.0808305	0.0221411	0.000261533	10174	0.373649	1	rs1176537
21:47929238	1.33239	0.366096	0.000273206	10213	0.000636444	21	rs200877060
17:39775870	0.219854	0.0604974	0.000278942	10217	0.0297054	17	rs117941474
1:78045321	0.676648	0.186254	0.000280224	10209	0.00264473	1	rs200866808
4:85708792	-0.215141	0.0592653	0.000283277	10213	0.0367179	4	rs34548715
19:14938728	0.527187	0.145273	0.000284578	10217	0.00464911	19	rs151164893
16:68835754	0.581756	0.160316	0.000284733	10216	0.00352388	16	rs1801023
1:225284915	1.20092	0.331213	0.00028805	10214	0.000832191	1	rs756675696
12:5153694	0.187936	0.0519121	0.0002943	10166	0.0417077	12	rs45504599
7:149509714	1.20443	0.332695	0.000294354	10212	0.000783392	7	rs191570910
15:48559812	1.38032	0.381439	0.000296052	10216	0.000587314	15	rs138382420
5:176081907	0.0886615	0.0245081	0.000297298	10109	0.250124	5	rs11267007
11:121393684	0.175984	0.0486778	0.000300008	10212	0.04764	11	rs2298813
9:24545052	1.29237	0.35766	0.000302211	10216	0.0006852	9	rs187044520
13:114112389	-0.257808	0.0716996	0.000323549	10215	0.0251591	13	rs41286638
19:45389224	-0.15136	0.04215	0.000329443	10198	0.0714356	19	rs283814
17:56659018	0.0783509	0.0218502	0.000336019	10164	0.376574	17	rs6503870
19:3728609	0.0978497	0.0273344	0.000343958	10011	0.182449	19	rs2067019
14:106235766	0.0827486	0.0231484	0.000350639	10174	0.296688	14	rs78376194
14:106235767	0.0827403	0.0231533	0.000352135	10169	0.296588	14	rs77307099
17:56620167	-0.0960114	0.0269344	0.000364363	10197	0.205453	17	rs17822735
6:127476516	0.076094	0.0213487	0.000364772	10210	0.461704	6	rs1892172
20:43118017	-0.11954	0.033582	0.000371354	10213	0.119602	20	rs36121075
14:79434693	-0.466115	0.131017	0.000374145	10066	0.00844427	14	rs2270964
9:86258357	-0.57295	0.161103	0.000375956	10132	0.00602053	9	rs140430693
19:55530035	-0.100497	0.028262	0.000376661	10215	0.17812	19	NA
9:134397464	0.663817	0.186931	0.000383577	10202	0.00249951	9	rs12115566
1:67147691	0.462659	0.130726	0.000401431	10216	0.00577525	1	rs17129329
1:22160111	0.0991625	0.0280629	0.000409967	10090	0.168236	1	rs17459139
11:47264353	-0.768332	0.217581	0.000413595	10217	0.00381717	11	rs117138208
7:97832980	0.279497	0.0792948	0.000423826	10217	0.0170304	7	rs45488394
1:207791434	-0.331713	0.0941616	0.000427011	10067	0.0150492	1	rs41274770
6:41129207	0.341208	0.0968603	0.000427202	10195	0.0109858	6	rs143332484
19:45150614	-0.186965	0.0531459	0.000434886	10206	0.0455124	19	rs1058402
14:93022240	1.11102	0.316218	0.000442307	10088	0.000842585	14	rs150221413
11:123909671	-0.338378	0.0963592	0.000445361	10061	0.0144121	11	rs11827843
10:20500592	-0.111436	0.0317341	0.000445511	10161	0.136305	10	rs16920092
18:21083647	0.598458	0.170516	0.000448612	10215	0.00327949	18	rs112277818
11:100933439	0.718904	0.205484	0.000467714	10183	0.00216046	11	rs11571222
8:6590142	0.966629	0.276614	0.000474936	10217	0.00122345	8	rs149707176
17:5984155	1.20631	0.34655	0.000499694	10109	0.000741913	17	rs201993456
3:187088923	-0.224359	0.0645633	0.000510801	10212	0.0307971	3	rs35224605
6:26452036	1.21874	0.350994	0.000516092	10203	0.000686073	6	rs139835450
1:93826178	-0.137922	0.039738	0.000518943	10216	0.0817345	1	rs3088371
6:143074701	0.988056	0.284866	0.000523377	10216	0.00117463	6	rs201249840
17:15554561	0.176587	0.0509692	0.000531074	10153	0.0432877	17	rs2074890
7:99796146	-0.0739065	0.0213457	0.000535453	10214	0.486538	7	rs3735241
17:56540267	-0.0928542	0.0268498	0.000543631	10148	0.206987	17	rs3803752
7:149515034	1.23712	0.358087	0.000550716	10171	0.000688231	7	rs201476981
17:59984917	1.31889	0.382002	0.000555265	10217	0.000587257	17	rs200844149
19:56369143	1.19866	0.347504	0.000561933	10215	0.000734214	19	rs145268034
13:103385309	-1.30573	0.37914	0.000573317	10201	0.00181355	13	rs80279368
4:85530633	-0.195002	0.0566388	0.000575487	10199	0.0399059	4	rs36068434
8:26721808	1.02476	0.297707	0.000577039	10207	0.00073479	8	rs201951243
4:961373	0.0734298	0.0213545	0.000584713	10087	0.460246	4	rs1377586
10:100013438	0.0897651	0.0261083	0.00058563	10153	0.199104	10	rs17524355
11:6942723	-1.9483	0.566886	0.000588518	10201	0.000833252	11	rs77720614
2:152580766	-0.340218	0.099091	0.000596087	10097	0.0140636	2	rs113095802
9:105767917	1.03116	0.300393	0.000597595	10202	0.00093119	9	rs142695278
11:77909014	-0.107736	0.0314293	0.000608295	10109	0.137798	11	rs2510044
3:176767818	-0.463318	0.135446	0.000624634	10183	0.00765983	3	rs61750378
17:40716520	-0.0742828	0.0217302	0.000629868	10145	0.461114	17	rs598126
12:49950220	0.845997	0.247565	0.000632527	10213	0.00146872	12	rs148051821
10:99969568	-0.0788441	0.0230796	0.000635055	10130	0.315252	10	rs11189513
11:85630389	-0.710264	0.208413	0.000654498	10176	0.00383255	11	rs11234475
7:100175473	-0.079656	0.0234261	0.0006731	10187	0.304408	7	rs909152
12:133202739	1.21302	0.356848	0.000675639	10214	0.000685334	12	rs114778730
17:79100262	0.738021	0.217125	0.000676168	10205	0.00195982	17	rs117052072
6:143754985	0.814088	0.239646	0.000681175	10029	0.00159537	6	rs192068876
7:98522893	-0.45331	0.133524	0.00068635	10081	0.00758853	7	rs6967096
7:29160646	-0.29519	0.0869697	0.000688383	10159	0.0171277	7	rs36074676
7:99032529	0.469164	0.138231	0.000688635	10217	0.00499168	7	rs35556439
1:3422706	1.1007	0.324311	0.000688858	10216	0.000783085	1	rs200250415
14:74440644	1.27443	0.375598	0.000691131	10216	0.000636257	14	rs139177593
14:20296212	1.13517	0.334759	0.000696395	10214	0.000783239	14	rs146143071
7:111935948	0.964334	0.284719	0.000706687	10189	0.000981451	7	rs201592352
3:129137188	-0.156895	0.0463697	0.000715488	10161	0.0598366	3	rs62266958
12:39973395	0.747542	0.221128	0.000723299	10215	0.00200685	12	rs143197357
10:99969475	0.0879613	0.0260287	0.000726446	10173	0.201514	10	rs34494334
6:35544942	-0.280768	0.0830974	0.000728092	10043	0.0197152	6	rs34866878
17:56643109	-0.0910909	0.0269612	0.000728586	10162	0.20429	17	rs34818467
8:144995964	0.129813	0.038436	0.00073181	10050	0.078209	8	rs35139934
6:30627867	0.145972	0.0432892	0.00074623	10106	0.0615476	6	NA
7:149506207	1.05257	0.312277	0.000749976	10217	0.000880885	7	rs561349590
19:55559740	0.0882225	0.0262374	0.000772475	10167	0.2066	19	NA
7:149474062	0.952025	0.283617	0.000788707	10198	0.00107864	7	rs201087823
1:52082756	1.11816	0.333227	0.000792107	10189	0.000736088	1	rs201160149
10:61833414	-0.546902	0.163045	0.000795665	10214	0.00582534	10	rs148904927
16:532707	0.73335	0.218794	0.00080292	10029	0.00194436	16	rs139755055
16:81971403	0.0706862	0.0211008	0.000808341	10122	0.473177	16	rs1071644
12:48723595	0.0864314	0.0258019	0.000808655	10082	0.211615	12	rs1471997
15:52534344	-0.0932495	0.0278409	0.000809957	10069	0.184229	15	rs3751631
9:8518052	0.177969	0.0531653	0.000815539	10217	0.0407165	9	rs10977171
14:53345378	0.117055	0.0349686	0.00081564	10005	0.102399	14	rs2357947
8:133880436	0.48395	0.144602	0.000817544	10131	0.00463923	8	rs114436500
19:7997644	0.140643	0.0420334	0.0008199	10156	0.0657739	19	rs55991628
6:41129133	0.831455	0.248553	0.000822289	10214	0.00156648	6	rs142232675
12:50029712	0.84657	0.253105	0.000823617	10214	0.00141962	12	rs148071391
1:874734	-1.02809	0.308163	0.000849319	10197	0.0021575	1	rs145967298
14:106236128	0.077067	0.0231066	0.000852143	10207	0.306995	14	rs12890621
20:5554614	1.20922	0.36295	0.000863322	10204	0.000637005	20	rs146296363
11:124766421	0.533121	0.160028	0.000864032	10123	0.00375383	11	rs143174483
9:100082415	1.2933	0.388321	0.000866897	10217	0.000538318	9	rs150060637
19:55539049	0.087712	0.026345	0.000870449	10174	0.204197	19	NA
9:116930100	-0.0827803	0.0248756	0.000875461	10125	0.252247	9	rs2567707
13:31227339	0.643438	0.193696	0.00089406	10187	0.00245411	13	rs147868952
9:36169723	0.119214	0.0359053	0.000899406	10195	0.0938205	9	rs34789048
2:21227503	0.61067	0.183946	0.00090073	10208	0.00288989	2	rs1801698
7:97822060	0.267936	0.0810434	0.000946107	10162	0.0164338	7	rs56123416
19:55525894	-0.0930416	0.028192	0.000965865	10124	0.178832	19	NA
16:1997077	0.246895	0.0748136	0.000966401	10084	0.0197342	16	rs35067006
1:40980559	0.090567	0.0274633	0.000974627	10162	0.179	1	rs1134586
22:32651305	0.918328	0.278999	0.00099651	10216	0.00112568	22	rs147316507
17:62141416	0.837027	0.25437	0.000999794	10216	0.00132146	17	rs56201815
12:124171538	0.480411	0.146013	0.00100118	10217	0.0048938	12	rs149430216
1:12343493	0.640232	0.194598	0.00100179	10217	0.00254478	1	rs144311414
13:103387667	-1.31826	0.400941	0.00100934	10206	0.00166569	13	rs79455872
16:23711925	-0.0817538	0.0248686	0.00101107	10091	0.252552	16	rs26764
15:50264839	0.350004	0.106482	0.00101271	10211	0.00837332	15	rs138799625
12:50135994	0.942209	0.286823	0.0010199	10179	0.00108066	12	rs200331428
21:33757947	0.111497	0.0339592	0.00102613	10194	0.10668	21	rs58978310
7:44747499	-0.287216	0.0874996	0.00102898	10150	0.0172414	7	rs2070606
19:55539061	-0.0907628	0.0276804	0.00104191	10194	0.187954	19	NA
13:32371377	1.15009	0.35083	0.00104477	10217	0.000685133	13	rs150652160
20:49191191	-0.674832	0.205863	0.00104521	10217	0.00367035	20	rs35414863
22:44515711	0.27421	0.0836587	0.00104647	10192	0.0149627	22	rs742550
18:43247001	0.0944818	0.0288816	0.00107036	10194	0.159751	18	rs2156609
5:109106246	-0.331587	0.101378	0.00107245	10003	0.013296	5	rs78588887
6:37623584	-0.56348	0.17245	0.00108506	10217	0.00548106	6	rs61749283
17:76121004	-0.882014	0.269937	0.00108511	10087	0.0023793	17	rs9895373
16:29998200	0.0694378	0.0212599	0.00109024	10140	0.477811	16	rs4077410
9:16436952	-0.316893	0.0970624	0.00109527	10217	0.0144367	9	rs148873573
20:14307024	0.329452	0.10094	0.00109914	10214	0.00949677	20	rs8120693
14:75142606	-0.293534	0.0899884	0.00110666	10008	0.0158873	14	rs35864766
5:176079877	-0.301929	0.0925977	0.00111158	10217	0.0155623	5	rs17624798
2:103335646	-0.288913	0.0886607	0.00111951	10018	0.0170194	2	rs115622745
9:101552711	1.1568	0.3552	0.00112696	10217	0.000636195	9	rs200417280
17:76046623	-0.276852	0.0850239	0.00112927	10078	0.0189522	17	rs71385927
12:49948247	0.845904	0.260017	0.00114088	10036	0.00129534	12	rs151103405
3:47164241	1.14279	0.351343	0.00114339	10211	0.000636568	3	rs145650484
6:131222232	1.00221	0.308206	0.00114696	10209	0.000979528	6	rs117767635
11:5474894	1.08126	0.332563	0.00114883	10081	0.000793572	11	rs74049540
2:131520968	0.985715	0.303665	0.00117012	10001	0.000849915	2	rs151032832
2:220505237	0.752782	0.231937	0.0011719	10198	0.00161796	2	rs138115643
8:2033531	1.13311	0.349508	0.00118689	10044	0.000696933	8	rs201860715
4:13543677	1.19024	0.367457	0.00119902	10198	0.000588351	4	rs111283169
2:206581049	0.296763	0.0916405	0.00120229	10178	0.0124288	2	rs35678298
17:80008395	0.927386	0.286487	0.00120754	10159	0.00108278	17	rs112510774
11:107427616	-0.750957	0.232343	0.00122885	10217	0.00283841	11	rs17107135
19:41128426	0.934469	0.289204	0.0012328	10210	0.00107737	19	rs199887429
19:4555016	1.18275	0.366226	0.00123983	10184	0.000589159	19	rs139071474
17:17080575	-0.282005	0.0873501	0.00124467	10137	0.0180527	17	rs2292528
14:101533093	-0.22729	0.0705046	0.00126516	10211	0.0260503	14	rs58834075
13:42761244	0.534912	0.165938	0.00126603	10216	0.00332811	13	rs147914294
20:29891242	-0.316494	0.0982199	0.00127166	10040	0.0138446	20	rs117663474
8:133851798	-0.603479	0.187383	0.00127937	10173	0.00442347	8	rs199702503
14:31617919	-0.622812	0.193471	0.00128574	10191	0.00431753	14	rs111501626
20:25434139	-0.117858	0.0366195	0.00128881	10081	0.0958734	20	rs17857107
7:2578857	0.255797	0.0795145	0.00129548	10205	0.0164625	7	rs61740320
17:80273234	0.240577	0.0748279	0.0013041	10138	0.0192839	17	rs113733263
5:132197558	1.21073	0.376647	0.00130668	10216	0.000636257	5	rs61758975
21:47614469	0.0726161	0.0226001	0.00131314	10004	0.337365	21	rs2254524
4:1730299	0.0691427	0.0215205	0.00131415	10168	0.453285	4	rs798759
7:127637857	-1.1989	0.373585	0.00133112	10217	0.00146814	7	rs61743021
21:33755763	0.0791876	0.0247094	0.00135174	10114	0.251186	21	rs2833795
19:10166375	0.0949517	0.029653	0.00136432	10177	0.150093	19	rs10403787
1:230925937	0.618014	0.193269	0.00138534	10217	0.00254478	1	rs143145032
14:23871999	1.01422	0.317267	0.00138996	10117	0.000642483	14	rs17091623
11:1088835	0.119764	0.0374662	0.00139058	10055	0.0836897	11	rs41389046
4:88537339	1.10148	0.345303	0.00142322	10213	0.000734358	4	rs375444673
5:71491950	0.630933	0.197871	0.00142958	10216	0.0023982	5	rs143194383
4:1346903	0.141838	0.0445471	0.00145256	10208	0.0570631	4	rs77892061
5:131705800	1.03314	0.324627	0.00145987	10217	0.000831947	5	rs202088921
11:2424090	0.989126	0.311064	0.00147371	10213	0.000979144	11	rs148256948
3:45987980	-0.983164	0.309385	0.00148398	10101	0.0014355	3	rs2234355
1:17296882	-0.158568	0.0499007	0.00148462	10135	0.051554	1	rs41303881
19:7550844	0.0744895	0.0234434	0.00148595	10030	0.287039	19	rs34970001
3:129290532	1.10749	0.348599	0.00148815	10214	0.000685334	3	rs139105373
11:55944275	1.13622	0.357771	0.00149404	10198	0.000735438	11	rs140451661
17:40818699	-0.0689021	0.0217166	0.00150983	10212	0.45897	17	rs1046097
1:17313654	0.0676865	0.0213362	0.00151198	10103	0.476443	1	rs761421
17:8161149	0.0671053	0.0211713	0.0015263	10180	0.497642	17	rs4791641
21:43531568	-0.942157	0.297289	0.0015288	10212	0.00210537	21	rs200915652
3:150344924	-0.743309	0.234569	0.00153053	10187	0.00294493	3	rs189994798
19:56669943	1.10096	0.34748	0.00153272	10209	0.00068567	19	rs138226612
19:18368873	0.416935	0.131598	0.00153353	10208	0.00553487	19	rs141048177
22:25715848	1.18375	0.373984	0.00154955	10214	0.000636381	22	rs145051889
1:109840169	0.203883	0.0644758	0.00156599	10203	0.0261198	1	rs76186504
16:30779309	0.705166	0.223045	0.00156937	10217	0.00239796	16	rs140066306
11:75154251	1.02165	0.32327	0.00157572	10217	0.000734071	11	rs199987196
17:43545893	-0.0880605	0.0278644	0.00157593	10202	0.184621	17	rs1879581
12:40085906	-0.0916438	0.0290176	0.00158741	10156	0.169555	12	rs73270414
12:92818773	-0.432043	0.136828	0.0015909	10122	0.00726141	12	rs139979211
15:49288702	1.15753	0.367	0.0016103	10216	0.000587314	15	rs140688043
17:18907029	0.201486	0.0639002	0.00161528	10086	0.0264723	17	rs2074283
19:38861264	1.24113	0.393906	0.00162807	10217	0.000538318	19	rs372850661
2:30863183	0.594538	0.188905	0.00164793	10216	0.00293657	2	rs142697372
14:92920371	0.0667725	0.0212263	0.00165664	10204	0.491621	14	rs7144273
11:64071272	0.251701	0.0800323	0.00166094	10213	0.0157153	11	rs117629442
19:45162059	0.765034	0.243299	0.00166416	10214	0.00156648	19	rs139267469
10:55568972	-0.0912328	0.0290228	0.00166949	10205	0.167026	10	rs11003863
1:197157461	0.807841	0.256998	0.00167011	10211	0.0013221	1	rs146939360
1:181701978	0.914209	0.290855	0.00167124	10155	0.000984737	1	rs201406071
16:23646191	-0.123094	0.0391641	0.00167205	10203	0.0862001	16	rs152451
19:55536595	-0.0908924	0.0289202	0.00167303	10201	0.167582	19	NA
2:27601738	0.817621	0.260431	0.00169239	10197	0.00127488	2	rs184500376
2:3800383	-0.0668998	0.0213112	0.00169417	10192	0.470124	2	rs357969
1:22161275	0.0876828	0.027937	0.00169765	10192	0.171213	1	rs2229492
18:20570983	1.17688	0.375121	0.00170496	10202	0.00058812	18	rs140403315
7:100855828	0.994434	0.317035	0.00170881	10214	0.000832191	7	rs143574903
8:99030320	0.157248	0.0501533	0.00171653	10106	0.0439838	8	rs35120814
6:112671611	-0.0809219	0.0258102	0.00171694	10071	0.224208	6	rs11153361
9:21481556	-0.1395	0.0445004	0.00171973	10215	0.0671072	9	rs1125488
3:72957570	1.11276	0.355139	0.00172846	10215	0.000685267	3	rs200238382
4:13601789	1.21675	0.388522	0.00173772	10216	0.000587314	4	rs138504095
4:3449886	0.0786687	0.0251299	0.00174518	10180	0.230059	4	rs28468427
19:57330015	0.566739	0.181065	0.00174785	10216	0.00278974	19	rs138418082
19:16045186	0.535052	0.171096	0.00176481	10194	0.00328625	19	rs148250072
5:140168070	0.0678064	0.0216899	0.00177101	10170	0.469076	5	rs2240696
12:57146069	0.108368	0.034681	0.00177983	10010	0.103247	12	rs2277339
11:6129611	0.653634	0.209203	0.00178163	10205	0.0022538	11	rs151312505
11:618626	0.685253	0.219327	0.00178202	10215	0.00186001	11	rs143032816
15:82563991	0.0666814	0.0213544	0.00179251	10103	0.479363	15	rs16973457
5:140203432	0.0676454	0.0216704	0.001799	10196	0.468713	5	rs4141841
19:18121466	0.154663	0.0495581	0.00180328	10095	0.0452699	19	rs8100681
17:78014024	0.811803	0.260296	0.00181606	10161	0.0012794	17	rs2885349
5:140209467	0.067585	0.0216894	0.00183298	10198	0.467739	5	rs7710794
8:145108151	0.149328	0.0479461	0.00184263	10207	0.04879	8	rs61732533
3:42916105	0.34579	0.111049	0.0018467	10217	0.00856416	3	rs112066175
1:17313343	0.0664665	0.0213562	0.00185652	10057	0.474247	1	rs9435659
1:207857222	-0.242502	0.0779289	0.00185929	10196	0.0211848	1	rs41314532
12:113274311	1.07986	0.347084	0.00186315	10027	0.000698115	12	rs758262147
19:55501866	0.0824067	0.0264976	0.0018711	10204	0.200412	19	NA
21:43897549	-0.196654	0.0632385	0.00187265	10024	0.0319234	21	rs149478284
8:144942069	1.23818	0.398482	0.00188837	10217	0.000538318	8	rs201036475
11:75298558	0.801961	0.258151	0.00189276	10217	0.00127239	11	rs139338645
11:57095218	0.996187	0.320713	0.00189532	10143	0.000838016	11	rs149785307
5:140168151	0.067438	0.0217194	0.00190298	10007	0.468622	5	rs2240695
19:18546678	0.0690982	0.0222738	0.00192072	10169	0.3432	19	rs2303697
6:150285205	0.880619	0.283925	0.00192484	10215	0.0010279	6	rs140736632
15:28230318	0.131391	0.0423763	0.00193139	10024	0.0665403	15	rs1800407
17:76511089	-0.329278	0.106256	0.0019424	10074	0.0117133	17	rs61736352
11:111908037	1.17755	0.380109	0.00194871	10217	0.000587257	11	rs199835215
1:161168147	-0.446248	0.144228	0.00197454	10177	0.00668173	1	rs61747495
10:91198496	1.17732	0.380536	0.00197581	10216	0.000587314	10	rs201390928
7:5327564	0.3097	0.100103	0.00197601	10212	0.0100862	7	rs150225311
2:26695500	0.220035	0.0711274	0.00197788	10002	0.0220956	2	rs41288773
12:105440542	1.241	0.401167	0.00197826	10217	0.000538318	12	rs146023221
8:145154222	0.15039	0.0486593	0.00199699	10154	0.0474197	8	rs34674752
16:4751025	0.458905	0.148591	0.00201248	10204	0.00436104	16	rs144928887
4:147830310	1.19587	0.387281	0.00201599	10073	0.000595652	4	rs200222987
5:140181734	0.0668975	0.0216684	0.00201966	10213	0.469059	5	rs3733708
22:50320943	-0.118878	0.038531	0.00203374	10205	0.0875551	22	rs1608
19:49207255	-0.0658965	0.021361	0.00203617	10146	0.487926	19	rs485073
15:33905410	0.0799654	0.0259411	0.00205217	10116	0.21125	15	rs2229116
13:39343721	0.654803	0.212431	0.00205319	10217	0.00200646	13	rs145208009
19:5273472	1.17535	0.38142	0.00205948	10217	0.000587257	19	rs143349753
4:57777078	0.534188	0.173434	0.00206954	10217	0.00327885	4	rs61748753
2:162865748	0.329886	0.107114	0.00207158	10196	0.00828756	2	rs115450134
19:18188408	0.0848778	0.0275632	0.00207429	10200	0.180392	19	rs11575926
13:31231872	0.732336	0.237883	0.00208005	10212	0.00161575	13	rs148995493
5:140183058	0.0666998	0.0216664	0.00208057	10206	0.469038	5	rs2240694
1:17314942	0.0657168	0.0213525	0.00208599	10171	0.476551	1	rs9435662
17:648438	1.06847	0.347195	0.00208796	10184	0.000638256	17	rs181308209
3:196386693	0.836586	0.27206	0.00210496	10217	0.00122345	3	rs140967612
16:56867237	1.04984	0.341469	0.00210858	10183	0.00068742	16	rs138281575
19:49206985	-0.0656025	0.0213557	0.002127	10186	0.488906	19	rs602662
11:95657038	0.799541	0.260481	0.00214428	10077	0.00133968	11	rs373884864
20:2377204	0.318603	0.10381	0.00214713	10216	0.00954385	20	rs16984872
17:39671831	1.07654	0.350819	0.00215022	10044	0.000647153	17	rs140276645
6:138632588	0.42684	0.139321	0.00218605	10190	0.00495584	6	rs118049612
19:50381749	1.03651	0.338337	0.00218736	10214	0.000734286	19	rs201003850
15:90610807	0.105871	0.03458	0.00220143	10035	0.104385	15	rs74038806
5:140187102	0.0665515	0.0217401	0.00220428	10049	0.468405	5	rs3822347
6:132874406	-1.12098	0.366455	0.00222089	10216	0.00176194	6	rs146818293
7:107420206	0.370442	0.121159	0.00223204	10141	0.00670545	7	rs117703371
10:98742750	-0.140209	0.0458626	0.00223453	10212	0.0613494	10	rs3829856
19:49207206	-0.0653007	0.0213608	0.00223537	10177	0.488012	19	rs485186
1:102312412	-0.210664	0.0689255	0.00224015	10200	0.0268627	1	rs41287302
1:200978412	-0.499926	0.163588	0.00224313	10192	0.00549451	1	rs7556510
17:18152667	1.02229	0.334612	0.00224958	10214	0.000832191	17	rs138059393
3:167184888	1.06011	0.347078	0.00225519	10188	0.000638005	3	rs61750374
3:141272711	1.10169	0.360842	0.00226487	10207	0.000587832	3	rs148503095
1:33960082	0.456901	0.149698	0.00227208	10214	0.00435677	1	rs202052045
9:139409089	0.879218	0.288117	0.00227626	10208	0.000979624	9	rs79782048
20:44680424	0.287803	0.0943839	0.00229387	10099	0.0119814	20	rs79522550
7:44556431	0.70662	0.231756	0.00229616	10215	0.00181106	7	rs150978599
18:50278686	-0.0929777	0.0304976	0.00229844	10212	0.143116	18	rs13381333
10:112266827	0.489924	0.160717	0.00230091	10120	0.00365613	10	rs145865805
1:179959750	0.397698	0.130529	0.0023128	10216	0.00597103	1	rs140306241
19:2873629	-0.325191	0.106733	0.00231305	10105	0.0116279	19	rs138451097
12:129100757	-0.256958	0.08436	0.00231928	10217	0.0188901	12	rs117965239
9:114176893	0.950013	0.311976	0.00232565	10181	0.000884	9	rs199825081
1:245849938	0.587161	0.192869	0.00233181	10162	0.00255855	1	rs61753904
5:140182101	0.0660376	0.0216925	0.00233251	10210	0.468266	5	rs7701755
9:95993215	0.129267	0.0424686	0.00233585	10123	0.0647041	9	rs34976687
5:140188401	0.0661855	0.0217494	0.00234156	10087	0.467136	5	rs2879086
4:57221348	-0.291255	0.0957342	0.00234755	10048	0.0138834	4	rs3796543
10:100018844	-0.0655329	0.0215409	0.00234816	10043	0.436374	10	rs7077073
1:151403244	0.391451	0.128692	0.00235196	10212	0.00567959	1	rs145173739
22:38164106	0.0705123	0.0232006	0.00237175	10132	0.30527	22	rs4821708
19:55539072	-0.0878734	0.0289147	0.00237321	10183	0.16724	19	NA
15:99670575	-0.30265	0.0995981	0.00237592	10211	0.0130252	15	rs5030693
5:140187322	0.0659195	0.0216938	0.00237655	10214	0.468083	5	rs3822346
14:93685626	0.229976	0.075688	0.00237785	10217	0.0177645	14	rs142522794
1:154919209	-1.20928	0.398055	0.00238182	10046	0.0015429	1	rs150980806
15:28228529	1.05596	0.347928	0.00240529	10217	0.000685133	15	rs121918170
5:140174865	0.0657896	0.0216949	0.00242546	10209	0.468067	5	rs11167600
5:178140242	0.76083	0.250989	0.00243481	10216	0.00156617	5	rs147805374
9:131088076	-0.189625	0.062565	0.00243873	10127	0.033623	9	rs2270203
6:30954873	-0.0735628	0.0242902	0.00245777	10079	0.275573	6	NA
10:105372696	0.985217	0.325394	0.00246365	10205	0.000783929	10	rs117568095
6:111688947	0.646173	0.213456	0.00246838	10216	0.00220243	6	rs17539692
2:230231819	-1.07255	0.354399	0.00247486	10173	0.00167109	2	rs142994637
1:201263108	0.675734	0.223286	0.00247551	10217	0.00181071	1	rs147328328
7:99047978	0.0891103	0.029451	0.00248044	10106	0.15283	7	rs883403
9:85863069	0.670047	0.221544	0.00249091	10200	0.00196078	9	rs190298518
16:23563501	-0.0842166	0.0278625	0.00250633	10098	0.187166	16	rs7187920
21:37602869	0.78348	0.259253	0.00251058	10217	0.00137027	21	rs150192185
1:166818566	0.0829324	0.027468	0.00253418	10117	0.182762	1	rs2075946
5:66478729	-0.347289	0.115042	0.00253772	10104	0.00969913	5	rs2230524
17:38928075	0.883431	0.292651	0.00253845	10216	0.000978857	17	rs143352947
19:57037103	-0.0861877	0.0285822	0.00256611	10170	0.177974	19	rs16987303
6:132892017	-1.10601	0.366844	0.00257034	10216	0.00176194	6	rs139361025
6:32149140	0.660262	0.219029	0.00257406	10061	0.00198787	6	NA
19:14048728	-1.07523	0.356708	0.00257552	10205	0.00161685	19	rs138002759
2:179358665	0.088939	0.0295094	0.00257894	10120	0.146739	2	rs2303536
1:1469362	1.03006	0.341801	0.00258147	10217	0.000734071	1	rs369219136
11:76867721	1.00725	0.334322	0.00258835	10201	0.000735222	11	rs367687624
17:7164266	1.10863	0.368213	0.00260521	10005	0.000549725	17	rs149308129
12:82752080	0.244905	0.0813562	0.00261007	10008	0.0159373	12	rs61737397
2:242694630	-0.542357	0.180191	0.00261341	10055	0.00482347	2	rs142750538
6:138196066	-0.186822	0.0620732	0.002615	10215	0.0332844	6	rs2230926
21:35281421	-0.108265	0.0359735	0.00261621	10193	0.100118	21	rs4842
11:65733604	0.835414	0.277623	0.00261968	10217	0.00112557	11	rs147917964
17:7193379	1.02473	0.340539	0.00261983	10217	0.000685133	17	rs35878719
9:130984755	-0.0643401	0.0213822	0.00262066	10071	0.462119	9	rs3003609
4:437909	-0.415072	0.137943	0.00262094	10217	0.00763433	4	rs115278773
3:48677118	-1.18492	0.394002	0.00263508	10087	0.00148706	3	rs61729239
5:71740098	-0.657225	0.218556	0.00263731	10103	0.00331585	5	rs148129425
17:30349470	0.807746	0.268638	0.00263992	10217	0.00137027	17	rs144689537
9:4827053	1.21767	0.405375	0.00266623	10217	0.000538318	9	rs200668905
2:220505265	-0.0888931	0.0296032	0.00267489	10125	0.161086	2	rs684428
22:21153964	0.265971	0.088592	0.00268033	10128	0.013675	22	rs61752247
22:30927882	-1.22783	0.409163	0.00269244	10153	0.00123116	22	rs8138980
1:23415518	-1.40334	0.467699	0.00269518	10215	0.000881057	1	rs12066671
1:156640469	0.761501	0.253835	0.0026999	10182	0.00137498	1	rs150686645
14:50655357	-0.395122	0.131739	0.00270618	10207	0.00808269	14	rs72681869
16:31230812	0.663691	0.221311	0.00270947	10214	0.00239867	16	rs139612395
19:8191184	-0.0709725	0.0236695	0.00271332	10180	0.285609	19	rs35025963
1:207653364	0.119516	0.039889	0.00273365	10125	0.0752593	1	rs17618
17:4937274	-1.40695	0.469626	0.00273649	10188	0.00112878	17	rs144716094
12:1995403	0.0980449	0.0327369	0.00274505	10215	0.117621	12	rs10735005
5:78181577	-0.131178	0.0438098	0.00275115	10179	0.066706	5	rs72762973
3:37381695	1.12941	0.377231	0.00275401	10210	0.000538688	3	rs370053450
3:109049384	0.0815797	0.0272505	0.00275618	10214	0.180781	3	rs13059848
1:23419368	0.787075	0.262944	0.00275961	10189	0.00127589	1	rs200208053
8:90937457	1.08709	0.363231	0.00276386	10209	0.000587717	8	rs115758475
11:63967513	0.964295	0.322333	0.00277508	10217	0.000831947	11	rs374300917
1:247419664	-0.110584	0.0370161	0.0028132	10208	0.0954643	1	rs1778541
19:18197635	0.0792115	0.0265228	0.00282153	10205	0.198383	19	rs436857
8:54142154	0.148753	0.0498254	0.00283131	10202	0.0451382	8	rs16918875
2:141245204	-0.160475	0.0537846	0.00284816	10175	0.0443243	2	rs74789055
8:145006992	-0.231369	0.0775795	0.0028605	10209	0.0215496	8	rs3135103
12:50027224	0.751325	0.252078	0.00287754	10214	0.00146857	12	rs142195498
17:15930734	0.504395	0.169248	0.00288045	10217	0.00352354	17	rs77955179
12:50746312	1.03213	0.346439	0.00288937	10217	0.000685133	12	rs189990959
2:165551535	1.02991	0.345711	0.00289088	10175	0.000687961	2	rs137947385
1:247614556	-0.711076	0.238872	0.00291262	10136	0.00295975	1	rs150630761
1:167653143	1.08481	0.364632	0.00292925	10214	0.000685334	1	rs142962082
11:112131274	-0.26967	0.0906448	0.00292969	10186	0.0157569	11	rs146674321
11:5632018	-0.231982	0.0780186	0.002945	10013	0.0212224	11	rs61756355
12:48539482	-0.0649515	0.0218633	0.00297018	10139	0.386675	12	rs8716
19:15133762	0.0847708	0.0285385	0.00297414	10213	0.167825	19	rs8111625
7:100319633	-0.59004	0.198659	0.00297683	10213	0.00381866	7	rs62483572
17:74289519	-0.328812	0.110721	0.00298052	10214	0.0110143	17	rs146697124
17:74287204	-0.070543	0.0237547	0.0029815	10042	0.286895	17	rs2279052
11:63974966	-0.357641	0.120494	0.00299621	10126	0.00908552	11	rs149000560
19:45016116	-0.0637476	0.0214838	0.00300489	10193	0.492936	19	rs8100718
22:42322155	0.464359	0.156525	0.00301036	10181	0.00407622	22	rs150374940
4:151771932	-0.857476	0.289078	0.00301458	10216	0.00210454	4	rs35154927
8:123966085	0.183569	0.0618961	0.0030193	10213	0.0279546	8	rs3802264
1:207872595	-0.0736699	0.0248537	0.00303533	10158	0.25187	1	rs12729569
5:35876449	0.42718	0.144249	0.00306235	10148	0.00443437	5	rs2229232
2:107084718	0.885397	0.299039	0.00306828	10214	0.000979048	2	rs180808108
8:145642002	0.0637968	0.0215492	0.0030713	10002	0.426065	8	rs2280838
6:32151222	-0.0737024	0.0249054	0.00308345	10135	0.249778	6	NA
11:118175719	1.13777	0.384528	0.0030877	10196	0.000588466	11	rs202200315
14:51225097	-0.219511	0.0742755	0.00312298	10215	0.0231522	14	rs41299191
18:29784171	0.857279	0.290108	0.00312636	10215	0.000930005	18	rs117084287
2:33759395	-0.0905877	0.0306903	0.00316058	10202	0.147961	2	rs35933402
1:173596273	-0.631399	0.213951	0.00316609	10200	0.00313725	1	rs12059068
9:124103523	0.156619	0.0530871	0.0031753	10211	0.0402507	9	rs41273438
7:99758136	0.0636719	0.021584	0.00317822	10179	0.439729	7	rs3800951
14:93814427	0.982781	0.333215	0.00318397	10215	0.000734214	14	rs145148406
12:48596241	0.0763333	0.0258829	0.0031862	10178	0.207163	12	rs11168459
19:1079959	0.113703	0.0385603	0.00319102	10055	0.0785679	19	rs36084354
16:21031053	0.850662	0.288529	0.00319558	10217	0.0010277	16	rs151258803
7:143027910	0.321156	0.109069	0.00323443	10217	0.0086131	7	rs118066140
1:207850879	-0.0731006	0.0248393	0.00325111	10152	0.251773	1	rs34509370
2:191301245	0.343249	0.116687	0.00326504	10217	0.00773221	2	rs116097269
2:171570151	0.0683382	0.0232493	0.00328881	10212	0.305768	2	rs72885464
12:51386066	0.0791079	0.0269286	0.00330662	10185	0.184683	12	rs1048230
16:1507276	0.219613	0.0748013	0.00332532	10202	0.0192119	16	rs61743590
19:17108127	-0.312066	0.106339	0.0033395	10208	0.0121473	19	rs61744199
22:42524323	-0.456561	0.15558	0.00334002	10187	0.00588986	22	rs17002852
11:20099541	0.0891721	0.0303995	0.00335335	10195	0.138254	11	rs6483642
1:84963142	0.984396	0.335655	0.00335966	10215	0.000783162	1	rs41284587
4:17586752	0.818531	0.279101	0.00335987	10204	0.00112701	4	rs139253231
7:128525242	0.715673	0.244039	0.00336122	10216	0.00166406	7	rs150308488
19:5844537	-0.081977	0.027965	0.00337425	10201	0.182727	19	rs778986
3:100583758	0.961089	0.327908	0.00337903	10212	0.000832354	3	rs201161913
11:47434986	0.0655349	0.0223613	0.00338174	10196	0.340967	11	rs2293576
1:87369131	-0.366041	0.124942	0.00339306	10081	0.00902688	1	rs11555169
21:47818156	0.41094	0.14027	0.00339358	10195	0.0050515	21	rs35513449
3:57631401	0.926232	0.31622	0.0033997	10211	0.000979336	3	rs138748140
5:140188383	0.0636308	0.0217246	0.00340082	10102	0.46763	5	rs2337987
11:6579777	0.8336	0.284715	0.00341328	10206	0.00112679	11	rs142389357
7:127017245	1.04779	0.358047	0.00342897	10184	0.000638256	7	rs147079677
7:101200727	-0.0638837	0.0218329	0.00343314	10095	0.400495	7	rs17393069
22:29881797	0.987898	0.337656	0.0034362	10214	0.000783239	22	rs148653339
2:189932764	0.14227	0.04864	0.00344499	10214	0.0487566	2	rs35830636
9:5126343	0.376728	0.128816	0.00344965	10152	0.00620567	9	rs41316003
2:225709926	-0.106043	0.0362629	0.00345238	10034	0.0982161	2	rs7577271
1:201839818	0.699737	0.239507	0.00348263	10208	0.00171434	1	rs150486242
19:55527081	-0.0821463	0.0281191	0.003485	10126	0.179143	19	NA
3:130098349	0.0751359	0.0257248	0.00349176	10143	0.216455	3	rs16845861
4:3446091	0.0881995	0.0302008	0.00349542	10075	0.139156	4	rs3748034
22:29885204	0.9859	0.337666	0.00350311	10206	0.000783853	22	rs149183166
19:51412668	0.12117	0.0415046	0.00350667	10104	0.0679434	19	rs1654551
19:55481398	0.0767396	0.0262931	0.00351586	10062	0.200209	19	NA
10:98469537	-0.600458	0.205834	0.00353188	10206	0.00357633	10	rs146527410
11:1774757	0.223387	0.0765933	0.00353936	10207	0.0183208	11	rs138733377
4:13616295	0.502994	0.172505	0.00354748	10214	0.00332876	4	rs144592389
7:98457909	0.879172	0.301579	0.0035543	10217	0.000978761	7	rs147133382
6:36995281	-0.410773	0.140928	0.0035595	10212	0.00709949	6	rs148473105
2:68622914	0.0694282	0.0238317	0.00357663	10208	0.281201	2	rs1063479
22:38205989	0.0676856	0.0232395	0.00358516	10117	0.305723	22	rs2285178
17:3593422	0.899134	0.308913	0.00360691	10217	0.000880885	17	rs147009070
13:88330085	-0.296151	0.101756	0.00360963	10095	0.0129767	13	rs75906868
9:130439029	0.654461	0.22487	0.00360972	10049	0.00174147	9	rs35099393
19:59012675	0.38081	0.130884	0.00361988	10160	0.00556102	19	rs142672241
10:69948892	-1.02715	0.353045	0.00362127	10092	0.00143678	10	rs12241644
1:155254411	1.2368	0.425146	0.0036244	10211	0.000538635	1	rs200640848
17:11532796	1.00858	0.346777	0.00363254	10213	0.000685401	17	rs148518864
7:100275444	-0.643807	0.221375	0.00363494	10120	0.00316205	7	rs62482253
6:130374102	-0.0667161	0.0229439	0.00363994	10129	0.325452	6	rs9388768
12:88472911	-0.555246	0.191027	0.00365339	10205	0.00436061	12	rs117370446
1:237656289	-0.397265	0.136691	0.00365725	10198	0.00710924	1	rs17686573
12:70949085	-0.231433	0.0796316	0.00365731	10081	0.0207817	12	rs75994780
9:138712860	0.951169	0.327322	0.00366186	10151	0.000738843	9	rs149524209
12:6103094	0.229577	0.0790157	0.00366711	10046	0.0175194	12	rs34230288
22:28501409	0.776614	0.267326	0.00367117	10217	0.00122345	22	rs200122007
14:102912150	-0.227525	0.0783201	0.00367174	10160	0.0213583	14	rs62000389
19:45322891	-0.156699	0.0539458	0.00367557	10201	0.0423488	19	rs28399658
14:24550760	1.01999	0.351151	0.00367594	10139	0.000641089	14	rs199590171
4:156721182	0.573923	0.197598	0.00367842	10206	0.00249853	4	rs113558298
5:174156168	-0.104555	0.0360135	0.00369347	10202	0.0975789	5	rs4242182
6:106967831	0.351381	0.121042	0.00369643	10217	0.00699814	6	rs144881884
20:35383182	0.985277	0.339431	0.00369925	10215	0.000783162	20	rs140941590
20:1903275	0.438672	0.151126	0.00369963	10213	0.00421032	20	rs113658773
17:39535216	-0.398056	0.13716	0.00370635	10139	0.00734787	17	rs117649171
15:64428559	0.214813	0.0740556	0.00372334	10216	0.019675	15	rs1802376
16:68943242	0.24716	0.0852497	0.00374056	10209	0.0147909	16	rs72787286
20:24944523	1.09559	0.378056	0.00375599	10217	0.000587257	20	rs151131612
1:151377407	-0.509036	0.175688	0.00376278	10216	0.00450274	1	rs1571294
11:62290387	0.973946	0.336232	0.00377174	10217	0.000685133	11	rs747221888
5:79960955	-0.0700909	0.0241986	0.00377371	10105	0.274122	5	rs1382543
11:13716324	-0.312849	0.108047	0.00378575	10045	0.0116476	11	rs117395380
17:1564328	0.357706	0.123542	0.0037865	10194	0.00662154	17	rs113849788
16:31502173	1.12015	0.386878	0.0037871	10134	0.000542727	16	rs148021848
19:55570574	-0.0860902	0.0297418	0.00379662	10083	0.15665	19	NA
1:36752152	-0.0635189	0.0219473	0.00380186	10211	0.388552	1	rs2242428
3:113188076	1.04654	0.361884	0.00382879	10209	0.000636693	3	rs143757797
11:94040633	-1.1588	0.400733	0.00383179	10047	0.00129392	11	rs199763557
16:19033125	-0.488092	0.168792	0.00383194	10113	0.00509246	16	rs61744482
5:68804987	0.2801	0.0968724	0.00383484	10213	0.0111622	5	rs147125035
3:172241070	0.369343	0.127741	0.00383588	10214	0.00567848	3	rs41308132
19:51920619	-0.197269	0.0682364	0.00384064	10216	0.0277995	19	rs61741679
8:3855508	0.252919	0.0874883	0.00384147	10215	0.0137543	8	rs71521901
9:117186712	-0.0748902	0.025907	0.0038435	10193	0.226969	9	rs4978584
6:7405242	-0.649142	0.224584	0.00384732	10212	0.00313357	6	rs34455054
2:196689038	1.09765	0.379951	0.00386567	10215	0.000587372	2	rs375373052
16:1396020	1.13809	0.394068	0.00387619	10153	0.000541712	16	rs140206638
8:9413893	0.775605	0.26856	0.00387675	10217	0.00127239	8	rs35433754
16:231021	0.307832	0.106596	0.00387886	10207	0.0094543	16	rs144961211
19:45851985	0.780258	0.270195	0.00387995	10217	0.00132133	19	rs199909048
8:135669901	0.288912	0.100058	0.00388371	10210	0.00969638	8	rs187529527
19:18191664	-0.0987491	0.0342084	0.00389317	10183	0.116027	19	rs11086087
7:140285457	-1.52383	0.528	0.00390133	10217	0.000636195	7	rs61737090
1:227213831	0.785842	0.272333	0.00390679	10213	0.00117497	1	rs142853761
10:98816161	0.451	0.156298	0.00390784	10215	0.00396476	10	rs140318117
14:88452945	0.152083	0.052734	0.0039269	10017	0.0420785	14	rs11552556
8:70533375	0.377305	0.130899	0.00394648	10211	0.00587602	8	rs142971465
13:103386496	-1.16284	0.40356	0.00395851	10202	0.00151931	13	rs7988702
14:74516497	-0.0880586	0.0305695	0.0039691	10212	0.144879	14	rs34076068
9:82337956	-2.08502	0.723872	0.00397209	10214	0.000930096	9	rs112910754
16:30500716	-0.32432	0.112624	0.00398076	10079	0.0104673	16	rs3087437
3:148714249	0.614078	0.213253	0.00398206	10198	0.00205923	3	rs143137713
7:18875084	-0.32708	0.113591	0.00398378	10079	0.0104177	7	rs41273078
4:983060	-0.0647852	0.0225004	0.00398575	10205	0.350955	4	rs3796622
19:5790284	0.729346	0.25357	0.00402356	10214	0.00156648	19	rs145101341
7:56062666	0.87571	0.304521	0.00403138	10217	0.000880885	7	rs147411342
3:48462671	-0.626281	0.217794	0.00403306	10148	0.00300552	3	rs34087325
11:74800138	-0.262165	0.0911756	0.0040354	10054	0.0152178	11	rs117824389
2:197297941	0.365068	0.126973	0.00403826	10215	0.00602056	2	rs80093741
12:49994054	0.738882	0.257001	0.00404004	10212	0.00137094	12	rs148848955
16:2112521	0.475494	0.16539	0.00404055	10216	0.00357283	16	rs45478892
11:35302470	-1.29449	0.450266	0.00404091	10217	0.000831947	11	rs7102949
7:149482784	0.829409	0.288509	0.0040427	10081	0.00109116	7	rs148856984
17:39890541	0.442865	0.154059	0.00404484	10217	0.00420867	17	rs189020240
19:4670236	0.118488	0.0412227	0.00404874	10096	0.069582	19	rs10401515
10:21139389	-0.109097	0.0379634	0.00405633	10195	0.0904855	10	rs4025981
15:86312198	0.485642	0.168993	0.00405651	10022	0.0035921	15	rs139814429
6:52129484	0.0689275	0.0239866	0.00405841	10134	0.263223	6	rs2230240
3:46783959	-0.0890171	0.0309838	0.00406564	10213	0.143983	3	rs58830807
19:56029372	0.904898	0.314978	0.00406731	10142	0.000788799	19	rs562566738
19:17628566	1.07206	0.373196	0.00407033	10177	0.000589565	19	rs140587386
12:49061511	0.183591	0.0639434	0.00408987	10210	0.0265426	12	rs17238800
10:30629226	-0.0690815	0.0240619	0.00409194	10212	0.288582	10	rs1047991
7:84644500	-0.0650592	0.0226656	0.00409969	10099	0.332162	7	rs17559084
11:32954364	0.504359	0.175752	0.00410834	10211	0.00313387	11	rs183558161
9:104239056	1.02207	0.356166	0.00410951	10098	0.000643692	9	rs139396550
19:19037176	0.263552	0.091892	0.00412998	10213	0.0118476	19	rs115860110
10:7774317	-0.601908	0.209885	0.00413341	10215	0.00357318	10	rs41290291
11:32956127	0.827397	0.288607	0.00414566	10202	0.00107822	11	rs201085763
10:134188640	0.503228	0.175574	0.00415449	10213	0.00313326	10	rs138390679
5:76129521	0.675486	0.235718	0.00416143	10186	0.00161987	5	rs138965893
16:67322391	0.94655	0.330377	0.00416932	10160	0.000688976	16	rs200888271
1:109727733	1.03446	0.361218	0.00418585	10204	0.000637005	1	rs139330177
19:7694391	0.451777	0.157758	0.00418672	10215	0.00406265	19	rs146660753
19:16000510	-0.527992	0.184375	0.00418735	10141	0.00458535	19	rs3093221
15:43489544	0.887322	0.309882	0.00419092	10217	0.000880885	15	rs201674874
6:31833504	0.80485	0.28111	0.00419501	10091	0.00123873	6	NA
14:65220342	0.600732	0.209885	0.0042071	10210	0.00225269	14	rs139236988
14:24739301	1.03226	0.3607	0.00421226	10210	0.000685602	14	rs377051093
10:95113648	0.93998	0.328595	0.00422837	10211	0.000881402	10	rs189795819
11:6637938	-0.588089	0.205597	0.0042311	10184	0.00373134	11	rs140349036
3:150931799	0.56607	0.197901	0.00423142	10217	0.00239796	3	rs138172429
13:73357758	0.606794	0.212228	0.00424768	10217	0.00200646	13	rs115330455
19:55107223	-0.190261	0.0665487	0.00425022	10186	0.0276851	19	rs150508449
18:25593694	0.134921	0.0471944	0.0042519	10184	0.0520424	18	rs17445840
16:3118239	0.436625	0.152783	0.00426578	10212	0.00435762	16	rs141583132
15:78295765	0.550583	0.192689	0.00427175	10217	0.0024469	15	rs138988358
16:3642722	0.726175	0.254144	0.00427208	10151	0.0015762	16	rs150712805
16:30492823	0.13617	0.0476658	0.00427989	10213	0.0502301	16	rs1064524
11:5566076	0.47801	0.16739	0.00429457	10215	0.00323054	11	rs139835065
19:38976294	0.793064	0.277777	0.00430325	10049	0.00119415	19	rs144157950
10:125639770	-0.852781	0.298822	0.00431987	10206	0.00205761	10	rs149844796
3:45637253	-0.0615947	0.0215862	0.0043251	10208	0.4351	3	rs267237
7:76990178	0.0700967	0.0245669	0.0043268	10075	0.244367	7	rs4727366
7:158534424	0.830905	0.291329	0.00434293	10217	0.00112557	7	rs148502320
4:994452	-0.0733391	0.0257174	0.00434824	10214	0.233846	4	rs3755954
16:81914544	1.07584	0.377268	0.00434918	10214	0.000538477	16	rs111553163
7:76991935	0.0700671	0.0245739	0.00435438	10070	0.244737	7	rs1527263
5:70759923	0.463634	0.162658	0.00436707	10210	0.00381979	5	rs182873139
19:45297479	-0.163751	0.0574503	0.00436756	10154	0.0376206	19	rs116023028
15:59358996	-1.21843	0.427532	0.00437323	10199	0.00132366	15	rs111330212
19:5844649	-0.0783945	0.0275348	0.00441184	10162	0.192285	19	rs812936
19:43439848	-0.086279	0.0303173	0.00442903	10038	0.143953	19	rs113195821
7:84628989	-0.0647099	0.0227398	0.00443187	10210	0.329187	7	rs7800072
17:7983380	0.601566	0.211465	0.00444463	10207	0.0021064	17	rs199951951
3:130104062	0.0730555	0.0256834	0.00444869	10189	0.218863	3	rs10212241
6:32151443	0.144787	0.0509258	0.00446781	10164	0.0444707	6	NA
1:113126734	0.611641	0.215204	0.00448121	10143	0.0020211	1	rs149944183
1:65120426	-1.13585	0.399663	0.00448275	10198	0.00156894	1	rs147163913
12:6105396	0.219584	0.0772661	0.00448432	10213	0.01831	12	rs34444862
15:83428193	0.0987453	0.0347714	0.00451359	10198	0.103256	15	rs1108135
19:2278841	-0.295193	0.103972	0.00452319	10199	0.0124032	19	rs78560055
12:4702173	-0.215882	0.076042	0.00452569	10026	0.0218931	12	rs2240763
1:40882747	-0.28494	0.100371	0.00452759	10048	0.0130872	1	rs41312030
1:78309056	1.05729	0.372545	0.00453948	10206	0.00063688	1	rs145894783
16:67183379	0.73075	0.25751	0.00454318	10134	0.00138149	16	rs200217141
15:84651057	-0.258599	0.0911429	0.00454982	10018	0.0154722	15	rs140206840
19:55494740	0.0653187	0.0230218	0.0045504	10212	0.297101	19	NA
1:223933020	-1.48037	0.521786	0.00455231	10155	0.00103397	1	rs12122278
7:99747130	0.0621472	0.0219052	0.00455255	10049	0.393173	7	rs12878
3:136062724	-1.1802	0.41609	0.0045623	10188	0.00103062	3	rs34149860
12:82792949	0.206913	0.072959	0.00456805	10214	0.0202173	12	rs34765930
22:50961536	0.841723	0.296833	0.00457282	10150	0.000837438	22	rs9628174
1:1396244	-0.385457	0.135938	0.00457496	10191	0.00735944	1	rs150798221
9:34256664	1.05535	0.372258	0.00458257	10140	0.000641026	9	rs141275074
2:125405429	0.659887	0.232802	0.00458911	10217	0.00176177	2	rs182009600
8:144991629	0.25136	0.0886796	0.00459013	10068	0.0129619	8	rs146781600
6:69758072	0.106371	0.0375438	0.00460779	10198	0.0858992	6	rs3757049
7:48260869	0.0716545	0.0253066	0.00463365	10142	0.23166	7	rs10252745
1:206320280	-0.955321	0.337399	0.00463408	10193	0.00181497	1	rs146536294
7:138732457	-0.0601506	0.0212475	0.00464101	10170	0.491495	7	rs3735008
5:35072712	0.192623	0.0680464	0.00464385	10192	0.0235479	5	rs72478580
19:5041178	-0.106833	0.0377455	0.00464956	10202	0.0914036	19	rs2240678
11:18159406	0.934642	0.330367	0.00466785	10217	0.000587257	11	rs28628238
20:33451212	0.949791	0.335741	0.00467026	10216	0.000734143	20	rs147410978
19:7992126	0.118466	0.0418779	0.00467146	10151	0.0673333	19	rs11542188
9:90502216	1.15508	0.408385	0.00467814	10217	0.000538318	9	rs35764520
3:154801978	0.180741	0.0639204	0.00468993	10217	0.0280904	3	rs61762319
1:27745594	-0.722501	0.255556	0.00469616	10203	0.00259728	1	rs187015841
12:56737256	-0.237113	0.083876	0.00469935	10196	0.0178011	12	rs61754170
2:225670901	-0.0893123	0.0315971	0.00470451	10053	0.132597	2	rs4674941
5:147807198	0.598206	0.211664	0.0047103	10214	0.002056	5	rs116266000
1:229641802	0.976965	0.345706	0.00471327	10196	0.000686544	1	rs139098242
11:68358142	-1.13889	0.403028	0.00471558	10173	0.00122874	11	rs150095519
12:51080364	-0.212636	0.0752507	0.0047178	10211	0.0226716	12	rs74751916
14:24458211	0.0947689	0.0335506	0.00473319	10087	0.106474	14	rs2273947
2:225672460	-0.0991356	0.035097	0.00473373	10166	0.104318	2	rs12328236
17:26888506	1.01618	0.359874	0.00474718	10197	0.000686476	17	rs140545278
6:42994973	0.82028	0.290504	0.00474808	10212	0.00112613	6	rs201033484
7:26248139	-2.86335	1.01434	0.00475934	10216	0.000783085	7	rs142550836
19:55107225	-0.187555	0.0664536	0.00476746	10177	0.0277587	19	rs139787611
1:8074334	-0.275454	0.0976107	0.00477304	10206	0.0140114	1	rs34781518
3:44685500	0.761805	0.26996	0.00477378	10217	0.00117451	3	rs140904465
19:10671894	0.156791	0.0555807	0.00478807	10174	0.0363181	19	rs11545166
7:939122	-0.656223	0.232629	0.00478896	10212	0.00293772	7	rs117710032
14:94849151	0.202441	0.0717761	0.00479564	10217	0.0202603	14	rs20546
22:23029533	0.827874	0.293567	0.00480155	10217	0.00112557	22	rs140644493
13:98116471	0.789292	0.279907	0.00480476	10207	0.00112668	13	rs137972195
13:103504650	-0.979827	0.347564	0.00481543	10213	0.00166454	13	rs2020915
20:50803444	-0.13264	0.0470512	0.00481654	10209	0.0570575	20	rs36027430
1:247419509	-0.104209	0.0369739	0.00482557	10202	0.0954225	1	rs1778540
8:118819557	1.00071	0.355089	0.00482954	10216	0.000783085	8	rs61753261
14:95675791	0.508757	0.18054	0.00483284	10217	0.00293628	14	rs118150470
1:157062739	-0.0752148	0.0266997	0.00484646	10108	0.200485	1	rs12136960
3:158390136	-0.256784	0.0911536	0.00484673	10115	0.0161641	3	rs112809766
13:113851462	0.739011	0.262389	0.00485548	10217	0.0014192	13	rs140418080
16:7759119	0.568688	0.202082	0.00489076	10216	0.00230031	16	rs145873257
20:39981502	0.650056	0.231043	0.00489934	10217	0.00185965	20	rs150225334
6:72892633	0.553973	0.196923	0.00490596	10032	0.00264155	6	rs200422266
10:68687710	1.08835	0.387028	0.00492235	10217	0.000538318	10	rs142205547
12:21014025	0.538389	0.191551	0.00494365	10211	0.00288904	12	rs146623116
12:95681554	0.0798059	0.0283955	0.00494624	10192	0.163314	12	rs12424550
11:1088815	0.103866	0.0369573	0.00494768	10139	0.0869415	11	rs7103978
2:27448584	0.750092	0.266945	0.00495558	10140	0.00128205	2	rs146242038
9:133057987	0.164125	0.0584203	0.00496364	10069	0.0330221	9	rs10988681
8:68115346	-0.26894	0.0957444	0.00497061	10142	0.0143956	8	rs61753693
2:272051	0.13022	0.0463806	0.00499072	10186	0.0540448	2	rs11553742
9:35045693	0.242127	0.0862408	0.00499166	10191	0.0141301	9	rs3824552
11:7509566	0.078893	0.0281101	0.00500716	10178	0.170466	11	rs12805648
20:55111371	0.0606439	0.0216176	0.00502689	10205	0.456149	20	rs2296130
1:53541549	0.40263	0.143543	0.00503246	10193	0.00480722	1	rs76250115
10:3172115	-0.419721	0.149714	0.0050553	10036	0.0060283	10	rs11542778
20:49218900	0.278199	0.0992632	0.00506863	10048	0.0103503	20	rs79352005
6:110106234	-0.0636199	0.0227022	0.00507298	10071	0.331298	6	rs10499054
10:62645873	0.155252	0.0554031	0.00507508	10149	0.0364568	10	rs2271128
11:27406950	-0.682675	0.243702	0.00509012	10210	0.00308521	11	rs143913282
11:61730234	-0.0630671	0.0225191	0.00510074	10210	0.346474	11	rs1800009
18:43316538	-0.0599187	0.0213951	0.00510115	10200	0.445833	18	rs2298718
12:45269284	0.0634411	0.0226551	0.00510554	10156	0.340242	12	rs7295923
4:69692168	0.971788	0.34708	0.00511189	10144	0.000739353	4	rs200803372
3:150391810	-0.0877316	0.0313342	0.00511237	10116	0.13879	3	rs73003074
5:156531694	0.63061	0.225363	0.00513886	10217	0.00195752	5	rs150536405
18:25593713	0.131614	0.047044	0.00514701	10193	0.0525851	18	rs41274322
19:43439739	-0.0831035	0.0297062	0.00514976	10199	0.150309	19	rs58684857
19:53573417	0.336962	0.120485	0.00516252	10187	0.00706783	19	rs113127122
9:137713948	0.174685	0.0624729	0.0051711	10048	0.0276672	9	rs2228559
1:54703768	-0.360146	0.128801	0.00517155	10103	0.00806691	1	rs3766448
13:21306140	-0.256187	0.0916799	0.00520014	10216	0.0152702	13	rs35948132
2:44161960	-0.254574	0.0911119	0.0052048	10210	0.0162096	2	rs4494798
12:124017877	0.535292	0.191794	0.00525488	10004	0.00244902	12	rs117058568
7:92963440	0.879987	0.315353	0.00526297	10173	0.000835545	7	rs375083734
4:154624178	0.970504	0.3478	0.0052642	10216	0.0006852	4	rs141039581
1:200959302	-0.0804223	0.0288314	0.00528063	10079	0.173231	1	rs2297911
19:45731515	0.225861	0.0810157	0.00530571	10149	0.0162085	19	rs75426681
1:200973527	0.861205	0.308923	0.00530731	10217	0.00117451	1	rs146712800
19:7682224	0.584865	0.209798	0.00530749	10177	0.00206348	19	rs144062687
9:139925396	0.276911	0.0993894	0.00533429	10136	0.0098165	9	rs145461866
19:7735140	0.936384	0.336103	0.00533619	10025	0.000798005	19	rs199834487
1:207107806	-1.26809	0.455445	0.0053644	10131	0.00113513	1	rs7542760
22:43579006	-0.299905	0.107732	0.00537241	10129	0.0113535	22	rs141712485
6:34385676	-0.497167	0.178621	0.00537998	10140	0.00448718	6	rs190411459
16:22376218	-0.329862	0.118518	0.00538231	10174	0.00928838	16	rs118111122
17:29679412	0.801622	0.288037	0.00538494	10217	0.00122345	17	rs148154172
14:77951143	-0.249602	0.0896862	0.00538497	10113	0.0162168	14	rs77534020
9:37707518	0.859394	0.308875	0.00539688	10217	0.000880885	9	rs73445151
13:21732094	0.134039	0.0481769	0.0053987	10155	0.0508124	13	rs4770121
17:45385012	-0.0596223	0.0214309	0.00540131	10143	0.463817	17	rs3809863
6:160448324	-0.0901192	0.0323986	0.00540952	10102	0.12938	6	rs8191754
22:50187853	-0.121859	0.0438177	0.00541839	10185	0.0655866	22	rs35331092
19:1049360	0.896382	0.322361	0.00542454	10213	0.000832273	19	rs199517653
10:24825768	1.04804	0.376926	0.00542769	10216	0.000538371	10	rs368933412
11:94212019	0.579443	0.20847	0.00544414	10186	0.002258	11	rs3218740
17:62401213	1.09339	0.39341	0.00544828	10215	0.000538424	17	rs117766978
19:10131999	0.0592569	0.0213286	0.00546467	10197	0.460381	19	rs1644731
11:5462085	0.0745067	0.0268241	0.00547623	10186	0.196888	11	rs11037444
2:11484142	0.633216	0.228031	0.00548823	10162	0.0016729	2	rs199867337
1:157069261	0.174691	0.0629322	0.00550567	10211	0.0252669	1	rs16838078
3:69167851	-0.306659	0.110482	0.00550907	10029	0.0109682	3	rs145387235
19:55494651	0.0676295	0.024367	0.00551253	10005	0.250475	19	NA
1:200635617	-0.100389	0.0361709	0.00551348	10217	0.103651	1	rs78479136
2:189932953	-0.671812	0.242103	0.00552187	10217	0.00298522	2	rs145850743
7:148511171	0.229554	0.0827387	0.00552956	10196	0.0153982	7	rs41277437
9:139266496	-0.059819	0.0215617	0.00553184	10021	0.421215	9	rs4077515
6:143093527	0.979476	0.35308	0.00553568	10217	0.000587257	6	rs147571754
12:133272521	-0.830109	0.299273	0.00554145	10175	0.00162162	12	rs76434782
6:31627523	0.0675553	0.0243714	0.00557289	10204	0.254704	6	NA
2:225684166	-0.0863473	0.0311548	0.00557888	10182	0.136515	2	rs7572725
12:50848132	0.137171	0.0494979	0.00558401	10207	0.0468796	12	rs17124706
4:75938236	0.0591798	0.0213629	0.00560188	10146	0.498029	4	rs1062293
1:12183372	-0.388592	0.140286	0.00560574	10203	0.00681172	1	rs11569904
11:118886117	0.07077	0.0255503	0.0056086	10197	0.221438	11	rs10111
15:82444663	0.126249	0.0455885	0.00561734	10192	0.0566621	15	rs2292071
6:143091063	0.978019	0.353162	0.00561738	10213	0.000587487	6	rs202211977
19:45924532	0.204432	0.0738231	0.00561918	10207	0.0197414	19	rs3212947
1:153234295	-0.073331	0.0264851	0.00562696	10081	0.20737	1	rs12043009
6:161162406	-0.11021	0.0398063	0.00562864	10217	0.0812861	6	rs4252170
16:1364365	0.0826552	0.0298571	0.00563385	10208	0.145719	16	rs4610
22:41633453	0.979969	0.354195	0.00566174	10213	0.000636444	22	rs149122050
14:50735947	-0.242435	0.0876616	0.00568223	10213	0.0170371	14	rs72683923
15:28412872	0.107085	0.0387249	0.00568746	10187	0.0804947	15	rs61756152
19:38877410	0.954261	0.345173	0.00569948	10050	0.000746269	19	rs776859130
19:45496095	0.482996	0.174777	0.00571868	10205	0.0032827	19	rs150484293
19:7992959	0.116274	0.0420786	0.00572263	10104	0.0666568	19	rs34425383
16:21133339	-0.438653	0.158748	0.00572381	10212	0.0052879	16	rs140516491
7:98495408	-0.15611	0.0565377	0.00575956	10215	0.0399902	7	rs55702649
22:43568439	0.415914	0.150658	0.00576859	10216	0.00440486	22	rs147523583
4:88035907	0.432602	0.156744	0.00578136	10207	0.00411482	4	rs61734705
15:73044863	-0.0928514	0.0336436	0.00578279	10207	0.117615	15	rs34149613
6:109274244	-0.767842	0.278235	0.00578566	10180	0.0021611	6	rs140340203
16:28944700	0.0610113	0.0221085	0.00578666	10112	0.360908	16	rs35979293
19:45316804	-0.125504	0.0454963	0.00580561	10169	0.0609204	19	rs3810141
2:103063608	-0.977351	0.354385	0.00581782	10212	0.00171367	2	rs147548529
7:100244678	0.206739	0.0749833	0.00583091	10193	0.0191308	7	rs141640000
16:11002927	-1.2036	0.436709	0.00585007	10217	0.000929823	16	rs7197779
17:20799109	0.467956	0.169796	0.00585141	10194	0.00318815	17	rs139379084
1:173596257	-0.590613	0.214322	0.00585614	10197	0.00304011	1	rs12059066
5:90111521	-0.252297	0.0915562	0.00585746	10153	0.0154634	5	rs41304884
9:139927565	-0.290363	0.105383	0.00586377	10210	0.012096	9	rs79691515
17:12656546	0.220893	0.080203	0.00588404	10214	0.0167907	17	rs28730825
16:57416374	0.912398	0.331336	0.00589271	10142	0.000887399	16	rs143145386
4:78669490	0.813745	0.295546	0.00589876	10200	0.000931373	4	rs199716504
18:19029515	-0.269602	0.0979198	0.00589998	10024	0.0140662	18	rs34656972
15:50769520	0.143658	0.0521898	0.00591215	10212	0.0415687	15	rs61733869
12:132426300	0.713939	0.259374	0.00591332	10216	0.0013704	12	rs145430883
11:1502097	0.0927521	0.0336988	0.0059162	10064	0.110095	11	rs10767696
3:423904	0.167966	0.0610281	0.00591838	10205	0.0289564	3	rs62230378
11:65623519	-0.0633565	0.0230198	0.00591858	10214	0.327736	11	rs4621
10:68687179	-0.366929	0.133349	0.0059297	10217	0.00768327	10	rs35733981
12:56737257	-0.230856	0.0839006	0.0059315	10193	0.0177573	12	rs61754171
19:8000001	0.114086	0.0414656	0.00593504	10203	0.0684113	19	rs11542189
3:67578624	0.821861	0.298737	0.00593924	10217	0.000929823	3	rs13318110
6:84644445	-1.27801	0.464701	0.0059562	10186	0.00098174	6	rs10080628
7:150654468	0.683694	0.248712	0.00597887	10217	0.00151708	7	rs138776684
7:99081730	0.0805283	0.0293318	0.00604328	10179	0.155271	7	rs6962772
20:50406807	0.48944	0.178275	0.00604339	10215	0.0029858	20	rs41274696
1:229613399	1.07807	0.392749	0.00605221	10217	0.000538318	1	rs142046957
7:44579180	0.0699728	0.0254946	0.00605825	10127	0.22519	7	rs2072183
7:99145845	0.0803313	0.0292691	0.00605892	10210	0.155975	7	rs10238965
7:149506257	0.942045	0.343248	0.00606034	10210	0.000734574	7	rs190326483
5:140306903	-0.309483	0.112778	0.00606609	10204	0.0105351	5	rs149532133
15:63092900	0.229582	0.0836699	0.00607137	10211	0.014788	15	rs35997243
3:107881382	0.238949	0.087104	0.00608314	10213	0.0138059	3	rs35713185
17:649698	-0.541424	0.19747	0.00611035	10216	0.00386648	17	rs35172207
4:156721107	-0.33236	0.121244	0.00612056	10214	0.00866458	4	rs17033562
6:112493872	-0.0600804	0.0219177	0.00612185	10167	0.405233	6	rs1050348
7:88965873	0.249455	0.0910258	0.00613487	10212	0.0123384	7	rs147794726
8:98973696	0.695911	0.254001	0.00614773	10130	0.00153011	8	rs199611870
1:156347131	-0.0587225	0.0214364	0.00615549	10131	0.451535	1	rs2245623
16:69201050	0.145241	0.0530271	0.0061627	10207	0.0406094	16	rs61185783
16:89985950	0.913578	0.333585	0.00616891	10101	0.000693001	16	rs34158934
8:29033654	-0.328869	0.120164	0.00620325	10216	0.00944597	8	rs148531473
6:44201182	0.638196	0.233198	0.00620567	10215	0.00176212	6	rs74750454
11:76954812	-0.0612869	0.0223973	0.00621242	10053	0.358997	11	rs11237145
1:1386089	-0.372221	0.136117	0.00624622	10214	0.00744077	1	rs149262155
7:99459256	-0.0972816	0.0355863	0.00626301	10083	0.104086	7	rs17342647
6:151672638	0.843504	0.308625	0.00627413	10190	0.000834151	6	rs138220637
9:36669341	-0.529908	0.193901	0.00627823	10203	0.00382241	9	rs56176668
9:20881957	-0.428622	0.156841	0.00627902	10213	0.00582591	9	rs79849792
11:47701528	0.0579783	0.0212158	0.00628013	10098	0.456031	11	rs12286721
2:225727431	-0.104793	0.0383469	0.00628048	10142	0.0853382	2	rs7589474
2:152520270	0.356002	0.130276	0.00628217	10216	0.00577525	2	rs144180493
19:12511878	0.854468	0.312713	0.00628686	10208	0.000930643	19	rs375809185
1:236767330	-0.0644887	0.023604	0.00629301	10077	0.296368	1	rs10802551
2:33477763	1.14002	0.41727	0.00629328	10214	0.000538477	2	rs138299231
11:68671419	-0.0669714	0.0245153	0.00629856	10155	0.257262	11	rs4930624
1:3410581	-0.124783	0.0456808	0.00630199	10110	0.0622651	1	rs61746168
16:10846511	-0.460331	0.16854	0.00630892	10215	0.0052374	16	rs2233535
12:113557041	1.05004	0.384485	0.00631346	10196	0.000539427	12	rs145770939
7:93065451	1.03577	0.379275	0.00631562	10214	0.000685334	7	rs148707949
14:75276118	0.54406	0.199233	0.00631864	10148	0.00246354	14	rs117142821
16:11781741	-0.395251	0.144743	0.00631997	10160	0.00649606	16	rs79362431
14:74978010	0.557345	0.204114	0.00632267	10216	0.00230031	14	rs76172717
2:234113057	-0.0767859	0.0281215	0.00632381	10130	0.1846	2	rs7346
19:46914622	0.62605	0.229299	0.00632814	10216	0.00185983	19	rs148450169
3:48965078	0.129561	0.0474685	0.0063448	10211	0.0510234	3	rs34221642
16:1129010	0.124537	0.045632	0.00634971	10044	0.0546595	16	rs4988483
7:107569962	0.197936	0.0725297	0.0063521	10211	0.0208599	7	rs35915664
12:69113184	-0.43087	0.157897	0.00635633	10217	0.00597044	12	rs35209116
5:66480374	-0.333034	0.122047	0.00635766	10122	0.00864454	5	rs2230520
12:85449465	-0.0584598	0.021426	0.00636332	10171	0.487317	12	rs7974418
1:161163788	0.489876	0.179547	0.0063643	10093	0.00287328	1	rs114264712
15:25961967	-0.596339	0.218627	0.00637863	10207	0.00308612	15	rs138320664
1:181740452	0.718985	0.263601	0.00638062	10216	0.0013704	1	rs183065185
20:3193978	-0.0637909	0.023391	0.00638836	10214	0.295673	20	rs8362
3:132247160	0.37864	0.138881	0.00640352	10213	0.00484676	3	rs140537885
3:64536649	0.722464	0.265008	0.0064069	10215	0.00127264	3	rs141827552
6:35253974	-0.194022	0.0711869	0.00641978	10187	0.0252282	6	rs2228265
19:45868309	0.0582739	0.0213935	0.00645149	10131	0.444132	19	rs238406
2:197990741	-0.129375	0.0475121	0.00646945	10155	0.0550468	2	rs35338671
17:26925964	0.572426	0.210246	0.00647622	10192	0.00215856	17	rs145549199
11:118895686	0.0703083	0.0258239	0.00647693	10202	0.214958	11	rs8192696
2:25611102	0.468666	0.172173	0.00648747	10095	0.00356612	2	rs200383554
1:9784916	0.655414	0.240833	0.00649963	10216	0.00156617	1	rs143168081
5:178358857	0.0958939	0.0352408	0.00650646	10188	0.0981056	5	rs61744382
9:22029445	0.0584159	0.0214724	0.00651805	10137	0.478741	9	rs10965215
11:20099112	0.0854744	0.0314222	0.0065245	10197	0.125576	11	rs4757028
22:18166021	1.05715	0.388773	0.006544	10217	0.000538318	22	rs16981016
6:107391084	0.615969	0.226578	0.00655631	10161	0.00167306	6	rs41292438
7:76024625	1.01176	0.372221	0.00656468	10172	0.000639009	7	rs79167760
5:93722036	0.15516	0.0570875	0.00656905	10207	0.0344372	5	rs72771666
2:135738715	0.551221	0.202894	0.00659168	10180	0.00225933	2	rs56284052
5:82835545	-0.0577213	0.0212468	0.00659358	10116	0.491548	5	rs160279
21:45929090	-0.918839	0.338288	0.00660476	10196	0.00161828	21	rs147258456
16:31141653	0.618668	0.227813	0.00661398	10217	0.00230009	16	rs143614134
19:55538980	-0.0795174	0.0292882	0.00662757	10002	0.162418	19	NA
19:45316807	-0.123408	0.0454627	0.0066377	10170	0.0609145	19	rs3810140
17:74010591	-0.758385	0.27941	0.00664285	10216	0.00215349	17	rs76498735
3:49463700	-0.187886	0.0692483	0.00666331	10025	0.025985	3	rs114877151
1:174219724	-1.1807	0.435213	0.00666927	10216	0.000880971	1	rs7339904
16:74530390	0.801322	0.295447	0.00668298	10217	0.000978761	16	rs143259113
19:56382252	-0.967422	0.356705	0.00668571	10215	0.00151738	19	rs149497234
10:21134282	-0.103408	0.0381356	0.00669594	10161	0.0894597	10	rs41277370
19:50391003	-0.77429	0.285636	0.00671288	10217	0.00234903	19	rs149454222
17:8701116	0.0970301	0.0358148	0.00674414	10092	0.0952239	17	rs2242374
2:21227331	-0.498948	0.18417	0.00674533	10216	0.00386648	2	rs12720851
6:86282090	0.444795	0.164198	0.00675082	10215	0.00347528	6	rs113111730
5:145197565	0.27968	0.103258	0.0067575	10195	0.00946542	5	rs9324996
18:43307246	0.0571723	0.0211161	0.00677888	10128	0.493681	18	rs11877062
1:150779876	-0.829104	0.306293	0.00679153	10180	0.00201375	1	rs200990723
14:105167807	-0.188853	0.0697814	0.0068027	10200	0.0265686	14	rs4983530
1:70505251	0.895836	0.331041	0.00680745	10216	0.000734143	1	rs143779068
1:228879367	0.452426	0.167206	0.0068142	10216	0.003426	1	rs61750988
22:17690430	0.0891838	0.0329614	0.00681604	10194	0.114332	22	rs7289141
1:112524974	0.853137	0.315349	0.00682273	10212	0.000832354	1	rs2289723
6:46593224	0.198079	0.0732411	0.00684122	10179	0.0203851	6	rs17856332
17:7217463	-0.0576989	0.0213387	0.006852	10160	0.489862	17	rs2292064
17:72791725	1.08411	0.400966	0.00685621	10217	0.000538318	17	rs139380725
11:68705674	0.0644889	0.0238518	0.00685668	10204	0.268228	11	rs17612126
5:126791256	0.20184	0.0746577	0.00686057	10217	0.0194284	5	rs56157640
11:95712897	-0.0998805	0.0369476	0.00686542	10211	0.0969053	11	rs7123133
11:107299623	0.182428	0.0674887	0.00686977	10213	0.0238911	11	rs35968518
1:158517706	0.750918	0.277829	0.00687565	10215	0.00117474	1	rs144804623
17:1840677	0.25096	0.0928594	0.00688045	10073	0.012459	17	rs181444163
2:1652354	0.259449	0.0960082	0.00688484	10016	0.0111821	2	rs115076385
10:52103707	-0.0575259	0.0212875	0.00688559	10181	0.464935	10	rs10763354
9:114176237	0.778727	0.288266	0.0069045	10195	0.00107896	9	rs200061529
13:42875528	0.830906	0.307671	0.00692086	10212	0.000881316	13	rs141178734
20:50803573	-0.132866	0.049204	0.0069274	10016	0.0522165	20	rs34351592
7:158464295	0.459176	0.170049	0.00692848	10217	0.00322991	7	rs61752019
9:894036	0.189779	0.0702948	0.00693911	10212	0.0221798	9	rs16925431
3:4358476	0.173914	0.0644281	0.00694744	10211	0.0259034	3	rs115195721
20:62492922	0.10709	0.0396757	0.00695223	10024	0.0743216	20	rs2281534
17:74289908	-0.0635312	0.023548	0.00697691	10195	0.288769	17	rs6501883
10:37419292	-0.313242	0.116191	0.00701924	10042	0.0100578	10	rs116939015
9:116931445	-0.0649104	0.0240779	0.00702083	10187	0.277658	9	rs2808770
17:74152366	-0.0599128	0.0222246	0.00702238	10137	0.360462	17	rs881502
2:27308020	0.49892	0.185137	0.00704176	10204	0.00274402	2	rs150596062
4:36081878	-0.279222	0.103637	0.00705518	10212	0.0120447	4	rs4833069
19:12551729	-0.13768	0.051118	0.00707319	10124	0.0478072	19	rs62110751
1:36643729	-1.15039	0.427322	0.00710071	10178	0.000638632	1	rs74066063
22:38130459	0.0629451	0.0233842	0.00710721	10192	0.294986	22	rs8140207
2:27587724	0.226662	0.084218	0.00711595	10217	0.0149261	2	rs1058065
3:189713157	-1.2756	0.47397	0.00711713	10180	0.000982318	3	rs117688924
2:238733016	0.0808091	0.0300275	0.00712013	10158	0.144615	2	rs4663795
20:5933108	-0.0892735	0.0331823	0.00713671	10210	0.121694	20	rs236110
19:44116708	1.12778	0.419425	0.00716929	10127	0.000543103	19	rs200590643
1:201334382	0.0636115	0.0236694	0.00719893	10166	0.285068	1	rs3729547
5:176638235	0.537397	0.199982	0.00720476	10217	0.00254478	5	rs145987330
19:38055957	-0.47151	0.175466	0.00720555	10202	0.00475397	19	rs61731963
14:74756738	0.559024	0.208104	0.00722545	10216	0.00225137	14	rs45568335
8:105503401	-1.50104	0.558979	0.00724576	10184	0.000540063	8	rs16871494
6:160858188	-0.0601825	0.022413	0.00724936	10185	0.360628	6	rs2292334
14:90650514	-0.371862	0.138491	0.00725063	10198	0.00681506	14	rs55730840
2:26688662	0.252752	0.0941626	0.00727008	10217	0.0117451	2	rs2272071
2:44200814	0.636408	0.23713	0.00727916	10216	0.001713	2	rs146515622
9:114470188	0.458068	0.170738	0.00729929	10198	0.00333399	9	rs151177644
15:34134154	0.70537	0.262932	0.00730296	10217	0.00137027	15	rs201791791
10:17089490	0.723758	0.269807	0.00730744	10214	0.00127276	10	rs142560894
19:21326358	0.0840961	0.0313551	0.00731723	10208	0.126763	19	rs17445374
12:49446456	0.932935	0.347963	0.00733728	10216	0.000636257	12	rs201709328
15:43769851	-0.323904	0.120812	0.00733876	10215	0.00915321	15	rs61751060
6:82461520	-0.11183	0.0417129	0.00734121	10008	0.072492	6	rs3186631
6:46806747	1.07426	0.400729	0.00734539	10215	0.000538424	6	rs141276985
12:49998097	0.857845	0.320008	0.00734692	10185	0.000834561	12	rs141974060
19:36164140	0.627598	0.234181	0.00736298	10156	0.00167389	19	rs144711603
6:43589417	0.257417	0.0960761	0.00737755	10205	0.011269	6	rs72859026
5:179071822	0.836634	0.312272	0.00738014	10217	0.000929823	5	rs73809615
5:147011024	0.314002	0.117206	0.00738298	10191	0.00711412	5	rs149911823
5:101816145	-0.540581	0.201855	0.00740494	10126	0.00350583	5	rs138219728
8:103564198	0.783939	0.292739	0.00740759	10215	0.000978953	8	rs139792741
17:74287389	-0.0630487	0.0235465	0.00741471	10183	0.288569	17	rs2279053
9:14784389	-0.307436	0.114845	0.00742927	10056	0.0106901	9	rs41265306
1:100740485	0.243035	0.0907934	0.0074332	10213	0.0129737	1	rs116538743
16:4431457	1.01376	0.378788	0.00744335	10152	0.000640268	16	rs369854738
1:206665837	0.522305	0.19517	0.00744718	10217	0.00230009	1	rs11118256
11:68704028	-0.0661839	0.0247329	0.00745182	10012	0.252048	11	rs2236654
17:40879667	-0.726392	0.271467	0.00745514	10215	0.00225159	17	rs146736585
6:30893675	1.02478	0.383041	0.00746436	10217	0.000538318	6	NA
6:99824005	-0.562048	0.210127	0.00747733	10182	0.00348655	6	rs142295782
17:74288422	-0.0629467	0.0235371	0.00748725	10186	0.288828	17	rs6501879
1:40929077	-0.444035	0.166048	0.00749225	10215	0.00509055	1	rs139213019
6:152702177	-0.701904	0.262532	0.00750441	10217	0.00210434	6	rs146424389
2:9624643	0.195348	0.0730777	0.00751428	10212	0.0202703	2	rs61737635
4:140811463	-0.763915	0.285778	0.0075153	10154	0.0023636	4	rs191558574
2:179428049	0.959823	0.359207	0.00753867	10207	0.000636818	2	rs199929362
10:13541911	1.00104	0.374831	0.00757094	10217	0.000587257	10	rs148828275
10:13541912	1.00104	0.374831	0.00757094	10217	0.000587257	10	rs147003029
1:180974596	-0.234417	0.0877938	0.00758307	10064	0.0164448	1	rs12125196
19:49898519	0.791226	0.296335	0.00758428	10158	0.000935223	19	rs62623430
2:74659772	0.650119	0.243529	0.00759476	10195	0.0015694	2	rs151051170
10:71685557	0.145017	0.0543224	0.00759505	10174	0.0387262	10	rs80290126
1:26212261	0.900354	0.337302	0.00760135	10216	0.000783085	1	rs79085598
12:11091206	0.214087	0.0802216	0.00761458	10208	0.0168005	12	NA
1:22150120	0.0737533	0.0276447	0.00763259	10156	0.17758	1	rs3736360
15:52505467	-0.318537	0.11941	0.00763989	10212	0.00920486	15	rs75728881
5:82833369	-0.0566103	0.0212224	0.0076421	10166	0.49159	5	rs309559
22:21998448	-0.686511	0.257399	0.00765062	10088	0.00237906	22	rs115168940
5:110074967	0.211928	0.0794651	0.00765472	10208	0.0168005	5	rs145421520
2:231077676	0.0961418	0.0360558	0.00766519	10103	0.093883	2	rs11556887
7:45747949	0.229908	0.0862415	0.0076792	10197	0.0147592	7	rs45444695
1:156647033	0.463776	0.173971	0.00768005	10217	0.00332779	1	rs190174455
6:132781909	-0.635654	0.238501	0.00769422	10191	0.00279658	6	rs150661329
11:7673029	-0.494439	0.185599	0.00772145	10163	0.00423103	11	rs77873429
2:179419354	0.965978	0.362608	0.00772245	10197	0.000637442	2	rs200513274
11:47681728	-0.688656	0.258508	0.0077225	10166	0.00255755	11	rs143937205
11:121032819	0.283428	0.106396	0.007724	10195	0.00897499	11	rs142948530
8:18725430	0.98545	0.370034	0.0077417	10216	0.000587314	8	rs201772657
17:58236607	1.05244	0.395228	0.00774756	10217	0.000538318	17	rs150432787
17:8249116	-0.187027	0.0702392	0.00775119	10203	0.0259728	17	rs2302869
9:132595960	0.657436	0.246945	0.00776152	10191	0.00152095	9	rs144757496
4:36212163	0.708189	0.26604	0.00776849	10214	0.00141962	4	rs75155324
6:30652872	-0.103581	0.0389307	0.0077988	10163	0.0872774	6	NA
14:89629001	0.263145	0.0989101	0.00780375	10212	0.0109185	14	rs45535535
17:66928434	-0.287375	0.108027	0.00780913	10087	0.0111034	17	rs3826430
11:20119222	-0.401245	0.15085	0.00781652	10210	0.00607248	11	rs146720224
6:53519321	0.998066	0.37524	0.00781858	10216	0.000538371	6	rs115011385
22:31061506	-0.199304	0.0749437	0.00782832	10202	0.0237698	22	rs145308917
11:62760800	0.514639	0.193532	0.00783278	10216	0.00264291	11	rs145474422
2:71838443	-0.133188	0.0500971	0.00784646	10196	0.0511475	2	rs11558179
7:111580166	-0.238139	0.089592	0.00785976	10109	0.0167672	7	rs144867634
5:137521656	-1.16396	0.437918	0.00786212	10217	0.00112557	5	rs148685779
20:6057970	-0.326744	0.122954	0.00787332	10217	0.00954292	20	rs2232083
15:22929737	-0.738896	0.278063	0.00787709	10201	0.0023037	15	rs149476553
18:6959459	0.879026	0.330857	0.00788818	10216	0.000734143	18	rs143933905
16:1397698	0.174463	0.0656747	0.00789633	10185	0.025135	16	rs8055112
17:74289705	-0.0624603	0.02352	0.00791623	10212	0.289365	17	rs6501880
19:39322414	-0.128613	0.0484349	0.00792177	10216	0.0536903	19	rs117820732
10:123970513	-0.642708	0.24221	0.00796575	10188	0.00235571	10	rs35913854
17:74289875	-0.0624437	0.023536	0.00797537	10195	0.288769	17	rs6501882
9:105767074	0.522255	0.196847	0.00797571	10202	0.00240149	9	rs145110008
16:9943666	-0.0637988	0.0240499	0.00798355	10200	0.286618	16	rs2229193
16:1258033	0.259948	0.0980227	0.00800376	10215	0.0103279	16	rs41292285
4:102816467	-0.122615	0.0462365	0.00800378	10063	0.0600219	4	rs62321738
8:23167300	0.130803	0.0493306	0.00801201	10119	0.047732	8	rs11554932
13:28143229	-0.0573643	0.0216356	0.0080164	10009	0.448646	13	rs8002697
11:26655845	0.318083	0.119979	0.00802195	10215	0.00665688	11	rs149050831
17:57290383	-0.0610721	0.0230368	0.00802386	10185	0.319686	17	rs3744383
10:31810162	0.820111	0.309354	0.00802426	10202	0.00088218	10	rs201912416
6:7586120	0.341938	0.12901	0.00803765	10091	0.00594589	6	rs11558732
17:46620492	0.681655	0.257189	0.00803962	10177	0.00142478	17	rs113828741
17:74289839	-0.0623607	0.02353	0.00804274	10207	0.288821	17	rs6501881
20:56191475	-0.149272	0.0563236	0.00804295	10211	0.0395162	20	rs16981188
11:95713024	-0.098029	0.0369896	0.00804492	10209	0.0965325	11	rs7123272
16:1391132	0.172926	0.0652571	0.00805117	10154	0.0252117	16	rs11866635
2:234728611	-1.92915	0.728055	0.00805565	10118	0.00079067	2	rs28900688
9:79968362	0.546531	0.206277	0.00806104	10201	0.0023037	9	rs141138349
3:131186943	-1.49752	0.565208	0.00806106	10208	0.000587774	3	rs149305040
9:88842804	0.581947	0.219676	0.00807027	10211	0.00176281	9	rs73650939
3:194062742	0.492895	0.186077	0.00807589	10217	0.00283841	3	rs114433224
7:151873400	0.79626	0.300629	0.00808139	10217	0.000978761	7	rs138871839
18:6943264	-0.0608717	0.0229824	0.0080819	10207	0.322279	18	rs2016639
11:64326696	-1.04636	0.395129	0.00809352	10028	0.00134623	11	rs72559737
4:2698230	0.142763	0.0539167	0.00810054	10215	0.0385707	4	rs16843217
3:148712035	0.959312	0.362319	0.00810415	10217	0.000685133	3	rs61733452
1:94471075	-0.114404	0.0432147	0.00811288	10209	0.0675384	1	rs1762114
11:68682402	-0.0649605	0.0245432	0.00812617	10200	0.255147	11	rs10896380
6:32135137	0.143255	0.0541533	0.00816029	10204	0.0387593	6	NA
16:31230822	0.313542	0.118594	0.00819743	10216	0.00758614	16	rs117500936
14:105406114	1.00268	0.379254	0.00819783	10213	0.000587487	14	rs201788769
20:58452566	0.324962	0.122929	0.00820568	10213	0.00641339	20	rs61730343
14:35735967	-0.0757316	0.0286708	0.00825602	10203	0.168578	14	rs11156878
11:1628948	0.0856443	0.0324241	0.0082569	10205	0.120284	11	rs117085626
3:178917488	-0.310488	0.117576	0.00827243	10137	0.00942093	3	rs115746478
13:42875683	0.268291	0.10161	0.00828114	10208	0.00999216	13	rs41288309
20:1617069	0.0649299	0.0245919	0.00828329	10216	0.249413	20	rs2277761
14:52505517	-0.495764	0.187842	0.00830872	10131	0.00444181	14	rs2273432
8:17726069	-0.299977	0.113662	0.0083102	10032	0.00966906	8	rs2653414
22:50217387	-0.109254	0.0413972	0.00831143	10056	0.0756265	22	rs11912787
21:46900703	0.809922	0.306922	0.00831872	10198	0.000882526	21	rs200106008
22:31013419	-0.0900348	0.0341191	0.00831894	10197	0.11371	22	rs9621049
6:31601344	0.0642544	0.0243522	0.00832635	10178	0.255846	6	rs2272593
19:32930069	0.0582347	0.0220716	0.00832857	10161	0.375504	19	rs6510249
22:50454860	1.01657	0.385305	0.00833095	10107	0.000593648	22	rs374470698
11:77838488	-0.674691	0.255745	0.00833638	10214	0.00244762	11	rs199911532
14:105643017	0.503563	0.190896	0.00834241	10208	0.00269397	14	rs117624322
11:129739959	0.871839	0.330537	0.00834831	10217	0.000783009	11	rs141214975
19:44351443	0.906412	0.343768	0.00837178	10210	0.000685602	19	rs199519456
2:192252078	-0.856033	0.324763	0.0083922	10217	0.00151708	2	rs10183463
16:23607504	-0.113541	0.0430839	0.00840543	10167	0.0689486	16	rs466719
4:185580557	1.04432	0.39632	0.0084129	10217	0.000538318	4	rs74696256
15:58860963	-0.0828493	0.0314427	0.00841538	10168	0.139064	15	rs6074
17:79479363	0.509442	0.193353	0.00841936	10217	0.00264265	17	rs145211830
2:241873180	-0.74437	0.282576	0.00843286	10164	0.00206612	2	rs74000152
2:21224843	-0.485776	0.184413	0.00843429	10214	0.00381829	2	rs12713450
7:2951824	0.201431	0.0764706	0.00843606	10142	0.0190298	7	rs2301921
10:24832090	0.996909	0.378486	0.00844009	10184	0.000638256	10	rs141352524
18:72223613	0.779243	0.295876	0.0084464	10194	0.00103002	18	rs112094037
5:52160892	0.760741	0.288853	0.00844705	10176	0.00103184	5	rs201701560
22:20137723	0.0819603	0.0311212	0.00844903	10059	0.134357	22	rs139050179
1:152484082	1.06114	0.402973	0.00845639	10216	0.000538371	1	rs145954071
4:86915848	-0.0678889	0.0257815	0.00845742	10213	0.225986	4	rs10003909
11:59480969	-0.122844	0.0466536	0.00846071	10127	0.0589513	11	rs472177
6:2954942	0.911899	0.346343	0.00846509	10204	0.000735006	6	rs148530934
3:98512540	-0.142923	0.0542843	0.0084667	10116	0.0435449	3	rs28489284
1:192613535	0.774344	0.294118	0.00846917	10217	0.00122345	1	rs202176820
7:100225847	0.482159	0.183149	0.0084735	10198	0.00294175	7	rs139178017
19:3977289	0.247887	0.0941625	0.00847471	10209	0.0118033	19	rs35805642
10:106937872	0.808095	0.307002	0.00848307	10217	0.000929823	10	rs117429235
2:166802028	1.01861	0.386989	0.00848503	10126	0.000592534	2	rs377395392
1:236721660	-0.0652892	0.0248057	0.00848786	10206	0.252694	1	rs2275689
2:179547465	-1.37367	0.522045	0.00850552	10175	0.00103194	2	rs72650034
9:124088908	0.156923	0.0596379	0.00850677	10211	0.0318284	9	rs77681311
16:20788882	0.687674	0.261356	0.00850891	10215	0.00132159	16	rs150984396
2:220471484	-1.40536	0.534308	0.00853227	10200	0.000833333	2	rs190706143
12:122864993	0.832629	0.316661	0.00855345	10182	0.000933019	12	rs140092191
6:117861923	-0.132566	0.0504197	0.00855742	10210	0.0505877	6	rs35230921
2:98928757	-0.391425	0.148904	0.008571	10191	0.00637818	2	rs2271038
8:41469750	0.620438	0.236026	0.00857176	10217	0.00171283	8	rs117841352
17:15215790	-0.815022	0.310135	0.00858995	10131	0.00167802	17	rs6502446
15:75499091	0.474794	0.180698	0.00860003	10154	0.00300374	15	rs147093913
6:152772264	0.0569243	0.0216649	0.00860177	10187	0.417051	6	rs214976
8:10480211	0.687903	0.261856	0.00861355	10217	0.00122345	8	rs79329877
12:56222194	0.415544	0.158192	0.00861835	10215	0.00391581	12	rs77764447
18:34289081	-1.90806	0.7265	0.00862993	10208	0.000783699	18	rs139884505
9:27524731	-0.382797	0.145811	0.00865731	10217	0.00631301	9	rs700785
6:41029342	-0.0720459	0.0274439	0.00865974	10199	0.195951	6	rs2076472
7:155150642	0.780803	0.297432	0.00866103	10174	0.000933753	7	rs199620620
16:47117654	-0.270094	0.102897	0.00866784	10131	0.0119929	16	rs2231982
16:71885433	0.363557	0.138515	0.00867309	10214	0.00509105	16	rs61747556
9:133787218	0.34686	0.132168	0.00868072	10216	0.00567737	9	rs144181457
10:95109633	0.794567	0.302798	0.00868823	10217	0.00107664	10	rs201086819
16:73161339	-1.14545	0.436537	0.00869149	10217	0.00117451	16	rs181297005
2:79254300	-0.671518	0.25593	0.00869456	10182	0.00250442	2	rs142096598
19:55107216	-0.173068	0.0659617	0.00869652	10158	0.0281059	19	rs61739247
17:74288421	-0.0618234	0.0235653	0.00870315	10140	0.287623	17	rs6501878
13:42875258	0.26475	0.10092	0.00870661	10210	0.0100881	13	rs61741710
1:150201478	0.956345	0.364567	0.00870997	10210	0.000636631	1	rs144939904
7:56148867	0.987265	0.376432	0.0087239	10215	0.000636319	7	rs138812614
11:5462255	0.0700544	0.0267274	0.00876533	10159	0.19874	11	rs11037445
1:219347292	0.871372	0.332469	0.00876957	10149	0.000886787	1	rs140183886
5:176004471	-0.241527	0.0921613	0.00877482	10215	0.0152717	5	rs35538480
1:35864571	-0.331145	0.126369	0.00878136	10213	0.00851856	1	rs12040345
16:2152619	0.326931	0.12477	0.00878622	10178	0.0067302	16	rs76184385
11:902208	0.484799	0.185042	0.00879463	10212	0.00288876	11	rs147635775
6:129381026	-0.164684	0.0628591	0.0087957	10215	0.0319628	6	rs4404787
11:72470318	0.938964	0.358398	0.00879572	10217	0.000636195	11	rs200273651
19:22271925	-1.06269	0.405652	0.00880031	10204	0.00117601	19	rs186838066
19:1043103	-0.123265	0.0470562	0.008805	10172	0.0561836	19	rs72973581
4:86915923	-0.0680588	0.0259837	0.00881145	10204	0.222805	4	rs11547776
20:16720992	0.978014	0.37339	0.00881149	10172	0.000639009	20	rs143329029
16:4797001	-1.89613	0.724141	0.00883303	10001	0.00089991	16	rs145198112
9:126554884	0.798859	0.305156	0.00884804	10215	0.00107685	9	rs146310416
1:51767975	0.570893	0.218103	0.00885679	10214	0.00200705	1	rs200249495
6:151343168	1.00291	0.383454	0.00891079	10208	0.000538793	6	rs141338926
20:18445963	0.0564508	0.0215881	0.00892536	10060	0.441302	20	rs6035051
12:45004663	0.903115	0.345388	0.00892835	10208	0.000783699	12	rs144387740
3:45812858	0.552177	0.211176	0.00892859	10217	0.00220221	3	rs144563792
17:78865546	0.065721	0.0251347	0.00892935	10083	0.226173	17	rs2289764
12:121622550	0.373177	0.142767	0.00895191	10203	0.00504753	12	rs28360460
7:33035785	-0.298511	0.114204	0.00895316	10096	0.0103011	7	rs141599926
15:41105942	-0.545496	0.208704	0.00895599	10213	0.00323118	15	rs34516375
9:32542204	-0.0671689	0.025707	0.00897864	10212	0.22498	9	rs10971019
16:14755908	-0.210198	0.0804524	0.00898313	10146	0.0200079	16	rs141864123
12:49981514	0.749481	0.286873	0.00898588	10197	0.00107875	12	rs144854212
8:139642974	0.0947634	0.0362742	0.00899037	10014	0.0913221	8	rs4131277
20:1629906	0.0562109	0.021519	0.00899743	10208	0.454594	20	rs6079967
22:47370226	1.01799	0.389754	0.00900492	10216	0.000587314	22	rs145809928
4:109086280	0.299808	0.114793	0.0090087	10215	0.00739109	4	rs61752607
13:47345587	-0.350216	0.134131	0.00902792	10155	0.00773018	13	rs112839562
1:218607532	0.358205	0.137229	0.00904705	10205	0.00534052	1	rs10482810
19:36234961	1.05625	0.404781	0.00906927	10130	0.0005923	19	rs200975976
1:36921812	-0.37292	0.142918	0.00907217	10082	0.00644713	1	rs143704525
16:30776511	0.623639	0.23901	0.00907402	10210	0.00205681	16	rs150097902
21:30437364	1.01434	0.388804	0.00908409	10209	0.00053874	21	rs143385323
20:61391378	-0.299276	0.114754	0.00910748	10080	0.00992064	20	rs139953956
10:36812194	0.853395	0.327301	0.00912416	10217	0.000783009	10	rs549037237
5:11111117	0.67301	0.258235	0.00915554	10215	0.00146843	5	rs148199852
10:70549579	-0.117469	0.0450745	0.00915785	10214	0.0614353	10	rs11594683
6:159181723	-0.942866	0.361964	0.00919124	10216	0.00132146	6	rs140769430
7:13978809	0.0579545	0.0222556	0.00921322	10139	0.345695	7	rs9639168
3:32200359	1.05694	0.405889	0.00921376	10205	0.000538951	3	rs2044880
22:41566434	0.950052	0.364958	0.00923636	10216	0.000636257	22	rs150941761
2:25046207	-0.588664	0.226136	0.00923728	10216	0.00303446	2	rs143693626
7:76112219	-0.466565	0.179236	0.00923913	10209	0.00440788	7	rs144914725
17:73221446	0.662347	0.254467	0.00924436	10208	0.00137147	17	rs141178315
1:201282573	-0.121251	0.0465863	0.00924848	10217	0.0581873	1	rs35507614
9:37537476	0.231693	0.0890297	0.00925685	10202	0.0135268	9	rs61747579
4:2717840	0.14531	0.0558381	0.00925894	10187	0.0358791	4	rs80247234
9:106880515	0.361611	0.138963	0.0092625	10211	0.00514151	9	rs76421718
1:174977826	-1.2385	0.475991	0.00926989	10217	0.00107664	1	rs150031571
13:20763620	-0.273051	0.104967	0.00928723	10209	0.0119502	13	rs35887622
8:144802910	1.05969	0.407385	0.00928979	10199	0.000539269	8	rs201757970
2:234436069	-0.149631	0.057533	0.00930114	10074	0.0383165	2	rs36075906
1:47395917	0.492697	0.189478	0.00931456	10217	0.00269159	1	rs148423796
20:60893697	-0.499771	0.192233	0.00932729	10163	0.00383745	20	rs147290767
14:78197467	-1.12081	0.43119	0.00934025	10076	0.00119095	14	rs61742193
11:65631167	-0.0597856	0.0230047	0.00935382	10176	0.327241	11	rs648732
19:49218602	-0.0554612	0.0213409	0.00935432	10039	0.4743	19	rs12979278
4:39064365	0.490748	0.188857	0.00936302	10217	0.00283841	4	rs150673156
1:158913582	-0.843994	0.324898	0.00938444	10178	0.00176852	1	rs148854814
3:36873319	-0.976412	0.376164	0.00943953	10197	0.00142199	3	rs370288338
14:50626657	-0.473013	0.18223	0.00944009	10217	0.00464911	14	rs35530861
19:51827069	0.870151	0.335241	0.00944267	10191	0.000785006	19	rs200284848
7:40900015	0.993816	0.38291	0.00944737	10217	0.000538318	7	rs34330194
22:50303533	-0.0701678	0.0270362	0.00945005	10178	0.201415	22	rs9616368
22:50874873	0.366551	0.141274	0.00946972	10215	0.00469897	22	rs144758234
12:85450243	0.350425	0.135073	0.00947753	10196	0.00549235	12	rs140862066
6:31657413	0.0635146	0.024483	0.00948033	10056	0.251193	6	rs1475865
7:131195959	0.0557785	0.0215037	0.00948931	10203	0.469029	7	rs3735035
12:56075840	0.445198	0.171645	0.00949471	10214	0.00337772	12	rs74421938
6:52762717	-1.05952	0.408603	0.00951386	10217	0.00137027	6	rs139422505
17:74287594	-0.0614852	0.0237121	0.00951469	10178	0.281932	17	rs2279054
19:14037513	0.883002	0.340576	0.00952328	10217	0.000831947	19	rs201251295
3:8579001	0.945142	0.364619	0.00953826	10217	0.000685133	3	rs148578971
12:108011971	0.325009	0.1254	0.00954789	10020	0.00623752	12	rs56296886
10:127727994	0.952796	0.367695	0.00956234	10216	0.0006852	10	rs146601746
15:101445815	-0.1992	0.0768759	0.00956447	10087	0.021959	15	rs3803430
11:1642884	0.0612985	0.0236623	0.00958215	10199	0.280959	11	rs6578597
1:62916503	-0.850448	0.328406	0.00960803	10213	0.00141976	1	rs144817155
16:30715519	0.402952	0.155606	0.00960988	10217	0.00479593	16	rs79656879
5:61876773	0.153621	0.0593241	0.00961083	10181	0.0324133	5	rs115682516
17:2282779	-0.271405	0.104809	0.00961117	10197	0.0112288	17	rs61741902
11:114442103	0.0553905	0.021393	0.00962024	10152	0.478526	11	rs550897
15:27777751	-1.25252	0.483784	0.00962529	10197	0.000931647	15	rs16950126
7:114298225	0.827266	0.319544	0.00962849	10215	0.000930005	7	rs61753357
3:58092528	-0.130431	0.0503838	0.00963245	10211	0.050142	3	rs2140104
19:1826905	0.871641	0.336786	0.00965032	10217	0.000538318	19	rs368698855
22:38710112	1.026	0.39643	0.0096504	10010	0.000599401	22	rs55915805
21:40800336	0.598352	0.231196	0.00965152	10217	0.00156602	21	rs142714945
2:197946392	-0.120363	0.0465107	0.00965738	10205	0.0571289	2	rs35272229
19:57932561	-1.14514	0.442577	0.00966932	10216	0.00107674	19	rs146783001
2:45826643	-0.432459	0.167157	0.0096778	10191	0.00520067	2	rs147790397
9:131772154	-0.191313	0.0739547	0.00968466	10196	0.0229502	9	rs80099352
16:20380898	0.911048	0.352259	0.00970117	10217	0.000685133	16	rs150342728
2:44115792	0.923294	0.357074	0.00971761	10214	0.000636381	2	rs149693840
22:50315382	-0.16851	0.0651738	0.00972221	10034	0.0300977	22	rs74510325
13:101266567	-1.3725	0.530934	0.00973616	10214	0.000734286	13	rs201824243
1:155317682	-0.839457	0.324771	0.00974462	10198	0.00166699	1	rs41264231
3:138724858	-0.188801	0.0730497	0.00975025	10204	0.0237162	3	rs114330403
13:74420118	0.395953	0.153206	0.00975329	10214	0.004112	13	rs77377545
7:142881461	-0.756379	0.292676	0.00975615	10121	0.0021243	7	rs200741314
10:69749996	0.849518	0.328807	0.0097764	10139	0.000739718	10	rs35720011
17:56396587	-0.113274	0.0438518	0.00979131	10166	0.0676766	17	rs2072146
17:41347020	0.468016	0.181234	0.00981204	10217	0.00303416	17	rs184236455
19:55107227	-0.170304	0.0659503	0.00981422	10169	0.0280264	19	rs141540590
17:48595017	0.1518	0.0587859	0.00981575	10214	0.0324065	17	rs61749931
1:204093967	0.878427	0.340215	0.00982358	10213	0.000734358	1	rs200149789
4:128922888	1.04039	0.402955	0.00982614	10215	0.000538424	4	rs144263762
8:144671447	-0.770934	0.298618	0.00983213	10119	0.00187766	8	rs201134490
7:75182802	0.241864	0.0936985	0.00984298	10122	0.0117072	7	rs117129747
3:122290579	0.059767	0.023154	0.00984342	10083	0.304126	3	rs2036342
3:128627887	-0.232257	0.0899983	0.00986066	10216	0.0159554	3	rs4494951
17:7221385	-0.0557295	0.0216019	0.00988445	10156	0.436442	17	rs1127440
8:54142157	0.0800188	0.0310172	0.00988506	10179	0.133412	8	rs702764
1:43224987	0.854288	0.331158	0.00988866	10217	0.000783009	1	rs149113630
16:77859247	0.818901	0.317475	0.00989658	10217	0.000831947	16	rs73574882
1:2338308	-1.36302	0.528457	0.00990181	10217	0.000978761	1	rs141430704
11:59623433	-0.0670512	0.025997	0.00990326	10191	0.218919	11	rs1042613
3:9944636	-0.302676	0.117363	0.00990952	10204	0.00931007	3	rs12492494
10:25313254	0.173556	0.0672994	0.00991277	10211	0.023651	10	rs41279892
12:29659772	-0.720484	0.279529	0.00995201	10191	0.0021097	12	rs77783730
4:5527074	1.0223	0.396647	0.00995636	10087	0.000545256	4	rs200672945
19:3611972	-0.0554292	0.0215082	0.00996281	10047	0.42331	19	rs2158935
11:77920930	-0.0696159	0.0270204	0.00998297	10192	0.201285	11	rs2511188
6:150239484	0.145643	0.0565429	0.010001	10217	0.0352354	6	rs4870111
4:189012586	0.808937	0.314072	0.0100055	10217	0.000929823	4	rs149893326
4:142143607	-0.327113	0.12701	0.0100099	10213	0.00802898	4	rs35353789
7:70800578	0.91773	0.356418	0.0100278	10158	0.000689112	7	rs145721199
11:73850002	-0.293624	0.114042	0.0100326	10043	0.0106044	11	rs72984881
6:38795956	0.302072	0.117333	0.0100392	10195	0.00735655	6	rs61748602
14:91805665	-0.49927	0.193937	0.0100415	10212	0.00406385	14	rs183742506
2:167301355	0.931176	0.36171	0.0100422	10217	0.000636195	2	rs199980327
11:77937800	-0.0764819	0.0297115	0.0100486	10196	0.158592	11	rs2248407
9:112172674	-0.112634	0.0437625	0.0100604	10035	0.0659691	9	rs17803052
19:757412	0.0846701	0.0329027	0.010072	10176	0.11478	19	rs3746173
1:34330200	-1.55341	0.603715	0.0100796	10217	0.000734071	1	rs74067992
6:157507670	-0.628262	0.244216	0.0100946	10216	0.00278974	6	rs148720121
16:21151913	-0.0698862	0.0271662	0.0100954	10190	0.199264	16	rs72780891
5:9050513	-1.35629	0.527374	0.0101177	10213	0.000832273	5	rs202137115
9:136901714	0.538223	0.209307	0.0101273	10217	0.00225115	9	rs139402459
14:31782395	-1.21116	0.471003	0.0101276	10189	0.00132496	14	rs200169128
2:3729254	-0.0712375	0.0277038	0.010129	10067	0.186997	2	rs13426642
20:18414356	-0.0865985	0.0336799	0.0101342	10172	0.116103	20	rs6035042
9:27455135	-0.0707082	0.0275062	0.0101516	10169	0.191218	9	rs34959338
2:64780466	-0.47484	0.184753	0.0101661	10199	0.0042161	2	rs34934815
3:121500697	-0.27153	0.10569	0.010196	10215	0.0116006	3	rs11920543
2:3756146	-1.35707	0.528321	0.0102098	10187	0.000785315	2	rs191299579
14:77275980	-0.639851	0.249117	0.0102148	10175	0.0027027	14	rs139100727
14:20404080	0.854853	0.332834	0.0102166	10213	0.000783315	14	rs145897406
1:152192555	-0.0792055	0.0308396	0.0102196	10215	0.14699	1	rs41266134
1:155026871	-0.0835	0.032517	0.0102321	10084	0.124405	1	rs11548311
22:46708152	0.866581	0.337521	0.0102438	10212	0.000587544	22	rs35503220
9:35739655	1.0336	0.402626	0.0102536	10215	0.000538424	9	rs142883889
10:100183515	0.338772	0.131968	0.0102562	10192	0.00598509	10	rs17109850
4:15005641	-0.17136	0.0667699	0.0102754	10130	0.0288253	4	rs142927413
2:24483979	-0.40683	0.158539	0.0102843	10200	0.00593137	2	rs41281485
6:138751629	-0.208129	0.0811152	0.0102926	10157	0.0193463	6	rs61747081
18:61620766	0.067864	0.0264516	0.0102999	10142	0.199665	18	rs9945924
2:74466594	-0.0554859	0.0216278	0.0103029	10088	0.424514	2	rs4853018
19:6714374	0.290759	0.113366	0.0103242	10217	0.00778115	19	rs150007726
15:54305191	0.340361	0.13274	0.0103436	10214	0.00538477	15	rs141195414
19:51840622	0.54012	0.2107	0.0103637	10213	0.00215412	19	rs201032606
3:139173565	0.0780094	0.0304339	0.01037	10150	0.14335	3	rs2233817
15:89011232	0.181091	0.0706511	0.0103718	10216	0.0223179	15	rs61741121
2:85781318	-0.242776	0.0947196	0.0103742	10217	0.0144857	2	rs1254896
7:158534372	0.0752984	0.0293812	0.0103828	10135	0.152195	7	rs57686648
6:90660954	0.155143	0.0605401	0.0103875	10063	0.0304581	6	rs61754114
11:18735537	-1.86468	0.727641	0.010388	10215	0.000783162	11	rs138337552
17:67249711	0.184273	0.0719121	0.0103927	10179	0.0206307	17	rs77262773
20:10032362	0.985166	0.384518	0.0104047	10188	0.000539851	20	rs149147110
12:124102356	-0.242244	0.0945498	0.0104047	10205	0.0143067	12	rs142573698
4:994692	0.694132	0.271065	0.0104445	10214	0.00127276	4	rs138195998
18:2555008	-0.146369	0.0571618	0.0104488	10032	0.0379785	18	rs12606220
15:91352464	-0.745257	0.291153	0.0104771	10217	0.00195752	15	rs140524886
1:201926403	-0.0986977	0.0385628	0.0104852	10053	0.0879339	1	rs61821487
16:88502666	0.518621	0.202652	0.0104923	10214	0.00225181	16	rs76792613
3:33099691	0.714432	0.279169	0.0104932	10217	0.00117451	3	rs111840209
11:19970501	-0.0674102	0.026343	0.010499	10175	0.21543	11	rs11025335
20:47307618	0.0706816	0.0276215	0.0104994	10194	0.17991	20	rs3746820
19:15063757	-0.0864313	0.0337776	0.0105023	10147	0.115798	19	rs2229896
2:241889798	-0.842943	0.329437	0.0105053	10217	0.00161495	2	rs117091177
6:51637561	0.564714	0.220701	0.0105054	10163	0.00201712	6	rs150925674
21:47817184	1.01996	0.398753	0.0105317	10202	0.00053911	21	rs202161810
7:102733083	-0.670804	0.26232	0.0105519	10186	0.00245435	7	rs142906964
20:20033223	0.137545	0.0537872	0.0105519	10132	0.0399724	20	rs2273056
8:42012309	1.02444	0.40063	0.0105555	10216	0.000538371	8	rs149242459
22:31011350	-0.37107	0.145136	0.0105667	10214	0.00646172	22	rs35838082
11:69063572	0.110276	0.0431374	0.0105767	10133	0.0613836	11	rs17856376
6:28200532	0.900103	0.352187	0.0105957	10214	0.000685334	6	rs148219046
1:25072123	0.170436	0.0666875	0.0105961	10197	0.0248603	1	rs146532129
11:117095456	-0.836081	0.327169	0.0106035	10217	0.00161495	11	rs61729980
11:86159223	0.097149	0.0380179	0.0106081	10180	0.0824165	11	rs34662182
6:43250757	-0.638546	0.249971	0.0106345	10194	0.00250147	6	rs138997913
2:233200849	-0.117858	0.0461515	0.0106578	10132	0.0602053	2	rs9678004
17:1640793	0.066391	0.026001	0.0106675	10121	0.210552	17	rs8077638
16:75669656	-1.09629	0.429411	0.0106793	10215	0.00132159	16	rs117188693
2:69472439	1.02367	0.400968	0.01068	10214	0.000538477	2	rs200543195
1:236706862	-0.0633723	0.0248232	0.0106816	10194	0.252452	1	rs2243525
19:1056918	0.709407	0.277894	0.0106862	10146	0.00118273	19	rs267605268
22:36661455	0.527021	0.206481	0.0106987	10208	0.00205721	22	rs150846072
7:6561105	-0.827497	0.324224	0.0107033	10133	0.00177637	7	rs149364864
2:21229905	-0.470065	0.184181	0.0107047	10214	0.00381829	2	rs12720854
20:62850346	1.00845	0.395198	0.0107179	10177	0.000540434	20	rs200765509
20:47887250	-0.806869	0.316257	0.0107319	10217	0.00171283	20	rs147045723
18:67836217	0.503009	0.197187	0.0107439	10211	0.00239937	18	rs200975487
5:140215922	-1.8644	0.731016	0.0107592	10214	0.000636381	5	rs143048298
11:86126317	0.481734	0.188884	0.0107595	10217	0.00264265	11	rs34331151
11:7673049	-0.570819	0.223833	0.0107661	10070	0.00287984	11	rs77975665
15:99672970	-0.262567	0.102966	0.0107709	10217	0.0122345	15	rs35238587
10:7658041	0.363386	0.142527	0.0107848	10216	0.00494323	10	rs72779162
15:50168542	0.924121	0.362515	0.0107973	10212	0.000685468	15	rs74811880
5:134116831	-0.623159	0.244462	0.0108001	10203	0.00254827	5	rs144571062
9:127685506	-0.512973	0.201256	0.0108077	10149	0.00359641	9	rs9644946
12:8975911	-0.546933	0.214636	0.0108283	10217	0.00298522	12	rs185519272
11:122929407	0.0718229	0.02819	0.01084	10138	0.165565	11	rs1064585
11:18741652	-0.49788	0.195421	0.0108429	10216	0.00381754	11	rs201892326
3:184103903	-0.0730722	0.0286931	0.0108752	10214	0.172606	3	rs16858780
7:6591051	0.395779	0.155416	0.0108785	10199	0.00411805	7	rs201939179
3:151163173	0.467612	0.183636	0.0108838	10217	0.00293628	3	rs34674218
1:156280969	0.727105	0.285669	0.0109193	10206	0.0010778	1	rs2230195
1:156280971	0.727105	0.285669	0.0109193	10206	0.0010778	1	rs2230194
17:7193813	-1.55161	0.609854	0.010952	10120	0.000642292	17	rs142852785
15:65347411	-1.3633	0.535899	0.0109605	10177	0.000540434	15	rs2232761
13:78318389	0.0996164	0.0391612	0.0109669	10105	0.0775854	13	rs17777179
11:68029937	0.694918	0.2732	0.0109709	10203	0.00117613	11	rs146708926
3:121413951	0.829804	0.326252	0.0109766	10196	0.000784621	3	rs144687901
2:167266218	-0.904123	0.355502	0.0109832	10155	0.00152634	2	rs35864629
14:77304292	-0.0955711	0.0375795	0.0109851	10162	0.0911238	14	rs4903497
4:159836336	-0.219172	0.0861814	0.0109858	10032	0.0180921	4	rs78052401
1:29063648	0.867834	0.341244	0.0109859	10192	0.000686813	1	rs199887916
22:51019973	-0.635642	0.249946	0.010987	10215	0.00249633	22	rs146693439
2:29294626	-0.771594	0.303493	0.0110101	10212	0.00161575	2	rs184644658
8:82670771	0.105073	0.041339	0.0110302	10208	0.0699451	8	rs35094336
1:1887049	0.559848	0.22031	0.0110477	10209	0.0018611	1	rs200281905
4:129035762	-1.52775	0.601551	0.0110952	10215	0.00083211	4	rs141696586
2:100915337	-0.673579	0.265262	0.0111076	10217	0.00220221	2	rs148009215
17:16852187	0.328539	0.129393	0.0111144	10216	0.00621574	17	rs34557412
2:210705348	0.0806193	0.0317577	0.0111304	10208	0.123678	2	rs10178675
19:44585249	-0.527568	0.207847	0.0111407	10217	0.00352354	19	rs200252807
14:91357007	-1.02099	0.402286	0.0111497	10197	0.00122585	14	rs55911249
22:47882492	0.382526	0.150768	0.011175	10178	0.00432305	22	rs146006978
11:1252215	0.651652	0.256888	0.0111897	10216	0.0013704	11	rs201605309
1:77334307	0.990805	0.390635	0.0112	10178	0.000540381	1	rs755905657
19:51837562	-1.10323	0.435131	0.0112318	10200	0.00102941	19	rs186105475
20:33762696	-0.723503	0.285361	0.0112321	10150	0.00216749	20	rs150846093
17:61570992	0.682575	0.269246	0.0112403	10215	0.00122369	17	rs142947404
17:33255068	-0.471643	0.186116	0.0112724	10189	0.00441653	17	rs114865032
17:46136751	0.161684	0.0638343	0.0113135	10188	0.0264036	17	rs2229370
6:1612243	0.784024	0.309582	0.0113244	10214	0.000881144	6	rs73406891
3:69299185	-0.0936036	0.0369672	0.0113392	10117	0.0958782	3	rs73099842
1:11775271	-0.535624	0.211536	0.0113393	10209	0.00347732	1	rs112841098
5:56778225	0.491679	0.194187	0.0113417	10215	0.00259422	5	rs147643155
1:53544504	1.00899	0.398654	0.0113742	10192	0.000539639	1	rs147013356
2:120231031	0.745457	0.294583	0.0113885	10215	0.00107685	2	rs144705246
2:201478556	0.46039	0.181978	0.0114091	10215	0.00288791	2	rs143692548
16:20429553	-0.759206	0.300118	0.0114162	10211	0.00176281	16	rs139506137
14:60582726	0.398478	0.157524	0.0114184	10199	0.0038239	14	rs137987112
5:96503523	-0.0547619	0.0216492	0.011422	10131	0.400503	5	rs160632
7:151874498	-0.221971	0.0877793	0.0114474	10215	0.016789	7	rs10252263
9:107560784	0.842561	0.333205	0.0114501	10217	0.000734071	9	rs150125857
2:242173247	-0.472822	0.187019	0.0114647	10216	0.00416014	2	rs2230359
2:152499143	-0.169941	0.0672208	0.011468	10207	0.0289017	2	rs35974308
12:53167416	-0.278576	0.110195	0.0114704	10174	0.0107136	12	rs149868801
8:23174481	-0.513294	0.203047	0.0114727	10137	0.0034527	8	rs7357444
22:25755787	-0.870456	0.344335	0.0114736	10187	0.0013743	22	rs138465780
17:4835991	-0.896322	0.354653	0.0114936	10213	0.00166454	17	rs201827537
2:47287925	-0.441582	0.174734	0.0114986	10039	0.00473155	2	rs140166160
2:204103779	0.666162	0.26365	0.0115144	10157	0.00137836	2	rs116716498
8:18662116	0.944081	0.37373	0.0115335	10211	0.000587602	8	rs201934942
1:58971831	0.060149	0.0238111	0.0115339	10189	0.273874	1	rs3087585
1:228404818	0.54966	0.21762	0.0115443	10217	0.00200646	1	rs200638282
2:29225504	-0.104782	0.0414926	0.0115594	10213	0.0723098	2	rs72786179
11:103152919	0.0842653	0.0333732	0.0115718	10126	0.112976	11	rs12574626
1:15439009	-0.518333	0.205296	0.0115764	10215	0.00357318	1	rs115755879
8:10480495	0.431378	0.170877	0.0115862	10217	0.00327885	8	rs202082944
11:117859209	0.0881733	0.0349305	0.0115946	10037	0.10013	11	rs4252249
1:154988966	-0.743367	0.294501	0.0115976	10208	0.00210619	1	rs142530597
11:36250784	0.803106	0.318175	0.0115995	10217	0.000929823	11	rs202242031
6:30114955	0.0648282	0.0256841	0.0116009	10132	0.218713	6	NA
22:19470249	0.260833	0.103357	0.0116152	10216	0.0100822	22	rs13447203
22:36556823	0.0706547	0.0279982	0.0116179	10167	0.173994	22	rs132653
14:94847262	0.138231	0.0547791	0.0116216	10217	0.0365078	14	rs17580
4:13583894	-0.903142	0.357944	0.0116314	10211	0.00142004	4	rs114343018
4:106639176	-0.550862	0.21837	0.0116486	10079	0.0030757	4	rs61736388
22:19241688	-0.465015	0.184394	0.0116735	10214	0.00416096	22	rs143629284
6:160969629	0.0585425	0.023217	0.0116843	10157	0.305307	6	rs1801693
10:53921718	0.571579	0.226684	0.0116863	10155	0.001871	10	rs75650199
7:103629665	-1.33015	0.527595	0.0116971	10217	0.000880885	7	rs139648092
10:72015409	-0.0613183	0.0243225	0.0117003	10176	0.269507	10	rs10999212
5:140751245	0.551177	0.21863	0.0117005	10217	0.0020554	5	rs200964276
1:229665958	0.257024	0.101951	0.0117006	10118	0.00993279	1	rs35698797
11:68701948	-0.0620625	0.0246229	0.0117181	10090	0.252329	11	rs11228413
19:45322316	-0.165238	0.065575	0.0117411	10102	0.0283112	19	rs117737673
1:207653395	0.071327	0.028307	0.0117432	10075	0.165509	1	rs17617
17:74288262	-0.058801	0.0233422	0.0117661	10195	0.296224	17	rs3826286
16:84035514	-0.216329	0.0858797	0.0117697	10211	0.0173342	16	rs2271299
18:29055713	0.590192	0.234316	0.0117761	10217	0.00185965	18	rs150042139
8:69730488	-0.0810792	0.032192	0.0117817	10196	0.132601	8	rs16935109
3:63967900	-0.0807317	0.0320562	0.0117875	10141	0.132926	3	rs1053338
7:100014711	-0.114113	0.0453117	0.0117887	10196	0.0619361	7	rs6465770
16:21157406	0.760662	0.302069	0.0117965	10184	0.000981932	16	rs58508496
9:94495624	-0.660269	0.262221	0.0118027	10166	0.00240999	9	rs56302651
19:15586672	0.0560775	0.0222726	0.0118098	10085	0.362816	19	rs892145
3:57303684	0.070325	0.0279319	0.0118113	10200	0.173382	3	rs11544593
13:103527869	-0.507598	0.201636	0.0118227	10217	0.00376823	13	rs148856875
4:156281311	-0.318462	0.126514	0.0118291	10025	0.00817955	4	rs17032890
10:6008172	-0.079477	0.0315791	0.011844	10208	0.133719	10	rs2296139
11:118886656	0.0646199	0.0256791	0.0118546	10079	0.219268	11	rs7131534
1:93620393	-0.0554452	0.0220333	0.011855	10173	0.365576	1	rs1060622
3:98304467	-0.0586165	0.0232964	0.0118654	10215	0.309545	3	rs1729995
6:31506645	0.199794	0.0794283	0.0118898	10202	0.0168104	6	NA
3:52422605	0.61177	0.243224	0.0118947	10180	0.00157171	3	rs185397176
1:173735434	-0.593172	0.23584	0.0118983	10004	0.00264894	1	rs7522788
19:43439694	-0.0714426	0.0284092	0.0119111	10189	0.166356	19	rs113247044
20:44184407	0.590162	0.23469	0.0119151	10215	0.00171317	20	rs142037201
2:63206344	0.959832	0.381699	0.0119157	10208	0.000587774	2	rs143970378
7:31018852	0.226344	0.0900251	0.011929	10113	0.0128547	7	rs2228078
9:130523904	0.199699	0.0794303	0.011932	10054	0.0174557	9	rs35019975
5:149753865	-0.690883	0.274807	0.0119348	10217	0.00200646	5	rs55918703
7:45148667	0.0720636	0.0286652	0.011938	10152	0.161101	7	rs2304693
19:757399	0.0892456	0.035501	0.0119408	10185	0.0966127	19	rs3746172
20:49218870	0.230971	0.0919051	0.0119661	10141	0.0123262	20	rs78064464
12:52913700	0.817389	0.325255	0.0119684	10217	0.000929823	12	rs150390099
20:7963041	0.105981	0.0421746	0.0119737	10111	0.0673029	20	rs2076015
8:145737701	0.320959	0.127763	0.0120001	10065	0.0065077	8	rs34666647
17:18154176	0.87459	0.348147	0.0120004	10205	0.000685938	17	rs144463561
16:57116443	-1.08767	0.432976	0.0120019	10203	0.00122513	16	rs199476023
12:12630685	0.87987	0.350278	0.0120076	10142	0.000788799	12	rs2111269
7:129663496	-0.0548254	0.0218303	0.012024	10141	0.383838	7	rs11556924
18:67718688	-0.13831	0.0550738	0.0120267	10204	0.0407683	18	rs4891392
7:99461219	0.94129	0.374859	0.0120372	10217	0.000636195	7	rs145743239
11:59481016	-0.226084	0.0900406	0.0120419	10197	0.0156909	11	rs537595
3:44879843	0.323269	0.128764	0.0120544	10212	0.00665883	3	rs138611262
8:12950315	0.127338	0.0507229	0.0120574	10019	0.0436171	8	rs568182
1:201047079	0.796175	0.317146	0.0120583	10217	0.00107664	1	rs140662085
1:43220601	0.906531	0.361137	0.0120659	10214	0.000636381	1	rs61746642
7:149513118	0.770301	0.306885	0.012071	10053	0.000944992	7	rs144756841
19:55672513	0.525548	0.209377	0.0120712	10142	0.0021692	19	rs200775946
15:90167382	-1.18629	0.47269	0.0120852	10214	0.000979048	15	rs149503501
1:883918	-0.501784	0.19995	0.0120886	10209	0.00382016	1	rs139116730
1:241756661	1.03978	0.414384	0.0121002	10216	0.000538371	1	rs529255504
1:169347686	-0.510572	0.203483	0.0121018	10202	0.0034307	1	rs1064274
18:77227554	-0.225184	0.08976	0.0121164	10215	0.0159569	18	rs35099556
4:184615071	0.557574	0.222332	0.012147	10213	0.00186037	4	rs151021715
6:31323321	0.0800053	0.0319032	0.0121502	10071	0.130027	6	rs1050723
11:76873384	-0.777625	0.310122	0.0121595	10120	0.00187747	11	rs111033227
9:134459740	-1.83293	0.731029	0.0121645	10214	0.000734286	9	rs368988617
11:20101704	0.0754635	0.0300989	0.0121697	10175	0.142211	11	rs1867114
16:80667093	-0.60495	0.241374	0.0122008	10216	0.00230031	16	rs73592252
5:115815832	-0.515254	0.205596	0.0122056	10199	0.0038239	5	rs188058558
11:67250665	0.937351	0.374111	0.0122264	10217	0.000636195	11	rs79662690
4:76452302	-0.564328	0.225245	0.0122316	10213	0.00288848	4	rs150566447
17:78519519	0.0776451	0.0309935	0.0122381	10188	0.131233	17	rs61750765
1:152057914	0.309032	0.123359	0.0122404	10217	0.00675345	1	rs140803281
8:119964052	-0.0539163	0.0215234	0.012245	10204	0.458007	8	rs2073618
11:75133703	0.81026	0.32346	0.0122458	10181	0.000834889	11	rs186902058
17:79596811	0.0535924	0.021396	0.0122525	10190	0.453288	17	rs9894429
3:56628033	0.358545	0.14316	0.0122623	10209	0.00475071	3	rs150364083
9:111673420	-0.339469	0.135552	0.0122674	10214	0.00729391	9	rs41278359
1:46159157	0.303243	0.121092	0.0122712	10216	0.00734143	1	rs61735666
4:6303849	-0.447539	0.178717	0.0122735	10216	0.00469851	4	rs56002719
4:151161635	-0.668302	0.266874	0.0122735	10217	0.00254478	4	rs200772748
2:166789554	-0.402917	0.1609	0.0122748	10167	0.00511459	2	rs74447004
4:120419806	0.4772	0.190564	0.0122748	10207	0.00269423	4	rs140289122
2:113820149	0.88085	0.351775	0.0122792	10196	0.000735583	2	rs151274071
6:26056604	-0.217426	0.0868309	0.0122793	10016	0.0173722	6	rs2230653
7:131195712	0.053817	0.0214931	0.0122828	10214	0.469992	7	rs12670788
17:33767692	0.336181	0.134263	0.0122833	10217	0.00553	17	rs140062622
17:8021690	-0.270942	0.108223	0.0122953	10196	0.011328	17	rs140693440
11:128839156	-0.102153	0.0408104	0.0123104	10191	0.0766853	11	rs3740829
19:42085873	0.0624228	0.0249407	0.0123196	10197	0.251594	19	rs2302188
12:6884000	-1.17942	0.471272	0.0123277	10203	0.00117613	12	rs141083491
2:136418898	0.908501	0.363065	0.0123387	10154	0.000689383	2	rs151233134
1:20020993	-0.0708964	0.0283384	0.012357	10103	0.178016	1	rs4370779
9:136297737	1.00378	0.401248	0.0123618	10111	0.000543962	9	rs149517360
16:30012758	-1.56441	0.625422	0.0123717	10215	0.000636319	16	rs4389160
12:62928633	0.0555637	0.0222134	0.0123717	10181	0.354926	12	rs10219555
4:185623529	-0.830695	0.332121	0.0123779	10216	0.00132146	4	rs35102949
2:179440163	0.22878	0.0914704	0.0123795	10206	0.0126886	2	rs55801134
4:185686065	-0.188602	0.0754104	0.0123839	10145	0.0227206	4	rs34107464
12:56865338	0.0681329	0.027251	0.0124123	10144	0.186761	12	rs2657879
1:92979354	0.0663647	0.0265458	0.0124189	10207	0.202361	1	rs6603979
5:112128202	0.391384	0.156554	0.0124194	10217	0.00406186	5	rs147036141
2:238287545	-1.82477	0.729929	0.0124219	10217	0.000685133	2	rs199504304
16:2980559	0.836053	0.334475	0.0124334	10116	0.000790826	16	rs374701808
12:49981478	-0.509066	0.203681	0.0124427	10206	0.00362532	12	rs144159467
11:85448679	0.158346	0.0633578	0.0124461	10197	0.0272139	11	rs17744245
2:61315565	-1.12829	0.451457	0.0124468	10216	0.0010278	2	rs7563415
17:74289500	-0.0588333	0.0235473	0.0124714	10159	0.287774	17	rs3803737
6:10398707	-0.0757983	0.0303385	0.0124748	10214	0.150431	6	rs3734391
10:50966510	0.697585	0.27922	0.0124778	10214	0.00107695	10	rs145183489
8:144994955	0.552966	0.22135	0.0124842	10050	0.0019403	8	rs200898220
12:48736985	-0.0559371	0.0223946	0.0124971	10194	0.342849	12	rs2732481
17:46136133	0.0878517	0.0351767	0.0125093	10131	0.102014	17	rs2229369
14:106306841	-0.0535004	0.0214231	0.0125136	10141	0.486737	14	rs709589
15:78825917	-0.0909954	0.0364422	0.0125257	10214	0.0974643	15	rs3885951
15:76673808	-1.00286	0.401671	0.0125351	10216	0.00141934	15	rs201103561
10:71874866	-0.132152	0.0529456	0.0125605	10057	0.0455404	10	rs61736904
16:4511817	-1.17524	0.470903	0.0125703	10212	0.00112613	16	rs148278703
18:31324051	-0.268229	0.107478	0.0125722	10216	0.0115016	18	rs149577667
11:58206714	-0.271887	0.108961	0.0125857	10052	0.0113908	11	rs117028468
12:77191258	0.171788	0.0688457	0.0125863	10201	0.023184	12	rs17813691
19:6825307	-0.893095	0.357985	0.0126034	10206	0.00146972	19	rs2288545
1:53732138	-0.34988	0.14025	0.0126071	10117	0.00677078	1	rs17108177
2:241066313	-0.32244	0.129256	0.0126105	10100	0.0080198	2	rs79464938
3:42906116	0.102744	0.0411999	0.0126385	10208	0.0683777	3	rs2228467
11:123901175	-0.149615	0.0600025	0.0126499	10178	0.0337984	11	rs11825515
1:200574499	0.442718	0.177554	0.0126517	10204	0.00289102	1	rs144267058
10:102048184	0.75656	0.303423	0.0126519	10184	0.000883739	10	rs142439136
3:49050499	0.597907	0.239854	0.012674	10020	0.00144711	3	rs142520902
14:35522492	-1.09109	0.437816	0.0126985	10199	0.00102951	14	rs113488536
11:1272719	0.958803	0.384766	0.0127057	10217	0.000538318	11	rs201413405
1:159175354	-0.0537992	0.0215921	0.0127163	10107	0.424656	1	rs12075
19:36049924	-1.5053	0.604179	0.0127213	10208	0.000734718	19	rs147779995
2:141128779	-0.182795	0.0733727	0.012727	10194	0.0239356	2	rs76554185
11:71293826	-0.238377	0.0957056	0.012748	10062	0.0136653	11	rs201489146
1:145563011	0.604667	0.242791	0.0127568	10172	0.00157295	1	rs148620847
6:97676910	0.322833	0.129644	0.0127692	10216	0.00587314	6	rs143143212
1:1390896	0.615302	0.247146	0.0127876	10203	0.00127414	1	rs371483525
19:11978828	0.132121	0.0530764	0.012801	10212	0.039953	19	rs112352083
2:27290525	-0.0573224	0.0230283	0.0128024	10214	0.310799	2	rs11681145
16:80666991	-0.600653	0.241311	0.0128059	10216	0.00230031	16	rs74028355
4:147788728	0.121417	0.0487857	0.0128181	10187	0.0480024	4	rs35231662
12:133306780	-0.739349	0.297081	0.0128208	10182	0.00162051	12	rs11545751
11:46637195	0.676717	0.271926	0.0128246	10217	0.00146814	11	rs141749998
15:27188459	-0.0535569	0.0215224	0.0128308	10158	0.463428	15	rs140685
7:5417609	0.141575	0.0569071	0.0128527	10206	0.0353714	7	rs116929984
11:57467411	-0.692041	0.278239	0.0128745	10211	0.00230144	11	rs150286584
2:163291981	1.00546	0.404309	0.012888	10213	0.000587487	2	rs16846690
4:17625344	0.879611	0.353748	0.0128989	10217	0.000685133	4	rs139145192
9:95272297	-0.84602	0.340252	0.0129024	10193	0.0014716	9	rs41278707
8:116427121	0.838187	0.337149	0.012915	10198	0.000735438	8	rs199839411
6:151907027	-0.17632	0.0709299	0.0129247	10040	0.0254482	6	rs41290243
12:70963598	-0.681539	0.274187	0.0129306	10217	0.0020554	12	rs111634123
2:152663406	-0.209764	0.0843952	0.012937	10186	0.0183585	2	rs61737675
19:53116514	-0.462242	0.185979	0.0129388	10209	0.00416299	19	rs61747437
8:1876821	-0.718815	0.289338	0.0129789	10142	0.0019227	8	rs112954668
13:21563311	0.218203	0.0878337	0.0129817	10152	0.0135934	13	rs77919685
5:75003659	1.00644	0.405166	0.0129908	10216	0.000538371	5	rs199744659
19:49967996	-1.36408	0.549154	0.0129926	10186	0.000589044	19	rs10421522
1:233296103	0.460797	0.185522	0.0129995	10215	0.00269212	1	rs186450312
17:40714846	-1.82515	0.734872	0.0130053	10140	0.000591716	17	rs115390312
14:50901768	-0.121566	0.0489483	0.0130078	10102	0.0534053	14	rs17780143
1:120378702	0.552422	0.222443	0.0130124	10217	0.00176177	1	rs10158823
9:20993249	-1.49222	0.600909	0.0130184	10190	0.000834151	9	rs199933490
1:16344664	0.0539061	0.0217094	0.0130251	10060	0.387475	1	rs872222
4:106604364	-0.110005	0.0443025	0.0130262	10196	0.0650255	4	rs34072732
3:37560842	-0.323032	0.130096	0.0130272	10217	0.00773221	3	rs61751646
2:190320168	-0.745218	0.300132	0.0130294	10212	0.00195848	2	rs142864260
2:190320169	-0.745218	0.300132	0.0130294	10212	0.00195848	2	rs148324658
19:41313437	-0.387985	0.156259	0.0130298	10197	0.00539374	19	rs34636581
10:97370000	0.735057	0.296057	0.0130345	10217	0.00112557	10	rs374052426
21:43412723	0.542043	0.21832	0.0130357	10216	0.00195771	21	rs61751934
8:43054647	-0.473192	0.190602	0.0130422	10062	0.00412443	8	rs112029032
2:179407663	-1.49035	0.60037	0.0130504	10101	0.000841501	2	rs72648266
21:34632925	0.71934	0.28982	0.0130639	10213	0.000979144	21	rs138402252
11:51515449	0.675161	0.272033	0.013068	10217	0.00146814	11	rs144750892
2:165551669	0.496577	0.200079	0.0130683	10211	0.00244834	2	rs148905866
1:109838960	0.709881	0.286068	0.0130828	10217	0.00112557	1	rs139849511
17:39738752	0.188028	0.0757832	0.0130966	10147	0.0193161	17	rs11551760
7:100675538	0.309078	0.124583	0.0131051	10189	0.0064285	7	rs150719489
6:130381246	-0.0579977	0.0233781	0.0131067	10160	0.303691	6	rs7451021
4:119621804	-0.260064	0.104829	0.0131072	10175	0.0118428	4	rs112994778
4:57314905	-0.115711	0.0466444	0.013112	10217	0.060047	4	rs11549976
11:113266863	-0.674383	0.271875	0.0131202	10213	0.00210516	11	rs201098042
19:14499616	-0.322074	0.129859	0.0131316	10085	0.00793257	19	rs139113505
12:109201414	0.599214	0.241621	0.0131392	10174	0.00176922	12	rs148157722
1:78392446	-0.0652485	0.0263108	0.0131415	10211	0.213348	1	rs1166698
13:46115755	0.870244	0.350953	0.0131509	10217	0.000831947	13	rs200379879
20:35766239	0.868211	0.350149	0.0131549	10217	0.000636195	20	rs200412210
8:82391093	0.249846	0.100777	0.0131679	10192	0.0102041	8	rs1051252
1:157648543	-0.126877	0.0511832	0.0131793	10197	0.0483966	1	rs2282284
16:23388540	-1.28288	0.517542	0.013183	10210	0.000685602	16	rs1799980
2:27275904	0.806963	0.325589	0.0131946	10212	0.000832354	2	rs140434382
11:77921527	0.134045	0.0540883	0.0132027	10209	0.0380547	11	rs2512526
7:92760773	0.983445	0.396875	0.0132131	10213	0.000538529	7	rs200615225
3:130134492	0.0616722	0.0248901	0.0132203	10194	0.237591	3	rs16827497
3:130125116	0.0614411	0.0247974	0.0132223	10198	0.240439	3	rs1497312
15:63548712	-1.49672	0.604113	0.0132291	10214	0.000734286	15	rs140507303
12:13764774	0.0549732	0.0221907	0.0132376	10170	0.335152	12	rs1805482
12:3765493	0.163074	0.0658322	0.0132451	10011	0.0252722	12	rs71534241
9:135224757	-0.307047	0.123955	0.0132462	10215	0.00871268	9	rs79740039
12:57029969	0.710412	0.286799	0.0132477	10105	0.00103909	12	rs201499595
2:136537911	-0.22763	0.0918974	0.0132491	10217	0.0147793	2	rs62170084
8:39646221	0.597954	0.241442	0.013264	10193	0.00176592	8	rs143527314
3:101062791	-0.571501	0.230788	0.0132751	10143	0.00285912	3	rs144130703
21:34969609	-0.313522	0.126613	0.013278	10217	0.00817265	21	rs111332667
10:101421279	-0.810892	0.32748	0.0132806	10217	0.00161495	10	rs35229854
17:34313612	0.150915	0.0609493	0.0132838	10062	0.0297158	17	rs75238886
16:11220123	-0.514648	0.207879	0.0132973	10024	0.00349162	16	rs75790312
19:53571679	0.66697	0.269433	0.0133063	10215	0.00122369	19	rs147062809
10:123970173	-0.497961	0.20117	0.0133116	10196	0.00318753	10	rs7083331
4:106604190	-0.109767	0.0443566	0.0133366	10217	0.0645982	4	rs35370743
9:134467475	0.361951	0.146266	0.0133382	10198	0.00441263	9	rs146039935
19:50912463	-0.429889	0.173769	0.0133641	10216	0.00469851	19	rs45605236
19:50374891	0.814225	0.32917	0.0133769	10144	0.000739353	19	rs140670448
3:10142949	0.0532842	0.0215448	0.0133917	10202	0.420751	3	rs3172417
6:31473546	0.0636994	0.0257638	0.0134195	10195	0.219176	6	NA
11:60152688	0.351515	0.1422	0.0134369	10211	0.00499461	11	rs148346043
2:215910724	-0.249901	0.101115	0.0134569	10202	0.0127426	2	rs11890512
16:20556528	0.531333	0.215027	0.0134733	10212	0.00186056	16	rs142553905
19:1067422	-0.128374	0.0519604	0.0134881	10181	0.0469011	19	rs76139012
22:23466598	0.904057	0.365967	0.0134991	10217	0.000636195	22	rs569163504
6:31111125	-1.19375	0.483297	0.0135109	10206	0.000979816	6	rs73397100
3:42772038	0.0686508	0.0277939	0.0135113	10077	0.176094	3	rs12495805
9:17342383	-1.60768	0.650912	0.0135157	10216	0.000538371	9	rs1442527
17:12888086	0.314127	0.127189	0.0135198	10209	0.00641591	17	rs143756943
2:99985875	1.02437	0.41477	0.0135212	10215	0.000538424	2	rs199806211
12:10165469	-0.0944752	0.0382579	0.0135327	10148	0.088244	12	rs476474
2:170050410	-0.352025	0.142554	0.0135332	10198	0.006717	2	rs145301652
12:12633287	-0.215132	0.0871189	0.0135339	10121	0.0168462	12	rs10845555
16:20422879	0.372808	0.151012	0.0135596	10184	0.00446779	16	rs148462851
17:56492800	0.0537293	0.0217643	0.0135608	10077	0.385234	17	rs3744093
3:113222054	-0.144798	0.0586543	0.0135617	10188	0.0365626	3	rs75865495
9:125391731	0.484871	0.196431	0.0135716	10216	0.00254503	9	rs75006893
18:48591923	0.596837	0.241799	0.0135748	10215	0.00166422	18	rs1801250
19:45028112	-0.117001	0.0474073	0.0135872	10214	0.0569806	19	rs35443082
22:30766698	-0.356467	0.14444	0.0135897	10212	0.00660987	22	rs141091935
4:24550580	0.239972	0.0972428	0.0135961	10214	0.0112101	4	rs33972724
11:122968526	-0.788917	0.319701	0.0135994	10125	0.00182716	11	rs146055456
12:120882691	-1.48345	0.601166	0.0136013	10203	0.000833088	12	rs144518718
17:4893541	-0.667009	0.270305	0.0136017	10177	0.00240739	17	rs149206445
7:89793832	-0.37152	0.15056	0.0136028	10162	0.00585515	7	rs61737475
22:38565333	0.730146	0.29593	0.013614	10215	0.0010279	22	rs147948449
11:118454628	0.943442	0.382409	0.0136211	10217	0.000685133	11	rs151181680
17:18918396	0.171515	0.0695287	0.0136318	10210	0.0226738	17	rs2074279
10:134996869	-0.162602	0.0659257	0.0136465	10124	0.0289411	10	rs11101618
1:45810865	0.100337	0.0406816	0.0136485	10132	0.0728385	1	rs17853159
10:61005244	0.0718007	0.0291178	0.0136679	10190	0.156232	10	rs2452505
16:2336742	0.860673	0.349066	0.0136767	10215	0.000734214	16	rs143240655
8:133056718	0.335491	0.136082	0.0136876	10202	0.00548912	8	rs61755061
10:93390149	-0.11286	0.0457809	0.0136925	10207	0.0606936	10	rs1044563
8:142228842	-1.17035	0.474833	0.0137106	10214	0.001028	8	rs61995886
11:17118730	0.249485	0.101228	0.0137173	10216	0.010278	11	rs113662142
19:46651555	-1.17615	0.477231	0.0137194	10217	0.00107664	19	rs529390891
7:150921950	-0.0569144	0.0230937	0.0137206	10204	0.322129	7	rs6464133
18:2920361	0.900436	0.365368	0.0137218	10217	0.000587257	18	rs201160155
6:15615637	0.0705666	0.0286344	0.0137243	10079	0.164302	6	rs3829893
9:132569553	0.0553971	0.022481	0.0137327	10178	0.339998	9	rs1043178
2:119752006	0.192243	0.0780178	0.0137362	10155	0.0182176	2	rs61732823
1:15986977	0.442619	0.179637	0.013741	10215	0.00313265	1	rs142452950
15:56152729	0.0652723	0.0264926	0.0137474	10189	0.198842	15	rs2303579
5:145252240	-1.48981	0.604705	0.0137514	10204	0.000735006	5	rs141629319
14:61857969	-0.0738216	0.0299638	0.0137514	10188	0.153072	14	rs2230499
1:45524311	-0.600334	0.243686	0.0137567	10201	0.00249976	1	rs77616762
12:132204043	-0.394471	0.160133	0.0137626	10214	0.00523791	12	rs35562367
9:116971709	0.138358	0.0561749	0.0137783	10140	0.035355	9	rs7026363
12:133294662	-0.815254	0.331017	0.0137827	10187	0.00142338	12	rs17850304
22:24087030	0.341259	0.138577	0.0137937	10217	0.00567681	22	rs138150320
6:123332273	0.389027	0.157976	0.0137942	10185	0.00407462	6	rs139717598
20:37198582	-0.346894	0.140909	0.0138227	10211	0.00680638	20	rs142678293
12:6105380	0.889688	0.361531	0.0138594	10216	0.0006852	12	rs144072210
15:89870178	0.303173	0.123202	0.0138638	10121	0.00696571	15	rs61752783
2:233322701	0.612665	0.248987	0.0138692	10109	0.00133544	2	rs201251145
17:8402755	0.638705	0.259582	0.0138738	10211	0.001469	17	rs141842778
19:7621582	0.763011	0.310116	0.0138782	10204	0.000931007	19	rs151001271
18:9570320	-0.0895986	0.0364167	0.0138794	10031	0.0956036	18	rs329003
4:169083757	-0.202664	0.0823966	0.0139086	10213	0.0184079	4	rs114905136
1:236721610	-0.0591641	0.0240562	0.0139167	10167	0.280319	1	rs2275688
17:63554469	-0.985028	0.400586	0.0139337	10213	0.00132185	17	rs141655687
22:24487739	-0.197706	0.0804039	0.0139357	10201	0.0193608	22	rs117908385
5:32087374	-0.0616041	0.0250571	0.0139499	10201	0.233997	5	rs157496
19:21132126	-0.982243	0.399557	0.0139584	10130	0.00128332	19	rs140775014
15:99500605	-0.133285	0.0542284	0.0139774	10184	0.0431068	15	rs17847203
19:48863436	0.184843	0.0752065	0.0139791	10201	0.0183806	19	rs62619940
1:179054905	0.688999	0.280421	0.0140097	10217	0.00112557	1	rs151171133
3:19924091	-0.728061	0.296322	0.0140107	10212	0.00181159	3	rs79595581
8:30921954	0.495196	0.201619	0.0140456	10216	0.00234926	8	rs145764920
5:176317836	0.391588	0.159438	0.0140473	10211	0.00411321	5	rs141123858
6:26200083	-0.0526319	0.0214306	0.0140521	10171	0.496166	6	rs1059486
1:220101499	0.757274	0.308397	0.0140683	10202	0.00088218	1	rs188273166
5:640704	-0.784138	0.319349	0.0140718	10121	0.00182788	5	rs62001010
6:117622137	-2.47775	1.00925	0.0140871	10063	0.000745305	6	rs142264513
19:41743930	0.9636	0.392513	0.0140903	10217	0.000587257	19	rs141302305
4:155655	-0.228188	0.0929607	0.0141012	10208	0.0145474	4	rs144152312
19:53384772	0.980301	0.399366	0.0141024	10214	0.000538477	19	rs139347587
4:184572218	-0.138048	0.056251	0.0141221	10203	0.0389591	4	rs73002706
6:56434712	-0.238383	0.0971409	0.0141282	10217	0.0136048	6	rs138967674
12:62926398	0.0545007	0.0222126	0.0141436	10208	0.355408	12	rs7957417
16:21213290	0.735788	0.299902	0.0141503	10215	0.000978953	16	rs149014575
2:17697635	0.202922	0.0827111	0.0141521	10195	0.0153016	2	rs181531922
11:108550285	-0.609107	0.248283	0.0141562	10011	0.00269703	11	rs61751526
4:13603690	0.46766	0.190644	0.0141652	10173	0.00260494	4	rs148363183
13:32813873	0.481905	0.196468	0.0141735	10216	0.00254503	13	rs193120945
12:102224427	0.605144	0.246723	0.0141778	10217	0.00151708	12	rs222504
21:30365264	-0.98699	0.402561	0.0142152	10093	0.00128802	21	rs201844812
5:159659262	-0.175924	0.0717721	0.0142403	10001	0.0248975	5	rs116237330
7:124116470	-0.227973	0.093007	0.0142407	10005	0.0148926	7	rs2402730
16:89790034	-1.07458	0.438429	0.0142465	10216	0.0010278	16	rs201810829
1:145698809	-1.47068	0.60012	0.0142603	10190	0.000834151	1	rs587738512
14:100828196	0.490945	0.200373	0.0142793	10216	0.0023982	14	rs149405219
3:15727823	-0.0983042	0.0401272	0.0142931	10142	0.0790278	3	rs7630642
1:196973872	0.603751	0.246465	0.0143	10211	0.00156694	1	rs144438200
19:16601330	0.554126	0.226215	0.0143035	10215	0.00186001	19	rs142951029
3:98503792	-0.127887	0.052211	0.0143084	10203	0.046751	3	rs112115496
14:23745376	0.765538	0.312546	0.014311	10215	0.000930005	14	rs149085380
11:4409599	-0.22532	0.0920234	0.0143449	10145	0.0151306	11	rs5030770
1:16534255	-0.0598169	0.0244317	0.0143519	10155	0.265633	1	rs221057
3:148577730	0.940649	0.384266	0.0143687	10217	0.000538318	3	rs148833513
11:58480367	-0.246747	0.100801	0.0143703	10050	0.0120398	11	rs552810
5:35670303	0.110146	0.0449989	0.0143748	10172	0.0577566	5	rs34708521
1:16096934	-0.0577517	0.023601	0.0144052	10046	0.298626	1	rs10927851
3:113127991	-0.109513	0.0447612	0.0144213	10197	0.0640875	3	rs16845107
6:37443950	0.130166	0.0532099	0.0144339	10185	0.0385862	6	rs9462313
8:23292985	0.0918046	0.0375344	0.0144501	10197	0.0848289	8	rs3736652
16:3254622	-1.31105	0.536128	0.0144691	10177	0.000835217	16	rs8045183
4:169348435	-0.079085	0.0323415	0.0144727	10142	0.128969	4	rs2712120
19:10602472	-0.802931	0.328358	0.0144736	10041	0.00154367	19	rs149721624
14:62194239	-0.193132	0.0789878	0.0144816	10213	0.0203662	14	rs17099141
4:155250786	-0.137879	0.0563909	0.0144831	10211	0.0390755	4	rs34249493
17:48626242	0.272111	0.111304	0.014495	10213	0.00851856	17	rs117351904
1:16378047	0.257812	0.105456	0.0144962	10217	0.00885779	1	rs35351345
10:72360131	0.650072	0.265908	0.0144962	10205	0.00127388	10	rs138588977
14:96707675	-0.603594	0.246904	0.014499	10109	0.00257197	14	rs144659195
3:121217496	-0.707631	0.289463	0.0144999	10198	0.0020102	3	rs142537679
19:51728402	0.182641	0.0747128	0.0145021	10028	0.0193957	19	rs117255828
19:7174637	0.470109	0.192326	0.0145117	10203	0.00259728	19	rs56066516
18:43319519	0.0516805	0.0211443	0.0145182	10153	0.481828	18	rs1058396
2:160086299	0.617818	0.252811	0.0145337	10217	0.00171283	2	rs200052947
2:160086300	0.617818	0.252811	0.0145337	10217	0.00171283	2	rs201328512
19:51274150	-0.796542	0.325955	0.0145367	10148	0.00152739	19	rs560406571
1:155206167	0.224587	0.0919049	0.014538	10217	0.0130665	1	rs2230288
4:57796639	-0.222617	0.0911322	0.0145741	10217	0.0150729	4	rs61748754
11:59807978	0.12297	0.0503565	0.0146066	10165	0.0440236	11	rs79964989
8:145694720	0.588705	0.241087	0.0146112	10211	0.00156694	8	rs150357274
3:39229097	0.964782	0.395131	0.0146193	10139	0.000591774	3	rs201938681
7:138732497	0.051863	0.0212422	0.0146262	10106	0.48867	7	rs3735007
16:23677006	-0.065523	0.0268426	0.0146462	10094	0.201209	16	rs35586
7:76984572	0.0561934	0.023021	0.0146483	10188	0.311494	7	rs2037753
11:70172819	-0.678681	0.278041	0.0146492	10217	0.00195752	11	rs143160253
4:79394691	-1.04151	0.426727	0.0146591	10213	0.00127289	4	rs144530996
2:160268992	0.869713	0.356361	0.0146653	10216	0.000636257	2	rs201236160
6:31079994	-0.0907979	0.037206	0.0146705	10197	0.0930666	6	NA
11:111708280	0.268319	0.10995	0.0146719	10212	0.00896005	11	rs45516107
2:179642162	-0.538589	0.220707	0.0146758	10159	0.00305148	2	rs72647877
18:3141984	-0.922582	0.378068	0.0146771	10211	0.00127314	18	rs201104206
1:89426956	-1.15869	0.474911	0.0146952	10198	0.000980584	1	rs12063768
6:31710688	0.869235	0.356394	0.0147292	10215	0.000685267	6	NA
1:26189652	-1.27907	0.524468	0.0147363	10159	0.000590609	1	rs55948644
20:17639366	0.113062	0.0463621	0.0147412	10216	0.0535435	20	rs73092300
1:55075036	0.769376	0.3155	0.0147447	10183	0.000834725	1	rs146631039
21:47836027	0.885587	0.363222	0.014763	10217	0.000636195	21	rs148389745
2:48921375	0.0527888	0.0216527	0.0147696	10171	0.413774	2	rs2293275
11:1090343	0.0827701	0.0339549	0.014783	10141	0.107435	11	rs12221966
11:65385456	-0.603098	0.247455	0.0148013	10196	0.00230482	11	rs77565229
17:11701104	-0.513854	0.210844	0.0148043	10143	0.00335206	17	rs61740362
17:66915604	-0.489617	0.20093	0.0148194	10168	0.003393	17	rs148466160
17:2235469	0.320404	0.131495	0.0148251	10217	0.0059215	17	rs62066968
6:44272474	0.715467	0.293675	0.0148401	10217	0.00112557	6	rs146924860
2:97350120	0.700826	0.287697	0.0148511	10210	0.00107737	2	rs200295527
2:219602499	0.0517726	0.0212553	0.0148607	10172	0.477241	2	rs3731877
16:4829770	0.720532	0.295835	0.0148675	10140	0.000887574	16	rs147729577
10:135107149	0.52298	0.214762	0.0148854	10217	0.00215327	10	rs138806049
19:45655636	-0.438927	0.180294	0.014912	10008	0.0044964	19	rs11083761
2:179515498	0.842638	0.346226	0.014942	10197	0.000686476	2	rs148140756
10:92631778	-0.168205	0.0691157	0.0149465	10211	0.0262952	10	rs11544145
2:73800270	-1.02969	0.423113	0.014949	10212	0.00107716	2	rs34927702
1:204511946	0.907361	0.372862	0.0149535	10214	0.000587429	1	rs144761202
1:9099957	0.544133	0.22361	0.0149575	10217	0.00190858	1	rs148873763
15:77472997	0.596167	0.244998	0.0149598	10215	0.00161527	15	rs201728159
4:79403088	-1.14467	0.470435	0.0149655	10214	0.00112591	4	rs201745281
5:109954164	0.19312	0.0793795	0.0149796	10207	0.0169981	5	rs61978570
17:17769677	0.938243	0.385657	0.0149806	10214	0.000685334	17	rs138437093
15:77750775	0.59598	0.244994	0.0149898	10205	0.00161685	15	rs61755712
6:39881102	0.0876526	0.0360342	0.0149957	10196	0.0928796	6	rs7762875
22:30374920	-0.0923323	0.0379616	0.0150051	10068	0.0879023	22	rs737907
8:104312432	-0.059077	0.0242895	0.0150075	10215	0.265786	8	rs827528
1:63064436	0.965097	0.396827	0.0150142	10216	0.000538371	1	rs111414963
1:197030087	0.282392	0.116137	0.0150348	10187	0.0077059	1	rs17514253
4:76525462	0.263105	0.108211	0.0150407	10205	0.00916217	4	rs55750224
17:17698254	-0.0541283	0.0222637	0.0150474	10106	0.357906	17	rs8067439
19:847944	0.255087	0.104925	0.0150518	10167	0.00958985	19	rs150802678
11:89017973	0.357928	0.147242	0.0150622	10213	0.00450406	11	rs104894313
7:103015044	0.77905	0.3205	0.0150681	10162	0.000885652	7	rs188738404
7:56144566	0.534294	0.21981	0.0150696	10202	0.00186238	7	rs149087624
19:51361567	-0.878673	0.361556	0.0150882	10003	0.0013496	19	rs143868213
19:1011999	0.0696787	0.0286714	0.0150882	10082	0.164402	19	rs116854930
2:61244983	0.891159	0.36673	0.0150982	10216	0.0006852	2	rs771610641
9:136595253	-1.39435	0.573869	0.0151099	10200	0.000539216	9	rs35457000
6:26413713	0.972456	0.400253	0.0151155	10217	0.000538318	6	rs200540440
2:170865406	0.611533	0.251725	0.015125	10209	0.00132236	2	rs143438707
6:26431173	0.483948	0.199212	0.0151276	10217	0.00225115	6	rs138449073
20:47628595	0.668802	0.275354	0.0151456	10214	0.00132171	20	rs139037316
15:28474686	0.230209	0.0947828	0.0151485	10217	0.0115494	15	rs118112076
12:122186268	0.0524345	0.0215909	0.0151593	10195	0.444286	12	rs28651018
2:240036959	0.108665	0.0447486	0.0151682	10194	0.0567981	2	rs79199572
2:29225502	-0.100763	0.041495	0.015169	10209	0.0721422	2	rs72786178
12:56713756	-0.404967	0.166789	0.0151816	10216	0.00484534	12	rs61754169
14:64686125	-0.0568127	0.0233991	0.015183	10204	0.292238	14	rs35648226
11:78482113	0.0924322	0.0380705	0.0151856	10158	0.0860898	11	rs34863597
3:130124989	0.0567337	0.0233686	0.0151918	10204	0.284055	3	rs4688761
16:5128844	0.824017	0.339451	0.0152033	10212	0.000783392	16	rs201975029
8:95866056	0.891345	0.367197	0.0152063	10212	0.000636506	8	rs373374701
16:1552369	-0.787919	0.324609	0.0152122	10200	0.00166667	16	rs375073875
17:60813954	-1.01817	0.419492	0.0152183	10217	0.000929823	17	rs8068372
3:56114861	0.126344	0.0520549	0.0152189	10009	0.0419123	3	rs12488237
2:168100443	0.125211	0.0515889	0.0152204	10207	0.0428138	2	rs16853307
11:59861046	0.648928	0.267396	0.0152308	10217	0.00137027	11	rs146256356
10:85991784	-0.119342	0.0491788	0.0152367	10180	0.0524067	10	rs3814211
15:40916237	-0.052488	0.0216312	0.0152453	10162	0.439726	15	rs17747633
17:44073923	0.736051	0.303369	0.0152555	10217	0.000978761	17	rs63750096
22:50721495	0.946766	0.390224	0.0152575	10150	0.000541872	22	rs141762500
5:56177843	-0.173656	0.071578	0.0152617	10210	0.0236533	5	rs45556841
16:21145648	-0.0612362	0.0252426	0.01527	10160	0.241093	16	rs11074483
11:8111639	-0.706301	0.291174	0.015279	10212	0.00190952	11	rs61733961
1:8482797	0.573963	0.236641	0.0152891	10212	0.00166471	1	rs147112611
3:180359837	0.88391	0.364497	0.015308	10201	0.000686207	3	rs199503571
14:72054708	0.23162	0.0955247	0.0153206	10217	0.0114515	14	rs78621209
1:153085029	0.3116	0.128513	0.0153224	10202	0.00612625	1	rs74133286
5:95249572	-0.753345	0.310741	0.015336	10217	0.00195752	5	rs139040465
9:113312289	0.358325	0.147819	0.015347	10217	0.00464911	9	rs202182711
14:38724460	0.793962	0.327542	0.0153505	10216	0.000783085	14	rs201561377
17:17124753	0.762568	0.314597	0.0153527	10205	0.000979912	17	rs144832463
1:2451298	0.43174	0.178123	0.0153577	10210	0.00318315	1	rs34724650
3:154146922	0.0723451	0.0298505	0.0153684	10203	0.149417	3	rs34792862
1:13052837	-0.928623	0.383175	0.0153718	10203	0.00107811	1	rs201210417
16:81942028	-0.362255	0.149495	0.0153846	10158	0.00561134	16	rs72824905
9:125316350	-0.052096	0.0215017	0.0153981	10157	0.469282	9	rs1411272
1:112269872	-0.0689123	0.0284465	0.015413	10153	0.178568	1	rs197434
11:824410	0.26878	0.110994	0.0154536	10140	0.00892505	11	rs150770244
16:8740006	-0.716329	0.295893	0.0154817	10215	0.00220264	16	rs181560592
22:44967270	-0.795686	0.3287	0.0154904	10216	0.00146828	22	rs371234427
14:107078790	-0.0759848	0.0313933	0.0155028	10015	0.135696	14	rs1858692
7:6731045	-1.27084	0.525122	0.0155167	10214	0.000881144	7	rs200296539
1:204966474	-0.354205	0.146397	0.015543	10215	0.00651003	1	rs183209390
5:138147939	0.46925	0.193953	0.0155461	10216	0.00269186	5	rs28363394
19:11446174	0.834768	0.345094	0.0155649	10215	0.000734214	19	rs143406149
12:55886902	-0.19907	0.0823143	0.0155885	10165	0.0179538	12	rs150231347
19:4254465	0.786798	0.32534	0.0155896	10206	0.000783853	19	rs150087617
20:31097745	-0.788137	0.32592	0.0155977	10217	0.00171283	20	rs188378346
8:144803917	-0.42508	0.175816	0.0156164	10202	0.00470496	8	rs115271756
7:94039046	0.255403	0.105645	0.0156248	10216	0.00983751	7	rs34511999
16:27781309	0.099152	0.0410136	0.015626	10048	0.0702627	16	rs11644502
6:7727475	0.310424	0.128424	0.0156409	10105	0.00643246	6	rs200573175
19:50311997	-1.78126	0.73695	0.015646	10097	0.000544716	19	rs201118677
1:1025773	0.886443	0.36677	0.0156536	10217	0.000538318	1	rs370337124
11:73759341	0.719705	0.297808	0.015663	10215	0.000930005	11	rs141407711
3:113169205	-0.133592	0.0552826	0.0156696	10207	0.0411482	3	rs11920725
7:111541860	-1.51829	0.628298	0.0156701	10148	0.000541979	7	rs78380304
17:57963537	-0.0522108	0.0216081	0.015681	10198	0.437439	17	rs1292053
16:16218641	0.573269	0.237278	0.0156911	10185	0.00157094	16	rs41278168
17:73827335	0.543696	0.225042	0.0156932	10113	0.00177989	17	rs144968313
14:52793949	-0.864506	0.357851	0.0156995	10169	0.0014259	14	rs139552094
14:24709506	-0.339191	0.140432	0.0157204	10144	0.00709779	14	rs184422577
7:23794029	0.0740415	0.0306547	0.0157205	10196	0.140643	7	rs4722266
19:40412085	0.563428	0.233295	0.0157314	10094	0.00183277	19	rs34117194
19:4117528	0.108214	0.0448141	0.0157469	10180	0.0581532	19	rs8157
9:138377433	-0.0690855	0.0286182	0.0157769	10154	0.171952	9	rs3827827
21:47608580	0.052504	0.0217501	0.0157802	10177	0.408863	21	rs2968
12:101603483	-0.592452	0.245454	0.0157915	10059	0.00248534	12	rs147835898
12:10167277	-0.0911783	0.0377775	0.0157976	10216	0.0902016	12	rs637790
12:39751215	-0.510995	0.211747	0.0158116	10188	0.00333726	12	rs78616703
12:13061294	0.0568721	0.0235689	0.0158212	10084	0.281138	12	rs2075288
13:99520490	-1.46105	0.605564	0.0158341	10211	0.000783469	13	rs201047354
12:123340539	-0.58568	0.242749	0.015835	10213	0.00279056	12	rs111460971
19:45728082	-0.819717	0.339865	0.0158702	10143	0.00152815	19	rs145255138
6:39267467	0.972547	0.403278	0.0158826	10217	0.000587257	6	rs61750317
3:13661285	0.954109	0.395658	0.0158894	10153	0.000590958	3	rs41293411
2:241929202	-0.790766	0.327924	0.0158899	10214	0.00176229	2	rs73107884
2:11931914	0.7953	0.329815	0.0158936	10215	0.00083211	2	rs532095592
11:5372856	0.0640565	0.0265658	0.0158983	10120	0.200395	11	rs4910756
2:10563253	0.78824	0.32692	0.015904	10207	0.000832762	2	rs199600766
19:54782671	-0.353688	0.146693	0.0159052	10074	0.00605519	19	rs41308754
10:30315358	1.0082	0.418248	0.0159294	10217	0.000538318	10	rs200237164
7:76029760	-0.251409	0.104297	0.01593	10169	0.0115056	7	rs73361550
17:41738823	0.0848906	0.0352179	0.0159332	10114	0.1009	17	rs9898682
17:33749715	0.73599	0.305427	0.0159653	10217	0.000929823	17	rs139837167
19:6333498	-1.45751	0.604963	0.0159848	10201	0.000784237	19	rs149195870
19:58806433	0.417196	0.173169	0.0159884	10001	0.00344965	19	rs141209173
1:152127777	-0.802584	0.33319	0.0160057	10217	0.00156602	1	rs202195555
1:209936914	-0.0618088	0.0256606	0.0160093	10193	0.230501	1	rs17015169
5:154394978	0.966669	0.401362	0.0160194	10217	0.000587257	5	rs201752313
7:29132279	-0.151542	0.0629216	0.0160217	10210	0.0313418	7	rs117744081
17:76968109	0.792734	0.329188	0.0160335	10154	0.000837109	17	rs148972972
16:88620274	-1.27174	0.528112	0.016036	10210	0.000832517	16	rs151239819
22:22326279	-0.45295	0.188101	0.0160395	10168	0.00408143	22	rs41283235
13:77672767	0.591258	0.245551	0.0160455	10215	0.00141948	13	rs142807127
6:43416840	-0.435081	0.180703	0.0160525	10211	0.00445598	6	rs201244765
4:8418148	-0.255258	0.106021	0.0160566	10215	0.011258	4	rs12513296
2:241526428	-0.287623	0.119478	0.0160694	10126	0.00972743	2	rs138005500
8:67577061	0.285823	0.118768	0.0161036	10202	0.00754754	8	rs61753691
4:155156510	-0.825313	0.342988	0.0161175	10204	0.00137201	4	rs77305317
13:32355814	0.653084	0.271412	0.0161176	10197	0.00127488	13	rs150072413
11:6566823	0.602229	0.250308	0.0161303	10215	0.00146843	11	rs200223989
3:78655923	-0.283559	0.117864	0.0161364	10139	0.00927113	3	rs35148826
2:48921438	0.112834	0.0469022	0.0161407	10187	0.0523707	2	rs12470652
5:9044551	0.80903	0.336331	0.0161522	10217	0.000734071	5	rs139191700
6:1611085	0.741198	0.308186	0.0161709	10217	0.000880885	6	rs2230096
1:158736215	0.0952764	0.0396215	0.0161874	10202	0.0757695	1	rs6666753
17:7330437	0.710065	0.295324	0.0162008	10171	0.000835709	17	rs3892554
3:164764786	0.516033	0.214641	0.0162093	10212	0.00210537	3	rs121912615
19:45322962	-0.13191	0.0548734	0.0162213	10082	0.0404682	19	rs28399659
10:19820222	-0.467399	0.194434	0.0162214	10216	0.00386648	10	rs7100661
19:43420451	-0.0574966	0.0239217	0.0162376	10199	0.26684	19	rs3198831
15:90347148	0.581489	0.242035	0.0162832	10215	0.00166422	15	rs144282919
9:138376972	-0.0639301	0.0266099	0.0162837	10076	0.203255	9	rs3928777
9:98220322	-0.820489	0.341539	0.016291	10214	0.00137067	9	rs2066835
15:90348434	0.581354	0.242032	0.016307	10217	0.00166389	15	rs146926671
5:73153949	0.35861	0.149318	0.0163215	10190	0.00461237	5	rs187509753
12:53216950	-0.124243	0.0517389	0.0163351	10216	0.0465446	12	rs73102423
19:10091363	0.326667	0.136049	0.0163457	10209	0.00573024	19	rs151307334
19:19773923	-0.0679856	0.0283144	0.0163462	10199	0.17438	19	rs884480
19:11233940	0.707121	0.294529	0.0163568	10215	0.00107685	19	rs137853963
7:143088584	0.632399	0.263419	0.0163621	10211	0.0013221	7	rs139482378
4:57881715	0.0543921	0.0226585	0.0163722	10189	0.337521	4	rs1713982
11:18327684	-0.0558468	0.0232647	0.016373	10168	0.3095	11	rs1140047
16:57761281	0.741472	0.308908	0.0163815	10214	0.000930096	16	rs140762606
17:17786137	-1.43883	0.599451	0.0163837	10217	0.000929823	17	rs144591677
1:3786245	-0.0888745	0.037032	0.0163978	10206	0.0963159	1	rs12738235
2:127809840	0.165731	0.0690601	0.0164034	10175	0.0226536	2	rs61748155
21:45959559	-0.0544165	0.0226769	0.016411	10129	0.336361	21	rs62218859
6:42232475	0.0684746	0.0285365	0.0164157	10129	0.165021	6	rs2295274
2:98916568	0.4356	0.181559	0.0164298	10216	0.00298551	2	rs6731704
15:52901433	-0.058367	0.0243311	0.0164463	10177	0.269136	15	rs12915981
1:94508969	0.563818	0.23504	0.0164481	10199	0.00196098	1	rs61751374
14:54976675	-1.27179	0.53021	0.0164555	10198	0.000784468	14	rs373074430
14:77319588	0.685795	0.28593	0.0164637	10217	0.0010277	14	rs372490854
6:151917569	0.719883	0.300144	0.0164641	10217	0.000978761	6	rs200776453
19:56297164	-0.272704	0.113701	0.0164656	10216	0.010278	19	rs116820715
2:73799632	-0.251037	0.104671	0.0164695	10180	0.0119843	2	rs45501594
11:5424430	0.0659706	0.0275082	0.0164753	10214	0.182005	11	rs7929412
6:31525912	0.0975599	0.0406806	0.0164763	10166	0.0722015	6	NA
3:41949348	-0.427429	0.178247	0.0164868	10138	0.00468534	3	rs184541140
16:72130103	-0.213001	0.0888344	0.0164972	10099	0.0160907	16	rs35794819
20:18295980	0.380762	0.158802	0.0164975	10209	0.00377118	20	rs149892450
1:97272456	-0.0662914	0.0276479	0.0164986	10207	0.186098	1	rs6699932
4:5586384	-1.36037	0.567395	0.016504	10212	0.000538582	4	rs60809236
6:73752821	-0.205014	0.0855174	0.0165146	10028	0.0184483	6	rs3798463
2:28836901	0.353768	0.14757	0.0165166	10210	0.00416259	2	rs115147925
1:145531015	0.816444	0.340596	0.0165252	10205	0.000783929	1	rs149782072
3:138762854	-0.17439	0.0727521	0.0165282	10203	0.0238655	3	rs185688877
18:31318959	-1.74484	0.727977	0.0165375	10207	0.00073479	18	rs201237497
7:100064719	0.0529892	0.0221097	0.0165455	10206	0.385558	7	rs7806537
7:87913361	0.0585528	0.0244313	0.0165465	10198	0.25706	7	rs1981529
6:107003686	0.584018	0.243708	0.0165576	10217	0.00161495	6	rs141300996
11:65835675	-0.722741	0.301608	0.0165619	10213	0.00186037	11	rs112398687
15:59453379	0.948873	0.39598	0.0165631	10207	0.000587832	15	rs202237883
11:1901431	-0.915247	0.381964	0.0165678	10202	0.00112723	11	rs146194987
19:1077936	-0.125435	0.0523518	0.0165747	10215	0.0460597	19	rs35964792
5:55076956	-0.698843	0.291684	0.0165801	10213	0.00186037	5	rs148485105
7:133863343	0.392389	0.163783	0.0165851	10138	0.00379759	7	rs61749957
4:8416586	-0.25295	0.105596	0.0165999	10217	0.0113047	4	rs73211315
20:60551329	0.794296	0.331593	0.0166024	10217	0.000783009	20	rs140373717
11:118965909	0.372085	0.155347	0.0166123	10216	0.00396437	11	rs143606442
16:49671919	-1.25315	0.523274	0.0166281	10210	0.000979432	16	rs142835239
11:35226083	0.260327	0.108704	0.0166282	10004	0.00864654	11	rs11607491
2:26683777	-0.109225	0.0456153	0.0166437	10174	0.0609888	2	rs45442103
17:34264808	0.668707	0.279287	0.0166505	10217	0.00117451	17	rs202115367
12:57556220	0.551507	0.230353	0.0166574	10204	0.00176401	12	rs34714459
9:109773145	-0.0818873	0.0342046	0.0166639	10174	0.113967	9	rs10217192
13:45589616	-0.358224	0.149642	0.0166711	10205	0.00607545	13	rs151309735
4:156784608	-0.273552	0.114279	0.0166782	10053	0.00999702	4	rs34566545
4:3318062	0.933831	0.390117	0.0166784	10217	0.000587257	4	rs141866851
19:15996828	0.300498	0.125557	0.0166965	10206	0.00617284	19	rs145174239
8:22471983	0.579099	0.241996	0.0167107	10200	0.00151961	8	rs145783124
4:68938185	-0.523879	0.218928	0.0167147	10130	0.00276407	4	rs1438391
22:29661549	0.912716	0.381438	0.016719	10216	0.000587314	22	rs143615836
13:103514939	-0.803033	0.335646	0.016734	10217	0.00161495	13	rs4150316
21:45959558	-0.0542273	0.0226701	0.0167558	10145	0.33652	21	rs62218858
19:2769000	0.492039	0.205716	0.0167641	10143	0.00236616	19	rs144833700
17:40951092	-1.04205	0.435684	0.016768	10203	0.00102911	17	rs142394310
11:73105746	0.412025	0.172284	0.0167779	10055	0.00333168	11	rs147659360
7:20721260	0.623541	0.260733	0.0167798	10215	0.00141948	7	rs140251822
20:47864833	0.211069	0.08826	0.0167823	10203	0.0137705	20	rs76508258
3:52404178	0.258649	0.108175	0.0168014	10215	0.00881057	3	rs145673040
1:236702210	-0.0573965	0.0240067	0.0168091	10208	0.28125	1	rs1041937
1:38095341	0.582782	0.24378	0.0168204	10217	0.00156602	1	rs138337124
12:117691490	0.380633	0.159229	0.0168268	10214	0.00386724	12	rs9658446
19:57326077	0.452692	0.189384	0.0168325	10198	0.00264758	19	rs56115175
4:57176832	-0.184211	0.077076	0.0168487	10215	0.0209496	4	rs79868722
14:23371055	0.0557962	0.023346	0.0168496	10193	0.299568	14	rs1127066
6:167755148	-0.570789	0.238827	0.0168497	10126	0.00276516	6	rs149701744
[truncated: 108,452 more rows]

## Sheet: Model_2
SNP_POS	log(HR)	SD	p	ss	MAF	CHR	RS_ID
6:41129252	0.854054	0.123422	4.52381e-12	10160	0.00561024	6	rs75932628
8:27462481	-0.12506	0.0223743	2.27775e-08	10154	0.386793	8	rs7982
17:44828931	-0.144529	0.0275607	1.57106e-07	10183	0.202298	17	rs199533
1:216270469	1.53639	0.295468	1.99457e-07	10217	0.000929823	1	rs111033333
4:104577415	1.63841	0.31598	2.15815e-07	10192	0.000833987	4	rs144292455
7:99971313	-0.123659	0.0241612	3.08637e-07	10095	0.298118	7	rs2405442
14:50856882	-0.255093	0.0523214	1.08528e-06	10196	0.0491369	14	rs61981931
17:44248814	-0.125566	0.0268683	2.96279e-06	10060	0.214314	17	rs1881194
20:23586360	-0.103546	0.0221715	3.00878e-06	10193	0.388453	20	rs2983640
17:44068924	-0.121696	0.0266478	4.95149e-06	10217	0.216893	17	rs1052551
17:44061036	-0.121182	0.0266513	5.4427e-06	10213	0.216831	17	rs62063787
17:44067400	-0.121215	0.0266682	5.48529e-06	10201	0.216449	17	rs10445337
17:43924073	-0.120788	0.026657	5.86543e-06	10189	0.216312	17	rs12373123
17:43924130	-0.120628	0.0266767	6.13058e-06	10161	0.215776	17	rs12373139
17:44073973	-0.120697	0.0266966	6.15292e-06	10199	0.216198	17	rs17652121
17:44111613	-0.120393	0.0266559	6.28504e-06	10211	0.216678	17	rs17574604
17:44061023	-0.120136	0.0266459	6.52572e-06	10211	0.216776	17	rs62063786
17:43923654	-0.120802	0.0268452	6.79661e-06	10081	0.21362	17	rs12185233
17:44117119	-0.119549	0.0266717	7.38627e-06	10186	0.216179	17	rs34043286
7:99799845	-0.113398	0.0253299	7.57619e-06	10144	0.252267	7	rs1043915
17:44248769	-0.120063	0.0268476	7.7481e-06	10037	0.213709	17	rs1881193
17:43923683	-0.120151	0.0269103	8.01146e-06	10032	0.21237	17	rs12185268
7:99821685	-0.112626	0.0253504	8.88011e-06	10146	0.251429	7	rs863450
17:44159849	-0.119086	0.0268372	9.10798e-06	10075	0.212804	17	rs17576165
17:44071294	-0.117503	0.0266716	1.05524e-05	10184	0.215976	17	rs62063845
17:44073889	-0.117016	0.0266691	1.14548e-05	10163	0.215734	17	rs1052553
17:44108906	-0.116302	0.0266574	1.2838e-05	10172	0.215838	17	rs34579536
13:44411432	-0.251392	0.0597317	2.56853e-05	10016	0.0374401	13	rs9567280
14:50655307	-0.294458	0.0703469	2.84166e-05	10205	0.0274865	14	rs61755579
1:207795320	0.110753	0.0265622	3.05148e-05	10145	0.198472	1	rs2296160
3:196749821	-0.70678	0.170893	3.53727e-05	10129	0.00533123	3	rs58329531
14:93022240	1.30945	0.317846	3.79249e-05	10088	0.000842585	14	rs150221413
15:52534344	-0.115536	0.0283782	4.67539e-05	10069	0.184229	15	rs3751631
7:99696797	-0.100724	0.0247743	4.78963e-05	10201	0.269679	7	rs2070215
19:45316588	-0.277443	0.0684655	5.07164e-05	10204	0.0314093	19	rs28399654
14:106307418	0.101487	0.0254122	6.50666e-05	10203	0.226306	14	rs2753492
1:247419664	-0.149775	0.0376483	6.94223e-05	10208	0.0954643	1	rs1778541
19:55494740	0.0920314	0.0233708	8.22015e-05	10212	0.297101	19	NA
1:225284915	1.29637	0.331038	9.00042e-05	10214	0.000832191	1	rs756675696
1:157062696	0.0879265	0.0225325	9.53162e-05	10174	0.373649	1	rs1176537
1:247419509	-0.146355	0.0376211	0.000100146	10202	0.0954225	1	rs1778540
7:47847954	1.33181	0.345614	0.000116464	10216	0.0006852	7	rs200241881
14:107049080	-0.0867092	0.0225676	0.000121936	10158	0.367641	14	rs2731152
12:57146069	0.134875	0.0351275	0.000123246	10010	0.103247	12	rs2277339
4:151792524	0.838669	0.218511	0.000123982	10217	0.00190858	4	rs79392371
19:45315445	-0.266738	0.0696896	0.000129445	10050	0.0301493	19	rs28399653
6:127476516	0.0827239	0.0216885	0.000136638	10210	0.461704	6	rs1892172
19:56669943	1.32194	0.346681	0.000137217	10209	0.00068567	19	rs138226612
1:181701978	1.1157	0.292965	0.000139923	10155	0.000984737	1	rs201406071
22:25715848	1.4057	0.369267	0.000140823	10214	0.000636381	22	rs145051889
1:3422706	1.20714	0.31779	0.000145555	10216	0.000783085	1	rs200250415
17:59984917	1.46166	0.384976	0.0001466	10217	0.000587257	17	rs200844149
2:162091931	-0.573096	0.152096	0.000164569	10208	0.00690635	2	rs56075631
18:43247001	0.109901	0.0292299	0.00016999	10194	0.159751	18	rs2156609
19:55494651	0.0928768	0.0247027	0.000170065	10005	0.250475	19	NA
19:1036468	0.0994729	0.0265417	0.000178393	10189	0.205369	19	rs1064411
13:114112389	-0.271827	0.0727098	0.000185108	10215	0.0251591	13	rs41286638
6:143754985	0.893293	0.239177	0.000187818	10029	0.00159537	6	rs192068876
5:132197558	1.40818	0.377514	0.00019137	10216	0.000636257	5	rs61758975
12:51080364	-0.285771	0.0766614	0.000193234	10211	0.0226716	12	rs74751916
16:28944700	0.0836783	0.0224483	0.000193317	10112	0.360908	16	rs35979293
2:89246954	-0.194971	0.0523405	0.000195271	10039	0.0485606	2	rs139861548
3:44685500	1.00695	0.272037	0.000214308	10217	0.00117451	3	rs140904465
16:56867237	1.2493	0.3388	0.000226531	10183	0.00068742	16	rs138281575
2:220283592	-0.219816	0.060073	0.000253051	10208	0.0365889	2	rs111828114
16:67322391	1.22199	0.334707	0.000261279	10160	0.000688976	16	rs200888271
1:12343493	0.715359	0.196234	0.000266929	10217	0.00254478	1	rs144311414
5:140181193	0.252476	0.0694312	0.000276527	10216	0.023101	5	rs61730634
9:24545052	1.2857	0.354848	0.000290937	10216	0.0006852	9	rs187044520
4:85708792	-0.217844	0.0602753	0.000301329	10213	0.0367179	4	rs34548715
19:55559740	0.0958425	0.0265221	0.00030188	10167	0.2066	19	NA
14:21058683	1.02704	0.285958	0.000328675	10216	0.0010278	14	rs117757779
11:65649984	-0.102293	0.0285146	0.000334019	10136	0.183307	11	rs687672
11:65601560	-0.110368	0.0308125	0.000341086	10090	0.153766	11	rs17854357
19:18546678	0.0805203	0.0225871	0.000364029	10169	0.3432	19	rs2303697
11:5566076	0.598177	0.167851	0.000365617	10215	0.00323054	11	rs139835065
5:176079877	-0.336097	0.094385	0.000369558	10217	0.0155623	5	rs17624798
9:22029445	0.0777041	0.0218233	0.000369997	10137	0.478741	9	rs10965215
13:32813873	0.701309	0.197228	0.00037679	10216	0.00254503	13	rs193120945
1:45340342	0.323503	0.090994	0.000377678	10212	0.0134156	1	rs77068026
5:112128202	0.560182	0.157619	0.000379373	10217	0.00406186	5	rs147036141
1:67147691	0.467828	0.131794	0.000385679	10216	0.00577525	1	rs17129329
10:100013438	0.09405	0.0265463	0.000395805	10153	0.199104	10	rs17524355
7:149513111	1.22831	0.347053	0.000401269	10021	0.000648638	7	rs200844215
2:3800383	-0.0762969	0.0215717	0.000404861	10192	0.470124	2	rs357969
2:127826533	0.0825409	0.023367	0.00041185	10120	0.305435	2	rs1060743
10:99969475	0.0933902	0.0264585	0.000416056	10173	0.201514	10	rs34494334
2:33759395	-0.109897	0.0311575	0.000420076	10202	0.147961	2	rs35933402
9:95841847	0.965087	0.273867	0.00042521	10114	0.00113704	9	rs141819820
1:40980559	0.0983075	0.0279065	0.000427104	10162	0.179	1	rs1134586
9:101552711	1.25005	0.355155	0.000431963	10217	0.000636195	9	rs200417280
14:60212781	1.04701	0.29747	0.000432029	10216	0.000929914	14	rs147824671
17:43545893	-0.0990874	0.0281704	0.000435758	10202	0.184621	17	rs1879581
19:7997644	0.149386	0.042497	0.000439396	10156	0.0657739	19	rs55991628
16:67183379	0.908209	0.258437	0.000441018	10134	0.00138149	16	rs200217141
4:85530633	-0.201988	0.0575975	0.000453372	10199	0.0399059	4	rs36068434
19:19112461	-2.09902	0.598623	0.000454176	10216	0.000587314	19	rs140453225
7:29160646	-0.311203	0.0888212	0.000458844	10159	0.0171277	7	rs36074676
19:4670236	0.146723	0.0419125	0.000464034	10096	0.069582	19	rs10401515
10:100018844	-0.0763816	0.0218224	0.000465009	10043	0.436374	10	rs7077073
8:144995964	0.136568	0.0390278	0.000466557	10050	0.078209	8	rs35139934
16:11781741	-0.515519	0.147334	0.000467034	10160	0.00649606	16	rs79362431
19:418948	0.277234	0.0792505	0.000468404	10123	0.0164971	19	rs61749990
17:42433931	1.32227	0.378003	0.000468685	10056	0.000546937	17	rs190723348
11:95657038	0.912141	0.261388	0.000483721	10077	0.00133968	11	rs373884864
10:98742750	-0.162015	0.0464436	0.000485879	10212	0.0613494	10	rs3829856
22:44515711	0.294809	0.0845478	0.000488665	10192	0.0149627	22	rs742550
1:36935317	-0.972039	0.278932	0.000492384	10087	0.00188361	1	rs3917988
17:40716520	-0.0769118	0.0220862	0.000497049	10145	0.461114	17	rs598126
22:23029533	1.03365	0.297244	0.000506221	10217	0.00112558	22	rs140644493
17:7193379	1.18128	0.33986	0.000509377	10217	0.000685133	17	rs35878719
18:64176365	0.0778478	0.0224023	0.00051087	10173	0.370589	18	rs1055335
19:55530035	-0.0999597	0.0287679	0.00051144	10215	0.17812	19	NA
12:49950220	0.862768	0.24855	0.000518137	10213	0.00146872	12	rs148051821
6:33036977	-0.362983	0.104639	0.000522612	10127	0.012837	6	NA
19:55870260	0.230906	0.0665705	0.000523197	10039	0.0255504	19	rs73054941
7:148112639	1.12758	0.325566	0.000533321	10179	0.000835053	7	rs143856702
11:6129611	0.723397	0.209218	0.000544973	10205	0.0022538	11	rs151312505
19:50391003	-1.0094	0.292095	0.000548803	10217	0.00234903	19	rs149454222
20:44637635	0.554182	0.160422	0.000551261	10196	0.00377599	20	rs144023823
6:31833504	0.958224	0.277576	0.000556207	10091	0.00123873	6	NA
7:99758136	0.0753557	0.0218561	0.000565134	10179	0.439729	7	rs3800951
19:55501866	0.0922848	0.0267669	0.000565339	10204	0.200412	19	NA
7:133863343	0.570449	0.165509	0.000567609	10138	0.00379759	7	rs61749957
10:61833414	-0.57246	0.16611	0.000568392	10214	0.00582534	10	rs148904927
1:154919209	-1.4069	0.408627	0.000575317	10046	0.0015429	1	rs150980806
3:129137188	-0.16192	0.0470709	0.000581893	10161	0.0598366	3	rs62266958
1:78045321	0.648656	0.188726	0.000588133	10209	0.00264473	1	rs200866808
7:76990178	0.0853486	0.0248995	0.000608675	10075	0.244367	7	rs4727366
10:99969568	-0.0801116	0.0233844	0.000612854	10130	0.315252	10	rs11189513
8:3855508	0.303405	0.0886352	0.000619156	10215	0.0137543	8	rs71521901
19:4555016	1.24951	0.365475	0.000628816	10184	0.000589159	19	rs139071474
21:37602869	0.887265	0.260095	0.000646516	10217	0.00137027	21	rs150192185
12:133202739	1.18425	0.34724	0.000648526	10214	0.000685334	12	rs114778730
12:113325629	0.0756625	0.0221886	0.000649686	10078	0.390951	12	rs4141253
19:45490570	0.0787398	0.0230999	0.000652804	10120	0.322727	19	rs3786505
7:99032529	0.47325	0.138863	0.000654325	10217	0.00499168	7	rs35556439
19:55481398	0.090949	0.0266971	0.000657545	10062	0.200209	19	NA
1:22160111	0.0968545	0.0284359	0.000659077	10090	0.168236	1	rs17459139
20:43118017	-0.116109	0.0341252	0.000667885	10213	0.119602	20	rs36121075
20:49191191	-0.71434	0.21014	0.000675439	10217	0.00367035	20	rs35414863
22:19470249	0.35398	0.104178	0.000679227	10216	0.0100822	22	rs13447203
3:129290532	1.1732	0.345358	0.00068117	10214	0.000685334	3	rs139105373
5:176931140	-0.604549	0.177963	0.000681194	10211	0.00470081	5	rs61749655
6:112493872	-0.075429	0.022206	0.000681815	10167	0.405233	6	rs1050348
10:105372696	1.10517	0.325868	0.00069523	10205	0.000783929	10	rs117568095
19:55539049	0.0901707	0.0266152	0.00070419	10174	0.204197	19	NA
16:2336742	1.17553	0.347739	0.000723565	10215	0.000734214	16	rs143240655
7:76991935	0.0841254	0.0249065	0.000731089	10070	0.244737	7	rs1527263
16:22376218	-0.40692	0.120564	0.000737818	10174	0.00928838	16	rs118111122
1:157069261	0.215344	0.0638631	0.000746337	10211	0.0252669	1	rs16838078
14:102912150	-0.269633	0.0800604	0.000757514	10160	0.0213583	14	rs62000389
2:17998001	0.559237	0.166078	0.000759032	10191	0.00367972	2	rs201149255
2:234436069	-0.197014	0.0585153	0.000760255	10074	0.0383165	2	rs36075906
19:7682224	0.704534	0.20932	0.00076314	10177	0.00206348	19	rs144062687
11:121393684	0.166173	0.0493898	0.00076675	10212	0.04764	11	rs2298813
2:231222655	-0.115457	0.0343249	0.000769143	10186	0.114127	2	rs10498250
22:17690430	0.112223	0.0333751	0.000772452	10194	0.114332	22	rs7289141
12:88472911	-0.664978	0.197851	0.000776592	10205	0.00436061	12	rs117370446
12:124171538	0.494896	0.147286	0.000779143	10217	0.0048938	12	rs149430216
3:15471471	-0.889942	0.264972	0.000783296	10215	0.00195791	3	rs143337110
21:33757947	0.115016	0.0343148	0.000802941	10194	0.10668	21	rs58978310
17:11532796	1.18156	0.352645	0.00080652	10213	0.000685401	17	rs148518864
17:18152667	1.11139	0.331775	0.000808649	10214	0.000832191	17	rs138059393
1:241886645	0.291444	0.0870294	0.000811643	10212	0.0140031	1	rs56327926
6:13604718	-2.15832	0.644539	0.000812131	10217	0.000685133	6	rs181494470
11:32954364	0.587355	0.175429	0.000813638	10211	0.00313388	11	rs183558161
12:6103094	0.265754	0.0795806	0.000839502	10046	0.0175194	12	rs34230288
16:30500716	-0.385639	0.115632	0.000852815	10079	0.0104673	16	rs3087437
9:131088076	-0.212435	0.0637675	0.000864124	10127	0.033623	9	rs2270203
4:142155072	1.23739	0.371528	0.000866728	10203	0.000588062	4	rs34631212
2:152580766	-0.335349	0.10076	0.000874158	10097	0.0140636	2	rs113095802
12:50029712	0.845024	0.254082	0.000881664	10214	0.00141962	12	rs148071391
2:233322701	0.828936	0.249411	0.00088874	10109	0.00133544	2	rs201251145
19:7550844	0.0792014	0.0238318	0.000889457	10030	0.287039	19	rs34970001
3:45987980	-1.03452	0.311461	0.000895365	10101	0.0014355	3	rs2234355
4:81967610	-0.742938	0.223804	0.000901475	10199	0.00294146	4	rs61729826
19:3728609	0.0918789	0.0276886	0.000905704	10011	0.182449	19	rs2067019
1:93826178	-0.133985	0.0403913	0.00090931	10216	0.0817345	1	rs3088371
2:27448584	0.88692	0.267515	0.000915126	10140	0.00128205	2	rs146242038
22:36556823	0.0941068	0.0283925	0.000918085	10167	0.173994	22	rs132653
3:172241070	0.427783	0.129135	0.000924093	10214	0.00567848	3	rs41308132
1:52082756	1.10785	0.334432	0.00092426	10189	0.000736088	1	rs201160149
21:35281421	-0.121006	0.036531	0.000924926	10193	0.100118	21	rs4842
4:88537447	-0.372571	0.112499	0.00092702	10093	0.0102546	4	rs374553959
2:99985875	1.3738	0.415074	0.000933697	10215	0.000538424	2	rs199806211
9:105767917	1.01434	0.306472	0.000933811	10202	0.00093119	9	rs142695278
12:50848132	0.166003	0.0501814	0.000939481	10207	0.0468796	12	rs17124706
12:6105380	1.18022	0.356934	0.0009445	10216	0.0006852	12	rs144072210
19:45179631	-0.291333	0.0883603	0.000976888	10103	0.0189548	19	rs76075198
19:49207255	-0.071406	0.0216888	0.000993702	10146	0.487926	19	rs485073
12:129100757	-0.281619	0.0855757	0.000998744	10217	0.0188901	12	rs117965239
3:128627887	-0.300517	0.0914278	0.00101284	10216	0.0159554	3	rs4494951
6:130374102	-0.0769862	0.023424	0.00101388	10129	0.325452	6	rs9388768
3:150344924	-0.787062	0.239597	0.00102006	10187	0.00294493	3	rs189994798
17:15554561	0.169803	0.0517377	0.00103073	10153	0.0432877	17	rs2074890
2:11484142	0.749732	0.228452	0.00103149	10162	0.0016729	2	rs199867337
15:59358996	-1.43784	0.438244	0.00103473	10199	0.00132366	15	rs111330212
14:50901768	-0.163133	0.0497275	0.00103609	10102	0.0534053	14	rs17780143
12:49948247	0.858165	0.261611	0.00103695	10036	0.00129534	12	rs151103405
5:43297144	-0.0720527	0.0219673	0.00103808	10186	0.478254	5	rs3733769
7:149509714	1.06912	0.325963	0.00103851	10212	0.000783392	7	rs191570910
7:149506207	1.00382	0.306112	0.00104077	10217	0.000880885	7	rs561349590
4:75938236	0.0706543	0.0215806	0.0010605	10146	0.498029	4	rs1062293
9:86258357	-0.543701	0.166096	0.00106259	10132	0.00602053	9	rs140430693
6:32151443	0.168565	0.0514974	0.00106309	10164	0.0444707	6	NA
7:99796146	-0.0707425	0.0216208	0.00106802	10214	0.486538	7	rs3735241
11:85630389	-0.695756	0.212748	0.00107421	10176	0.00383255	11	rs11234475
12:11091206	0.265166	0.0810874	0.00107499	10208	0.0168005	12	NA
19:49206985	-0.0709304	0.0216908	0.00107521	10186	0.488906	19	rs602662
14:31617919	-0.641621	0.19633	0.00108285	10191	0.00431754	14	rs111501626
6:31695368	-0.198091	0.0606253	0.00108519	10205	0.0354728	6	NA
20:1903275	0.497216	0.15228	0.00109406	10213	0.00421032	20	rs113658773
4:114823667	-0.297434	0.0911099	0.00109633	10215	0.0165932	4	rs61730233
4:156721182	0.643013	0.197246	0.00111432	10206	0.00249853	4	rs113558298
12:82752080	0.268813	0.0824819	0.00111785	10008	0.0159373	12	rs61737397
19:10097261	-1.53614	0.47135	0.00111799	10217	0.000831947	19	rs201522236
9:117186712	-0.0858975	0.0263692	0.00112399	10193	0.226969	9	rs4978584
14:21623489	-0.0927219	0.0284789	0.00113068	10165	0.181013	14	rs45462402
4:57314905	-0.15468	0.0475196	0.00113363	10217	0.060047	4	rs11549976
21:45929090	-1.1251	0.345962	0.00114562	10196	0.00161828	21	rs147258456
7:149515034	1.13221	0.348163	0.00114614	10171	0.000688231	7	rs201476981
22:50987843	0.120181	0.0369854	0.0011564	10001	0.089691	22	rs61746062
12:49981514	0.930645	0.286406	0.0011565	10197	0.00107875	12	rs144854212
7:88965873	0.29904	0.0920326	0.00115698	10212	0.0123384	7	rs147794726
17:17080575	-0.288564	0.0888268	0.00115968	10137	0.0180527	17	rs2292528
15:82563991	0.0703014	0.0216492	0.00116506	10103	0.479363	15	rs16973457
6:170060808	1.11777	0.34438	0.0011715	10197	0.000686476	6	rs79866436
19:49207206	-0.0703618	0.0216924	0.00118024	10177	0.488012	19	rs485186
19:55525894	-0.0929172	0.0286883	0.00120014	10124	0.178832	19	NA
3:189713157	-1.5939	0.493036	0.0012257	10180	0.000982318	3	rs117688924
2:25611102	0.555699	0.172165	0.00124789	10095	0.00356612	2	rs200383554
1:236767330	-0.0767436	0.0237812	0.00125068	10077	0.296368	1	rs10802551
16:81971403	0.0693898	0.0215044	0.00125194	10122	0.473177	16	rs1071644
15:50264839	0.34803	0.107862	0.00125258	10211	0.00837332	15	rs138799625
1:197157461	0.850214	0.263505	0.00125289	10211	0.0013221	1	rs146939360
9:130439029	0.733433	0.227436	0.00126067	10049	0.00174147	9	rs35099393
19:50912463	-0.579495	0.179845	0.00127216	10216	0.00469851	19	rs45605236
17:40818699	-0.0710839	0.0220776	0.00128312	10212	0.45897	17	rs1046097
15:42159250	0.786652	0.244507	0.00129402	10182	0.00162051	15	rs61739719
5:110074967	0.257279	0.0800533	0.00130968	10208	0.0168005	5	rs145421520
19:18368873	0.424669	0.132151	0.00131117	10208	0.00553487	19	rs141048177
10:95113648	1.04066	0.324003	0.00131873	10211	0.000881402	10	rs189795819
4:88536800	-0.757016	0.235798	0.00132528	10217	0.00239796	4	rs201678608
7:2578857	0.257023	0.0800858	0.00133036	10205	0.0164625	7	rs61740320
19:57932561	-1.46898	0.458076	0.001342	10216	0.00107674	19	rs146783001
1:201263108	0.722593	0.225386	0.00134585	10217	0.00181071	1	rs147328328
17:74287204	-0.0771624	0.02408	0.00135338	10042	0.286895	17	rs2279052
17:41738823	0.11414	0.0356528	0.00136741	10114	0.1009	17	rs9898682
12:6105396	0.249172	0.0778495	0.00137098	10213	0.01831	12	rs34444862
9:16436952	-0.316411	0.0988644	0.00137211	10217	0.0144367	9	rs148873573
6:30627867	0.14065	0.0439602	0.00137677	10106	0.0615476	6	NA
19:55539061	-0.0900999	0.0281721	0.0013829	10194	0.187954	19	NA
14:50735947	-0.281964	0.0881759	0.00138508	10213	0.0170371	14	rs72683923
11:68029937	0.864345	0.270726	0.00140952	10203	0.00117612	11	rs146708926
16:68835754	0.518686	0.162606	0.00142358	10216	0.00352388	16	rs1801023
13:76382100	0.106307	0.0333451	0.0014321	10208	0.114763	13	rs2241913
1:989207	1.03371	0.324324	0.00143615	10217	0.000831947	1	rs74685771
2:70096862	-0.19137	0.0601443	0.00146339	10121	0.035866	2	rs114517801
21:43531568	-0.965448	0.303471	0.00146592	10212	0.00210537	21	rs200915652
1:161168147	-0.474821	0.149254	0.00146616	10177	0.00668173	1	rs61747495
17:56620167	-0.0872137	0.0274245	0.00147202	10197	0.205453	17	rs17822735
15:78295765	0.617674	0.194335	0.0014809	10217	0.0024469	15	rs138988358
1:22161275	0.089867	0.0282892	0.00148951	10192	0.171213	1	rs2229492
14:74516497	-0.0986658	0.0310725	0.0014966	10212	0.144879	14	rs34076068
3:47164241	1.11017	0.349712	0.00150083	10211	0.000636568	3	rs145650484
20:44680424	0.299746	0.0944853	0.00151178	10099	0.0119814	20	rs79522550
12:133272521	-0.961225	0.30305	0.00151481	10175	0.00162162	12	rs76434782
19:38976294	0.887548	0.279922	0.00152073	10049	0.00119415	19	rs144157950
6:44272474	0.938406	0.296004	0.00152307	10217	0.00112558	6	rs146924860
7:158534372	0.0942539	0.0297459	0.00153157	10135	0.152195	7	rs57686648
16:31230822	0.377061	0.119086	0.00154403	10216	0.00758614	16	rs117500936
11:59945745	-0.070691	0.0223304	0.00154721	10205	0.396129	11	rs12453
1:173596273	-0.684741	0.216543	0.00156609	10200	0.00313725	1	rs12059068
6:10942964	-0.162771	0.0514942	0.0015725	10206	0.0495787	6	rs3798751
15:48559812	1.20006	0.379738	0.00157642	10216	0.000587314	15	rs138382420
13:103383951	-0.558154	0.176718	0.00158617	10191	0.0047591	13	rs146908292
17:649698	-0.634316	0.200874	0.00158976	10216	0.00386648	17	rs35172207
3:187088923	-0.207339	0.0656713	0.00159283	10212	0.0307971	3	rs35224605
19:55536595	-0.0929344	0.029441	0.00159601	10201	0.167582	19	NA
2:26695500	0.227722	0.0721628	0.00160129	10002	0.0220956	2	rs41288773
14:101533093	-0.226209	0.0716859	0.0016019	10211	0.0260503	14	rs58834075
19:18966812	-1.47851	0.469028	0.00161993	10179	0.000835053	19	rs140049775
11:85725937	-0.0870834	0.0276388	0.0016284	10106	0.199337	11	rs592297
1:156640469	0.802278	0.254673	0.00163143	10182	0.00137498	1	rs150686645
2:44115792	1.11663	0.354545	0.00163569	10214	0.000636381	2	rs149693840
22:50874873	0.44754	0.142238	0.00165286	10215	0.00469897	22	rs144758234
11:1088835	0.119814	0.0380838	0.00165483	10055	0.0836897	11	rs41389046
6:41129133	0.781408	0.248451	0.0016602	10214	0.00156648	6	rs142232675
17:76046623	-0.272198	0.0865767	0.00166653	10078	0.0189522	17	rs71385927
12:56865338	0.0867034	0.0275827	0.00166999	10144	0.186761	12	rs2657879
17:39775870	0.193189	0.061495	0.00168058	10217	0.0297054	17	rs117941474
2:231222675	-0.108792	0.0346305	0.00168075	10116	0.111556	2	rs4973318
12:69113184	-0.509482	0.162196	0.00168284	10217	0.00597044	12	rs35209116
1:84963142	1.05569	0.336228	0.00169064	10215	0.000783162	1	rs41284587
1:236721660	-0.0786373	0.0250486	0.00169299	10206	0.252694	1	rs2275689
6:132874406	-1.16957	0.372746	0.00170275	10216	0.00176194	6	rs146818293
11:123909671	-0.307078	0.09787	0.0017033	10061	0.0144121	11	rs11827843
11:57467411	-0.890964	0.28413	0.00171408	10211	0.00230144	11	rs150286584
17:56540267	-0.0856901	0.0273498	0.00172963	10148	0.206987	17	rs3803752
12:52943953	0.627188	0.200197	0.00173117	10217	0.00254478	12	rs139703366
15:78825917	-0.116124	0.0370678	0.00173181	10214	0.0974643	15	rs3885951
3:15071832	-1.05991	0.338543	0.00174334	10203	0.00151916	3	rs144602409
4:57777078	0.54491	0.1741	0.00174885	10217	0.00327885	4	rs61748753
4:151771932	-0.927305	0.296302	0.00175051	10216	0.00210454	4	rs35154927
1:236702209	-0.0699291	0.0223496	0.00175477	10200	0.377255	1	rs1041936
8:16971688	1.15414	0.368899	0.00175633	10215	0.000538424	8	rs137987082
2:29451889	0.993959	0.317706	0.00175672	10217	0.000978761	2	rs138668699
5:176004471	-0.29394	0.0939923	0.00176434	10215	0.0152717	5	rs35538480
13:103527869	-0.643605	0.205835	0.00176722	10217	0.00376823	13	rs148856875
10:134981777	-0.698502	0.223426	0.00177006	10207	0.00318409	10	rs79557483
16:7759119	0.636646	0.203694	0.00177499	10216	0.00230031	16	rs145873257
4:69692168	1.08299	0.347102	0.00180802	10144	0.000739353	4	rs200803372
9:116930100	-0.0788231	0.0252646	0.00180914	10125	0.252247	9	rs2567707
17:76511089	-0.337519	0.108217	0.00181518	10074	0.0117133	17	rs61736352
11:18735537	-2.42837	0.778693	0.00181764	10215	0.000783162	11	rs138337552
3:150931799	0.622654	0.199874	0.00183799	10217	0.00239796	3	rs138172429
17:29679412	0.901129	0.289333	0.00184252	10217	0.00122345	17	rs148154172
17:28748788	0.875923	0.281274	0.00184488	10209	0.00107748	17	rs148993764
16:29998200	0.0670417	0.0215312	0.00184752	10140	0.477811	16	rs4077410
19:10131999	0.067389	0.0216571	0.00186056	10197	0.460381	19	rs1644731
19:49206603	-0.0676683	0.0217583	0.00187091	10063	0.44768	19	rs281377
3:15628040	0.151033	0.0485976	0.00188472	10201	0.0498971	3	rs74637339
13:39343721	0.657772	0.211689	0.00188836	10217	0.00200646	13	rs145208009
12:50135994	0.898926	0.289574	0.00190729	10179	0.00108066	12	rs200331428
8:90937457	1.13863	0.36687	0.00191154	10209	0.000587717	8	rs115758475
19:53345095	-0.0930157	0.0299833	0.00192057	10148	0.161657	19	rs61729939
9:4827053	1.2364	0.398567	0.00192143	10217	0.000538318	9	rs200668905
12:111902514	-0.884716	0.285304	0.00192892	10217	0.00190858	12	rs140242317
8:145006992	-0.245681	0.0792525	0.00193538	10209	0.0215496	8	rs3135103
5:148431777	-0.794642	0.256418	0.00194165	10213	0.00230099	5	rs141649676
1:204230441	0.58496	0.188763	0.00194236	10216	0.00283868	1	rs141581226
1:6293647	0.556404	0.179637	0.00195244	10217	0.0030831	1	rs41278924
14:23057999	0.979069	0.31613	0.00195458	10217	0.000880885	14	rs146842433
4:184615071	0.688054	0.222216	0.00195934	10213	0.00186037	4	rs151021715
13:42761244	0.516705	0.167052	0.00198097	10216	0.00332811	13	rs147914294
12:48723595	0.0808885	0.0261649	0.00199153	10082	0.211615	12	rs1471997
16:1258033	0.306551	0.0991896	0.00199783	10215	0.0103279	16	rs41292285
20:49218900	0.310267	0.100452	0.00201033	10048	0.0103503	20	rs79352005
12:49998097	0.986821	0.319616	0.00201831	10185	0.000834561	12	rs141974060
16:1507276	0.232411	0.0752774	0.00201923	10202	0.0192119	16	rs61743590
6:132892017	-1.15291	0.373495	0.00202305	10216	0.00176194	6	rs139361025
2:48018081	-0.0846624	0.0274334	0.00202798	10215	0.191532	2	rs1800932
7:99747130	0.0685473	0.0222117	0.00202803	10049	0.393173	7	rs12878
6:35544942	-0.259264	0.0840148	0.00202919	10043	0.0197152	6	rs34866878
13:98116471	0.864091	0.280103	0.0020362	10207	0.00112668	13	rs137972195
17:56643109	-0.0846824	0.0274592	0.00204277	10162	0.20429	17	rs34818467
1:207857222	-0.242222	0.0786679	0.00207661	10196	0.0211848	1	rs41314532
16:3118239	0.4749	0.154328	0.00208942	10212	0.00435762	16	rs141583132
11:47264353	-0.679215	0.220856	0.00210243	10217	0.00381717	11	rs117138208
11:76954812	-0.0697132	0.022679	0.00211274	10053	0.358997	11	rs11237145
19:55539072	-0.0904492	0.0294321	0.00211816	10183	0.16724	19	NA
3:158390136	-0.284967	0.0927401	0.00212096	10115	0.0161641	3	rs112809766
11:75154251	0.998586	0.325007	0.00212268	10217	0.000734071	11	rs199987196
8:118819557	1.06195	0.345654	0.00212432	10216	0.000783085	8	rs61753261
1:874734	-0.956562	0.311364	0.00212513	10197	0.0021575	1	rs145967298
4:1730299	0.0671591	0.0218641	0.00212875	10168	0.453285	4	rs798759
11:100933439	0.64268	0.209333	0.00213964	10183	0.00216046	11	rs11571222
2:64780466	-0.571977	0.186601	0.0021749	10199	0.0042161	2	rs34934815
12:82792949	0.226736	0.0739731	0.00217585	10214	0.0202173	12	rs34765930
1:179352648	0.696417	0.227246	0.00217962	10217	0.00195752	1	rs147412323
19:57330015	0.568148	0.185426	0.00218394	10216	0.00278974	19	rs138418082
6:99824005	-0.658562	0.21494	0.0021845	10182	0.00348654	6	rs142295782
15:86312198	0.521554	0.170246	0.00218741	10022	0.0035921	15	rs139814429
6:41129207	0.301495	0.0984319	0.00219142	10195	0.0109858	6	rs143332484
3:72957570	1.0892	0.355748	0.00220069	10215	0.000685267	3	rs200238382
2:152520270	0.402798	0.131701	0.00222494	10216	0.00577525	2	rs144180493
20:50803444	-0.145653	0.0476323	0.00222924	10209	0.0570575	20	rs36027430
10:36812194	0.999189	0.326852	0.00223561	10217	0.000783009	10	rs549037237
4:3449886	0.0778076	0.0254557	0.00223873	10180	0.230059	4	rs28468427
21:34632925	0.867166	0.283764	0.00224355	10213	0.000979144	21	rs138402252
7:111580166	-0.278407	0.0912224	0.0022735	10109	0.0167672	7	rs144867634
7:149474062	0.849422	0.278555	0.00229306	10198	0.00107864	7	rs201087823
10:95109633	0.910861	0.298742	0.00229613	10217	0.00107664	10	rs201086819
19:55481670	-0.588399	0.193015	0.00230017	10212	0.00406385	19	NA
8:144991629	0.274343	0.0900033	0.0023026	10068	0.0129619	8	rs146781600
3:187447701	-0.209109	0.0686115	0.00230583	10089	0.0277034	3	rs61752081
1:109838960	0.874872	0.287557	0.00234676	10217	0.00112558	1	rs139849511
2:50149133	-0.787043	0.258768	0.00235403	10217	0.00239796	2	rs113380721
15:84651057	-0.281164	0.0925022	0.00236943	10018	0.0154722	15	rs140206840
19:16601330	0.691528	0.227656	0.00238476	10215	0.00186001	19	rs142951029
5:90111521	-0.281482	0.0926773	0.00238766	10153	0.0154634	5	rs41304884
12:57601891	0.937814	0.308796	0.00238943	10217	0.000978761	12	rs142650905
5:9044551	1.02653	0.338016	0.00238994	10217	0.000734071	5	rs139191700
19:19747520	-0.393291	0.129513	0.00239199	10142	0.00838099	19	rs35075083
19:53345076	-0.10988	0.0361901	0.00239583	10071	0.105997	19	rs61747369
14:24739301	1.08935	0.359133	0.00241914	10210	0.000685602	14	rs377051093
19:53912054	0.606191	0.19988	0.00242323	10213	0.00215412	19	rs140062377
17:41338439	0.644455	0.212659	0.00244178	10194	0.00201099	17	rs184295724
2:167160752	-1.1181	0.369423	0.00247308	10211	0.0013221	2	rs71428908
12:117691490	0.483539	0.160052	0.00251834	10214	0.00386724	12	rs9658446
2:220471484	-1.6234	0.537451	0.00252315	10200	0.000833333	2	rs190706143
15:43489544	0.940992	0.311564	0.00252594	10217	0.000880885	15	rs201674874
2:135738715	0.614194	0.20346	0.00253819	10180	0.00225933	2	rs56284052
10:112266827	0.490269	0.162486	0.00255036	10120	0.00365613	10	rs145865805
19:53573417	0.367382	0.121849	0.00256922	10187	0.00706783	19	rs113127122
12:56222194	0.481149	0.159655	0.00258107	10215	0.00391581	12	rs77764447
6:32135137	0.164734	0.0546741	0.00258662	10204	0.0387593	6	NA
14:50626657	-0.562354	0.186748	0.00260136	10217	0.00464911	14	rs35530861
22:45596832	1.19459	0.396718	0.00260236	10123	0.00059271	22	rs368875509
4:6302519	0.0737219	0.0244877	0.00260755	10108	0.275129	4	rs1801212
1:236706862	-0.0754518	0.0250655	0.00261088	10194	0.252452	1	rs2243525
5:131705800	0.979332	0.325781	0.00264617	10217	0.000831947	5	rs202088921
16:19033125	-0.513048	0.170671	0.00264649	10113	0.00509246	16	rs61744482
5:109954164	0.240325	0.0799479	0.00264696	10207	0.0169981	5	rs61978570
1:57537317	-1.16914	0.389035	0.0026538	10104	0.00103919	1	rs200624826
7:100679739	0.920948	0.306532	0.00266094	10210	0.000979432	7	rs141427486
11:68358142	-1.22758	0.408646	0.00266442	10173	0.00122874	11	rs150095519
3:167184888	1.06078	0.353603	0.00270062	10188	0.000638005	3	rs61750374
17:44060807	0.89073	0.296999	0.00270777	10059	0.00104384	17	rs76375268
2:230231819	-1.08542	0.361983	0.00271268	10173	0.00167109	2	rs142994637
3:57303684	0.0849719	0.0283432	0.00271792	10200	0.173382	3	rs11544593
3:49831058	-0.291388	0.0972106	0.00272207	10212	0.0142969	3	rs116781994
2:27275904	0.983056	0.328033	0.00272807	10212	0.000832354	2	rs140434382
2:170865406	0.761886	0.25434	0.00273962	10209	0.00132236	2	rs143438707
6:165713911	1.06348	0.355027	0.00274001	10211	0.000685535	6	rs149415975
1:13052837	-1.20386	0.401978	0.00274584	10203	0.00107811	1	rs201210417
19:15133762	0.0864666	0.0288795	0.00275302	10213	0.167825	19	rs8111625
1:36807563	-0.672717	0.224699	0.00275469	10193	0.00269793	1	rs56405327
8:125107207	-0.091904	0.0307102	0.00276591	10190	0.145093	8	rs6470220
19:45028231	-0.610055	0.203857	0.00276641	10213	0.00347596	19	rs36053277
9:8518052	0.160693	0.0537052	0.00277034	10217	0.0407165	9	rs10977171
1:179959750	0.398115	0.133209	0.00280219	10216	0.00597103	1	rs140306241
2:3745030	0.539455	0.180579	0.00281395	10217	0.00318097	2	rs200397381
22:21998448	-0.779655	0.261018	0.00281746	10088	0.00237906	22	rs115168940
1:151735913	-0.875678	0.293201	0.0028209	10188	0.00186494	1	rs199630729
1:161736167	-1.86721	0.625389	0.00282951	10215	0.000587372	1	rs200220130
16:70305755	-1.75277	0.587087	0.00283075	10215	0.000587372	16	rs150080663
15:64428559	0.224477	0.0752204	0.00284265	10216	0.019675	15	rs1802376
15:59350686	-0.991659	0.33231	0.00284373	10207	0.00156755	15	rs142293140
8:125107201	-0.0913517	0.0306385	0.00286749	10195	0.145513	8	rs6470219
10:68687179	-0.404791	0.135767	0.00286828	10217	0.00768327	10	rs35733981
3:197428623	1.07429	0.36034	0.00287005	10217	0.000685133	3	rs201022149
15:77472997	0.734796	0.246483	0.00287192	10215	0.00161527	15	rs201728159
15:77750775	0.734799	0.246488	0.00287235	10205	0.00161685	15	rs61755712
6:7405242	-0.666175	0.223577	0.00288607	10212	0.00313357	6	rs34455054
12:5153694	0.156828	0.0526365	0.00288754	10166	0.0417077	12	rs45504599
9:130197414	-0.0652595	0.0219042	0.00288901	10100	0.411832	9	rs4504745
19:18652521	-0.468631	0.157383	0.00290477	10088	0.0058981	19	rs11574806
12:49994054	0.77004	0.25863	0.00290724	10212	0.00137094	12	rs148848955
19:19037176	0.273478	0.0918829	0.00291682	10213	0.0118476	19	rs115860110
22:24487739	-0.242815	0.0815904	0.00292016	10201	0.0193608	22	rs117908385
1:158669662	-0.30056	0.101034	0.00293149	10217	0.013458	1	rs41273535
4:983809	0.0650603	0.0218811	0.00294563	10015	0.418572	4	rs4690221
19:2769000	0.611271	0.205593	0.00294704	10143	0.00236616	19	rs144833700
11:107427616	-0.690597	0.232298	0.00295003	10217	0.00283841	11	rs17107135
7:80103614	-1.55312	0.522473	0.00295262	10199	0.000637317	7	rs201932308
16:68943242	0.255969	0.08612	0.00295644	10209	0.0147909	16	rs72787286
1:233296103	0.552393	0.185856	0.00295723	10215	0.00269212	1	rs186450312
14:74440644	1.14247	0.384572	0.00297074	10216	0.000636257	14	rs139177593
13:32906766	0.73854	0.248651	0.00297615	10206	0.00156771	13	rs41293475
19:55527081	-0.0849899	0.0286246	0.00298652	10126	0.179143	19	NA
5:109106246	-0.304077	0.102438	0.00299362	10003	0.013296	5	rs78588887
1:201839818	0.700104	0.235906	0.00300011	10208	0.00171434	1	rs150486242
14:106235767	0.069603	0.0234631	0.00301215	10169	0.296588	14	rs77307099
4:2994002	0.543475	0.183233	0.00301675	10197	0.00304011	4	rs142478577
14:50789388	-1.34602	0.453834	0.00301801	10217	0.000929823	14	rs111717108
14:106235766	0.0695508	0.0234587	0.00302854	10174	0.296688	14	rs78376194
2:33042596	0.895445	0.302065	0.00303265	10215	0.0010279	2	rs151264467
18:61620766	0.0793511	0.0267801	0.00304594	10142	0.199665	18	rs9945924
17:63957694	-1.5536	0.524339	0.00304693	10199	0.000637317	17	rs77905043
1:40980731	0.066196	0.022352	0.00306121	10136	0.363112	1	rs11208299
19:7796958	0.509286	0.171999	0.00306657	10216	0.00327917	19	rs114901840
10:122263124	0.937238	0.316648	0.00307767	10216	0.000832028	10	rs193270781
3:46937272	0.93641	0.316375	0.00307829	10217	0.000929823	3	rs148414587
5:140215922	-2.1848	0.738189	0.00307962	10214	0.000636381	5	rs143048298
16:1364365	0.0893702	0.0302004	0.00308398	10208	0.145719	16	rs4610
11:108043163	-1.32446	0.447631	0.00308827	10215	0.000978953	11	rs140098074
1:17313654	0.0639944	0.0216298	0.00309019	10103	0.476443	1	rs761421
10:70332580	-0.0657171	0.0222137	0.00309242	10187	0.400412	10	rs10823229
2:159672322	0.364921	0.123357	0.00309384	10214	0.00665753	2	rs138143887
1:222803249	0.950501	0.32131	0.00309439	10217	0.000831947	1	rs200683570
4:13601789	1.14953	0.388692	0.0031022	10216	0.000587314	4	rs138504095
6:43604167	-0.201566	0.0681645	0.00310593	10215	0.0282428	6	rs35679149
15:31294702	0.160097	0.0541437	0.00310767	10212	0.039904	15	rs61734298
3:46783959	-0.0929431	0.0314366	0.00311126	10213	0.143983	3	rs58830807
1:236721610	-0.0718097	0.0242892	0.00311205	10167	0.280319	1	rs2275688
11:20099112	0.0942071	0.0318668	0.00311379	10197	0.125576	11	rs4757028
15:85149771	0.0906643	0.0306708	0.00311609	10143	0.143597	15	rs2271433
1:223178954	0.208701	0.0706464	0.00313524	10217	0.0225115	1	rs61740997
19:57037103	-0.0862707	0.0292171	0.00314961	10170	0.177974	19	rs16987303
3:42906116	0.123068	0.0416969	0.00316233	10208	0.0683777	3	rs2228467
22:38710112	1.17746	0.39895	0.00316353	10010	0.000599401	22	rs55915805
1:17313343	0.0639317	0.0216631	0.0031656	10057	0.474247	1	rs9435659
2:74746878	1.06592	0.36127	0.00317273	10215	0.000587372	2	rs200550092
5:176638235	0.594451	0.201481	0.00317354	10217	0.00254478	5	rs145987330
17:74287389	-0.0704195	0.0238741	0.00318166	10183	0.288569	17	rs2279053
10:72360387	0.158807	0.0538541	0.00318978	10193	0.0408123	10	rs35947132
19:36113545	0.566369	0.192071	0.00319072	10217	0.00269159	19	rs201888166
10:79814612	1.11513	0.378179	0.00319123	10206	0.00063688	10	rs2257155
7:158464295	0.507648	0.172172	0.00319321	10217	0.00322991	7	rs61752019
5:68804987	0.286564	0.0972376	0.0032082	10213	0.0111622	5	rs147125035
1:226579963	0.491388	0.166795	0.00321845	10202	0.00352872	1	rs61750986
7:45701653	-0.338169	0.11481	0.00322464	10085	0.0105602	7	rs77524127
19:5790284	0.760709	0.258284	0.00322705	10214	0.00156648	19	rs145101341
7:44579180	0.0759584	0.0257983	0.00323663	10127	0.22519	7	rs2072183
3:122290579	0.0691336	0.0234809	0.00323742	10083	0.304126	3	rs2036342
18:9258053	0.316439	0.10749	0.00324124	10111	0.00929681	18	rs143265899
7:142881461	-0.876302	0.297726	0.00324713	10121	0.0021243	7	rs200741314
19:49218602	-0.0637789	0.0216782	0.00326017	10039	0.4743	19	rs12979278
19:23545237	0.360665	0.122659	0.00327805	10205	0.00705537	19	rs117266186
12:6345421	1.16869	0.397685	0.00329564	10196	0.000539427	12	rs150663369
12:67688835	0.996101	0.339049	0.00330415	10204	0.000784006	12	rs139902665
3:130098349	0.0766526	0.0260933	0.00330721	10143	0.216455	3	rs16845861
6:130381246	-0.0699923	0.0238553	0.00334587	10160	0.303691	6	rs7451021
6:35391787	-0.0756843	0.0258058	0.00335882	10029	0.236614	6	rs2076167
1:207791434	-0.278439	0.0949979	0.00337876	10067	0.0150492	1	rs41274770
19:7992959	0.124744	0.0425686	0.00338493	10104	0.0666568	19	rs34425383
10:20500592	-0.0945489	0.0322751	0.00339546	10161	0.136305	10	rs16920092
15:74536472	-0.906211	0.309351	0.00339621	10140	0.00167653	15	rs137913437
13:88330085	-0.301308	0.102884	0.00340458	10095	0.0129767	13	rs75906868
19:12256358	-0.0634615	0.0216716	0.00340802	10210	0.46048	19	rs12972621
11:17118730	0.298764	0.102048	0.00341512	10216	0.010278	11	rs113662142
1:28793149	0.119555	0.0408553	0.00343031	10200	0.0738235	1	rs61748637
11:2594106	0.878839	0.300343	0.00343224	10214	0.00107695	11	rs189991547
15:74918245	0.692722	0.236908	0.00345552	10216	0.00200666	15	rs144212195
15:75014727	0.692635	0.236909	0.00345969	10217	0.00200646	15	rs61747605
9:125316351	-0.86415	0.295591	0.0034616	10213	0.0020562	9	rs139561323
4:90874251	-1.96319	0.671733	0.00347158	10207	0.000587832	4	rs138067732
7:103015044	0.936008	0.320279	0.00347257	10162	0.000885652	7	rs188738404
7:84644500	-0.067306	0.0230408	0.00348718	10099	0.332162	7	rs17559084
15:43658935	-0.0805161	0.027572	0.0034979	10038	0.196055	15	rs3917221
6:46593224	0.216237	0.0740741	0.00350925	10179	0.0203851	6	rs17856332
21:38536348	-0.444404	0.152253	0.00351328	10082	0.00619917	21	rs112802894
6:41165977	0.161437	0.0553164	0.00351802	10096	0.0396692	6	rs41273770
19:7992126	0.123611	0.0423573	0.00351945	10151	0.0673333	19	rs11542188
10:62645873	0.16292	0.0558405	0.00352743	10149	0.0364568	10	rs2271128
11:68671419	-0.0725853	0.0248824	0.00353265	10155	0.257262	11	rs4930624
18:19153832	1.01346	0.347451	0.00353584	10212	0.00073443	18	rs148632485
6:84644445	-1.35026	0.46292	0.00353597	10186	0.00098174	6	rs10080628
20:33451212	0.983168	0.337339	0.00356286	10216	0.000734143	20	rs147410978
6:138632588	0.412675	0.141599	0.00356375	10190	0.00495584	6	rs118049612
20:35060853	-1.19648	0.410616	0.0035698	10216	0.00112569	20	rs146757517
18:61585260	0.0801244	0.0275011	0.00357404	10173	0.185688	18	rs724558
11:69063572	0.126763	0.0435123	0.00357672	10133	0.0613836	11	rs17856376
19:15535611	0.964746	0.331304	0.00359164	10063	0.000894365	19	rs375154180
9:894036	0.207703	0.0713421	0.00359857	10212	0.0221798	9	rs16925431
19:45322744	0.0692328	0.023782	0.00360108	10067	0.296811	19	rs1135062
3:38603958	-1.97202	0.67752	0.00360679	10217	0.000538318	3	rs199473603
11:1502097	0.0995493	0.0342031	0.00360811	10064	0.110095	11	rs10767696
13:103385309	-1.10564	0.379931	0.00361304	10201	0.00181355	13	rs80279368
6:56434712	-0.286993	0.098629	0.00361634	10217	0.0136048	6	rs138967674
12:96688826	0.944681	0.324715	0.00362281	10215	0.000783162	12	rs370277455
10:72509651	0.912421	0.313705	0.00363133	10217	0.000929823	10	rs139896852
1:152192555	-0.0911141	0.031334	0.00363938	10215	0.14699	1	rs41266134
8:73921121	1.14388	0.393411	0.00364221	10193	0.000539586	8	rs141820446
11:59807978	0.147943	0.0509097	0.00366093	10165	0.0440236	11	rs79964989
9:132569553	0.0664471	0.0228659	0.00366137	10178	0.339998	9	rs1043178
12:29670504	0.503344	0.173222	0.00366349	10201	0.00333301	12	rs12227259
15:49288702	1.07657	0.370531	0.00366698	10216	0.000587314	15	rs140688043
1:236702210	-0.0704093	0.0242454	0.00368394	10208	0.28125	1	rs1041937
1:171174462	0.968349	0.333552	0.00369434	10200	0.000833333	1	rs141653324
6:143074701	0.826737	0.284909	0.00371075	10216	0.00117463	6	rs201249840
1:231903010	0.17453	0.0601494	0.00371252	10200	0.0315196	1	rs3738402
5:156531694	0.652444	0.224865	0.00371396	10217	0.00195752	5	rs150536405
2:113763575	0.0689787	0.0237746	0.00371541	10212	0.292646	2	rs895497
17:38928075	0.864199	0.297983	0.00372975	10216	0.000978857	17	rs143352947
12:95879734	0.129486	0.0446501	0.00373132	10081	0.0619482	12	rs2305293
17:74289908	-0.069212	0.0238723	0.00374044	10195	0.288769	17	rs6501883
12:49981478	-0.611691	0.211067	0.00375446	10206	0.00362532	12	rs144159467
5:94782293	0.921149	0.318238	0.00379724	10217	0.000831947	5	rs200384844
2:128631685	-0.642598	0.222098	0.00381212	10217	0.0030831	2	rs113686391
4:106639176	-0.660919	0.228467	0.00381769	10079	0.0030757	4	rs61736388
5:145252240	-1.79493	0.620515	0.00382	10204	0.000735006	5	rs141629319
18:20570983	1.08095	0.373776	0.00382813	10202	0.00058812	18	rs140403315
1:156721861	-0.226059	0.0781685	0.00382868	10214	0.0208048	1	rs144345646
17:5284719	0.0650246	0.0224876	0.00383322	10030	0.384796	17	rs1065482
11:94040633	-1.17823	0.407581	0.00384294	10047	0.00129392	11	rs199763557
14:58471823	1.04287	0.36076	0.00384311	10217	0.000636195	14	rs149538815
3:196771554	-0.150723	0.0521488	0.00384935	10174	0.0482603	3	rs35370245
3:52548194	-0.606007	0.20973	0.00385899	10215	0.00327949	3	rs139838594
19:1011999	0.0837649	0.0289899	0.00385913	10082	0.164402	19	rs116854930
12:66932849	1.14201	0.395381	0.00387245	10212	0.000636506	12	rs376412451
5:66478729	-0.341207	0.11814	0.00387492	10104	0.00969913	5	rs2230524
10:55568972	-0.0850014	0.0294361	0.00388123	10205	0.167026	10	rs11003863
17:37792090	0.234212	0.0811167	0.00388507	10037	0.0168875	17	rs35797948
12:69968737	-0.557802	0.193205	0.00388811	10148	0.00384312	12	rs61754563
11:20099541	0.0891255	0.0308724	0.00389054	10195	0.138254	11	rs6483642
17:34264808	0.806521	0.279388	0.00389249	10217	0.00117451	17	rs202115367
11:1774757	0.224078	0.0776293	0.00389538	10207	0.0183208	11	rs138733377
2:197990741	-0.139401	0.0482948	0.00389607	10155	0.0550468	2	rs35338671
10:105207196	1.1811	0.409292	0.00390533	10199	0.000588293	10	rs199696992
10:75101205	0.810121	0.280759	0.00390829	10211	0.0011752	10	rs116921979
5:176081907	0.0717582	0.0248695	0.0039092	10109	0.250124	5	rs11267007
19:18121466	0.145416	0.0503978	0.00390967	10095	0.0452699	19	rs8100681
2:197946392	-0.136615	0.0473481	0.00390996	10205	0.0571289	2	rs35272229
1:17296882	-0.146401	0.0507486	0.00391636	10135	0.051554	1	rs41303881
20:14307024	0.296513	0.102788	0.00391767	10214	0.00949677	20	rs8120693
9:128064926	0.452622	0.156948	0.00392778	10215	0.0042095	9	rs55779102
12:50027224	0.735297	0.255028	0.00393654	10214	0.00146857	12	rs142195498
7:140285457	-1.49796	0.519618	0.00394144	10217	0.000636195	7	rs61737090
17:10212961	-1.42554	0.494689	0.00395545	10155	0.000837026	17	rs199946468
1:17314942	0.0623591	0.0216429	0.00396079	10171	0.476551	1	rs9435662
19:8000001	0.1207	0.0419201	0.00398566	10203	0.0684113	19	rs11542189
21:33755763	0.0718752	0.0249756	0.00400433	10114	0.251186	21	rs2833795
17:74289705	-0.0685832	0.0238364	0.00401156	10212	0.289365	17	rs6501880
6:39033602	-0.305113	0.106076	0.0040227	10141	0.0112415	6	rs6918287
16:4797001	-2.10944	0.733423	0.00402544	10001	0.00089991	16	rs145198112
17:42285229	0.586192	0.203828	0.00402855	10217	0.00239796	17	rs201459469
19:6333498	-1.77927	0.618678	0.00402856	10201	0.000784237	19	rs149195870
2:189932953	-0.711186	0.247337	0.00403557	10217	0.00298522	2	rs145850743
1:173735434	-0.686443	0.238809	0.00404733	10004	0.00264894	1	rs7522788
14:23745376	0.90341	0.3144	0.00406025	10215	0.000930005	14	rs149085380
2:128380779	-0.711579	0.247659	0.00406305	10140	0.00266272	2	rs188404852
8:26721808	0.886936	0.308763	0.00407174	10207	0.00073479	8	rs201951243
1:7910975	-1.1274	0.392526	0.00407679	10203	0.00107811	1	rs147306007
20:18295980	0.460303	0.160285	0.00408174	10209	0.00377118	20	rs149892450
19:44982181	0.766086	0.266837	0.0040919	10194	0.00127526	19	rs142788070
3:48677118	-1.14589	0.39921	0.00409958	10087	0.00148706	3	rs61729239
6:129381026	-0.183316	0.063867	0.00410112	10215	0.0319628	6	rs4404787
17:74288422	-0.068449	0.0238508	0.0041062	10186	0.288828	17	rs6501879
20:44469533	0.445957	0.155396	0.00410713	10214	0.00406305	20	rs61753670
16:88706362	-1.81961	0.634125	0.00411149	10128	0.000691153	16	rs199592476
7:26248139	-2.94005	1.02464	0.00411308	10216	0.000783085	7	rs142550836
8:17868817	-0.371815	0.129588	0.00411485	10196	0.00809141	8	rs147479448
17:74289875	-0.0684637	0.0238619	0.00411558	10195	0.288769	17	rs6501882
11:66055381	-1.76881	0.616731	0.00413028	10210	0.000832517	11	rs151205221
19:44116708	1.19977	0.418712	0.0041649	10127	0.000543103	19	rs200590643
1:236749649	-0.0641076	0.0223759	0.00416976	10196	0.372646	1	rs2794763
4:185686065	-0.221022	0.0771518	0.00417322	10145	0.0227206	4	rs34107464
10:50958895	0.581031	0.20283	0.00417516	10186	0.002258	10	rs150231967
9:34729338	0.461439	0.161092	0.00417753	10210	0.00401567	9	rs142053044
4:185582954	0.265713	0.0927643	0.00417818	10215	0.0124327	4	rs142122035
16:30779309	0.641661	0.224132	0.00419819	10217	0.00239796	16	rs140066306
14:106306841	-0.0620934	0.0216967	0.00421142	10141	0.486737	14	rs709589
11:118175719	1.08873	0.380519	0.00422089	10196	0.000588466	11	rs202200315
3:113004240	-0.165738	0.0579425	0.00423131	10205	0.0389025	3	rs34600669
2:231118041	-0.0954036	0.0333571	0.0042355	10181	0.123023	2	rs3820975
9:117810651	1.12216	0.392457	0.00424561	10209	0.000587717	9	rs146504512
15:33905410	0.0753452	0.0263547	0.00425125	10116	0.21125	15	rs2229116
13:103387667	-1.15035	0.402488	0.00426178	10206	0.00166569	13	rs79455872
21:47614469	0.0653129	0.0228699	0.00429228	10004	0.337365	21	rs2254524
12:122674825	-0.347763	0.121789	0.00429767	10216	0.00944597	12	rs138172345
8:10480495	0.490288	0.171856	0.00433228	10217	0.00327885	8	rs202082944
22:21045012	0.0963853	0.0337878	0.00433543	10063	0.116715	22	rs5760028
21:47818156	0.40309	0.141303	0.0043355	10195	0.0050515	21	rs35513449
2:206581049	0.265464	0.0930837	0.00434607	10178	0.0124288	2	rs35678298
9:135224757	-0.360593	0.126441	0.00434642	10215	0.00871268	9	rs79740039
12:57556198	-0.441532	0.154843	0.00435161	10211	0.00558222	12	rs145618022
1:167653143	1.02007	0.35774	0.00435224	10214	0.000685334	1	rs142962082
8:41469750	0.676335	0.237198	0.00435328	10217	0.00171283	8	rs117841352
8:67089257	0.644783	0.226149	0.00435625	10217	0.0020554	8	rs144205489
17:73221446	0.734137	0.257529	0.00436231	10208	0.00137147	17	rs141178315
19:36047827	-0.40486	0.142059	0.00437258	10119	0.00642356	19	rs61749491
1:20020993	-0.0821065	0.0288146	0.0043792	10103	0.178016	1	rs4370779
14:106236128	0.0666532	0.0233967	0.00438802	10207	0.306995	14	rs12890621
9:124103523	0.152932	0.0536915	0.00439466	10211	0.0402507	9	rs41273438
4:142143607	-0.37246	0.130775	0.00439816	10213	0.00802898	4	rs35353789
7:100175473	-0.0676087	0.0237403	0.00440161	10187	0.304408	7	rs909152
14:50655357	-0.381331	0.13395	0.00441584	10207	0.00808269	14	rs72681869
19:58564809	-1.46856	0.515868	0.00441642	10160	0.000836614	19	rs149388605
4:148834245	-1.37643	0.483513	0.00441711	10217	0.000929823	4	rs115753644
19:12551729	-0.147365	0.0517793	0.00442696	10124	0.0478072	19	rs62110751
16:4511817	-1.35898	0.477656	0.00443978	10212	0.00112613	16	rs148278703
17:74287594	-0.0683724	0.0240361	0.00444712	10178	0.281932	17	rs2279054
10:52005153	0.10243	0.0360112	0.00444951	10211	0.0974439	10	rs7097319
20:37153596	0.942677	0.331436	0.00445207	10202	0.00083317	20	rs202064346
3:107881382	0.249668	0.0877867	0.00445465	10213	0.0138059	3	rs35713185
19:17212989	-0.255542	0.0898531	0.00445516	10142	0.0163676	19	rs117386912
15:43821417	0.486073	0.170916	0.00445599	10055	0.00348086	15	rs3803333
4:36212163	0.764299	0.26887	0.00447431	10214	0.00141962	4	rs75155324
17:74289839	-0.0678005	0.0238515	0.00447455	10207	0.288821	17	rs6501881
2:234967597	-1.63179	0.574063	0.00447575	10207	0.000587832	2	rs200097563
19:16000510	-0.532554	0.187389	0.00448359	10141	0.00458535	19	rs3093221
2:231149097	-0.0997272	0.035101	0.00449514	10201	0.109842	2	rs4972945
14:88452945	0.152193	0.0535763	0.0045019	10017	0.0420785	14	rs11552556
22:19122665	-0.0813281	0.0286331	0.00450643	10113	0.184614	22	rs2240111
21:15746506	1.01442	0.357414	0.00453662	10160	0.000738189	21	rs150910143
19:44098986	-2.17044	0.764917	0.00454694	10115	0.000543747	19	rs140057723
11:67808828	0.78183	0.27555	0.00454907	10201	0.00127438	11	rs141859450
13:28239838	-0.141598	0.0499196	0.00456089	10213	0.0520415	13	rs41291678
17:74289519	-0.319844	0.112854	0.00459491	10214	0.0110143	17	rs146697124
19:39322414	-0.138691	0.048937	0.00459597	10216	0.0536903	19	rs117820732
4:155250786	-0.16262	0.0574006	0.00461028	10211	0.0390755	4	rs34249493
17:74288421	-0.0676557	0.0238811	0.00461108	10140	0.287623	17	rs6501878
1:155026871	-0.0936868	0.0330753	0.00461813	10084	0.124405	1	rs11548311
7:158534381	0.0827639	0.029248	0.00465879	10158	0.158348	7	rs59980573
11:27406950	-0.704214	0.248916	0.00466755	10210	0.00308521	11	rs143913282
2:29295866	0.153295	0.0541878	0.00467009	10214	0.0384276	2	rs17007544
8:135669901	0.286466	0.101268	0.00467243	10210	0.00969638	8	rs187529527
2:131520968	0.858703	0.303867	0.00471449	10001	0.000849915	2	rs151032832
1:47395917	0.537964	0.190374	0.00471587	10217	0.00269159	1	rs148423796
7:73021959	0.372803	0.131962	0.00472706	10210	0.00621939	7	rs72649027
11:433337	0.684204	0.242223	0.00473272	10203	0.00161717	11	rs141202527
17:80273234	0.213417	0.0755625	0.00473719	10138	0.0192839	17	rs113733263
7:1510854	-1.03471	0.366373	0.00474002	10188	0.00137417	7	rs376165628
19:56382252	-1.06272	0.376372	0.00474883	10215	0.00151738	19	rs149497234
16:49671919	-1.51314	0.535896	0.00474931	10210	0.000979432	16	rs142835239
3:48610667	0.644329	0.228249	0.00475888	10217	0.00190858	3	rs151111203
15:79749032	-1.39231	0.493526	0.00478533	10206	0.00102881	15	rs139580524
15:89182702	0.181382	0.0643181	0.00480125	10065	0.0281669	15	rs35008759
21:30437364	1.08452	0.384638	0.0048087	10209	0.00053874	21	rs143385323
6:30954873	-0.0695339	0.0246674	0.00481942	10079	0.275573	6	NA
5:121487969	0.221039	0.0784217	0.00482336	10216	0.0184025	5	rs72786994
20:50803573	-0.140218	0.0497639	0.0048373	10016	0.0522165	20	rs34351592
10:135107149	0.607318	0.215566	0.0048427	10217	0.00215327	10	rs138806049
2:233785078	-2.32188	0.82416	0.00484334	10216	0.000538371	2	rs139590629
1:119964745	0.819449	0.290883	0.0048458	10217	0.00127239	1	rs143758913
7:149482784	0.797643	0.283151	0.00484707	10081	0.00109116	7	rs148856984
15:28228529	0.985528	0.349894	0.00485283	10217	0.000685133	15	rs121918170
17:56598439	0.0622639	0.0221077	0.00485655	10199	0.382734	17	rs1057068
11:68682402	-0.0702275	0.024942	0.00486812	10200	0.255147	11	rs10896380
13:20038658	1.00317	0.356294	0.00486902	10217	0.000734071	13	rs148045725
17:5290703	0.0632576	0.0224741	0.00488249	10034	0.384792	17	rs739768
5:78533227	0.896406	0.318492	0.00488479	10213	0.000783315	5	rs368635861
6:111896863	0.500957	0.17801	0.00488983	10217	0.00313203	6	rs139767840
7:7841338	0.10812	0.0384405	0.00491323	10071	0.0817198	7	rs11555073
15:43707808	-0.0769577	0.0273628	0.00491596	10195	0.198283	15	rs2230451
4:13543677	1.03609	0.368467	0.00492492	10198	0.000588351	4	rs111283169
1:36921812	-0.412718	0.146789	0.00492878	10082	0.00644713	1	rs143704525
11:68704028	-0.0706647	0.0251332	0.00492953	10012	0.252048	11	rs2236654
2:125405429	0.659989	0.234776	0.00493665	10217	0.00176177	2	rs182009600
11:77909014	-0.0895923	0.0318763	0.00494453	10109	0.137798	11	rs2510044
15:63092900	0.238767	0.0849597	0.00494864	10211	0.014788	15	rs35997243
14:79434693	-0.371836	0.132316	0.00495083	10066	0.00844427	14	rs2270964
11:6942723	-1.59637	0.568118	0.00495521	10201	0.000833252	11	rs77720614
11:107299623	0.192509	0.0685145	0.00495778	10213	0.0238911	11	rs35968518
3:130104062	0.0731777	0.0260499	0.00496744	10189	0.218863	3	rs10212241
1:113126734	0.611368	0.217681	0.0049765	10143	0.0020211	1	rs149944183
1:11775271	-0.60449	0.215233	0.00497663	10209	0.00347732	1	rs112841098
14:105167807	-0.20033	0.0713401	0.00498356	10200	0.0265686	14	rs4983530
1:94476351	1.20446	0.428962	0.0049874	10199	0.000539269	1	rs61751407
1:40882747	-0.286797	0.102154	0.00499274	10048	0.0130872	1	rs41312030
11:93554242	0.299299	0.10664	0.0050064	10217	0.00929823	11	rs138835109
3:148896287	0.512351	0.182552	0.00500677	10215	0.00288791	3	rs34987997
16:23646191	-0.111562	0.039769	0.00502767	10203	0.0862001	16	rs152451
20:18445963	0.0614295	0.0219019	0.00503546	10060	0.441302	20	rs6035051
4:169083757	-0.233724	0.0833337	0.00503679	10213	0.0184079	4	rs114905136
2:21227503	0.516758	0.184276	0.00504325	10208	0.00288989	2	rs1801698
18:56587802	-0.217967	0.0777304	0.00504502	10050	0.0216418	18	rs3737506
11:111908037	1.08297	0.386214	0.00504613	10217	0.000587257	11	rs199835215
1:207222471	0.880676	0.31422	0.00506713	10216	0.000880971	1	rs139358134
2:179467100	-0.273675	0.097662	0.0050745	10189	0.0133477	2	rs62178963
10:82122269	0.894252	0.319154	0.0050795	10217	0.000880885	10	rs115489921
17:79100262	0.608632	0.217271	0.00509029	10205	0.00195982	17	rs117052072
3:167747022	-0.125066	0.044659	0.00510303	10127	0.0674435	3	rs61743591
5:132556432	-0.446664	0.159512	0.0051073	10148	0.00537052	5	rs56304413
7:92963440	0.890183	0.318116	0.00513737	10173	0.000835545	7	rs375083734
7:150713042	0.548136	0.195901	0.00514157	10216	0.00249608	7	rs187407160
1:109840169	0.182866	0.0653789	0.00515755	10203	0.0261198	1	rs76186504
11:65623519	-0.0653863	0.0233831	0.00516901	10214	0.327736	11	rs4621
22:50961536	0.81835	0.292715	0.00517837	10150	0.000837438	22	rs9628174
6:26056604	-0.247289	0.0884728	0.00518863	10016	0.0173722	6	rs2230653
13:28143229	-0.0612231	0.0219082	0.00519762	10009	0.448646	13	rs8002697
1:8074334	-0.276801	0.0990672	0.00520482	10206	0.0140114	1	rs34781518
17:41347020	0.508406	0.181968	0.00520728	10217	0.00303416	17	rs184236455
12:50746312	0.964409	0.345229	0.00521356	10217	0.000685133	12	rs189990959
3:100963593	0.881428	0.315526	0.00521384	10202	0.00083317	3	rs142710242
13:101266567	-1.52592	0.546246	0.00521477	10214	0.000734286	13	rs201824243
1:19528276	-1.09724	0.392848	0.00522156	10199	0.00112756	1	rs143170582
3:64536649	0.742951	0.26602	0.00522469	10215	0.00127264	3	rs141827552
1:207872595	-0.0704557	0.0252286	0.00522713	10158	0.25187	1	rs12729569
21:46328071	-0.429426	0.153809	0.00523931	10178	0.00589507	21	rs145977769
7:97832980	0.225091	0.0806221	0.00523957	10217	0.0170304	7	rs45488394
6:43008764	0.396005	0.141842	0.00524023	10217	0.00508956	6	rs36004037
1:157062739	-0.0758916	0.0271833	0.00524081	10108	0.200485	1	rs12136960
11:27389820	0.944555	0.338385	0.00524873	10215	0.000783162	11	rs147618701
1:55075036	0.878892	0.314888	0.00525251	10183	0.000834725	1	rs146631039
12:85255552	-0.648627	0.232505	0.00527504	10217	0.00269159	12	rs145111717
6:138751629	-0.230065	0.082484	0.00528375	10157	0.0193463	6	rs61747081
15:40916237	-0.0610811	0.0219132	0.00531313	10162	0.439726	15	rs17747633
6:151672638	0.864366	0.310138	0.00531921	10190	0.000834151	6	rs138220637
9:79259672	0.511403	0.183498	0.00532039	10214	0.003084	9	rs80290481
9:439352	0.887002	0.318489	0.00535218	10207	0.000783776	9	rs111535933
8:133880436	0.405137	0.145477	0.00535459	10131	0.00463923	8	rs114436500
11:5462498	-0.930414	0.334124	0.00535879	10200	0.00147059	11	rs149139738
3:196386693	0.759849	0.272908	0.0053648	10217	0.00122345	3	rs140967612
3:121500697	-0.298373	0.107166	0.00536563	10215	0.0116006	3	rs11920543
17:5294976	0.0625174	0.0224565	0.00537042	10170	0.386873	17	rs14231
3:32200359	1.12893	0.405529	0.00537191	10205	0.000538951	3	rs2044880
7:100855828	0.874052	0.314077	0.00538725	10214	0.000832191	7	rs143574903
19:40541026	0.561931	0.201943	0.0053921	10211	0.00244834	19	rs200580886
2:232457785	-0.855216	0.307485	0.00541378	10217	0.00161496	2	rs142682002
11:1088815	0.104464	0.037563	0.00541845	10139	0.0869415	11	rs7103978
8:125076589	-0.0858392	0.0308665	0.00541954	10162	0.142984	8	rs7012186
14:23391692	0.823313	0.296091	0.00542562	10188	0.0010797	14	rs142512655
3:131186943	-1.55941	0.560907	0.00543323	10208	0.000587774	3	rs149305040
17:39535216	-0.394537	0.141924	0.0054372	10139	0.00734786	17	rs117649171
9:137713948	0.175973	0.0633047	0.00543974	10048	0.0276672	9	rs2228559
2:210558134	0.300973	0.108286	0.00544537	10217	0.00924929	2	rs41265969
4:156721098	0.152988	0.0550724	0.0054705	10202	0.0376397	4	rs17854507
1:207850879	-0.0700311	0.0252168	0.00548359	10152	0.251773	1	rs34509370
1:236758887	-0.0670783	0.0241685	0.00551255	10198	0.287949	1	rs2794751
2:170050410	-0.403615	0.145543	0.00555143	10198	0.006717	2	rs145301652
9:37707518	0.858543	0.309626	0.0055569	10217	0.000880885	9	rs73445151
11:824410	0.309603	0.111673	0.00556454	10140	0.00892505	11	rs150770244
20:49218870	0.25756	0.0929075	0.00556746	10141	0.0123262	20	rs78064464
1:236189278	-0.240132	0.0866322	0.0055738	10133	0.0178624	1	rs16833131
20:3193978	-0.0659328	0.0237916	0.00558397	10214	0.295673	20	rs8362
5:176836536	1.12377	0.405527	0.00558616	10181	0.000540222	5	rs369991760
9:20929480	0.635295	0.22928	0.00559148	10202	0.00171535	9	rs146270106
5:43246015	0.810573	0.292544	0.00559237	10217	0.00117451	5	rs139372297
1:159857654	1.04473	0.377106	0.00559884	10211	0.000538635	1	rs142654422
17:76121868	0.849309	0.306588	0.00560232	10212	0.00097924	17	rs142758270
12:108011971	0.351492	0.126902	0.00560912	10020	0.00623752	12	rs56296886
10:79576772	0.156254	0.0564197	0.00561429	10216	0.0361198	10	rs35837544
11:114442103	0.060128	0.0217119	0.00561679	10152	0.478526	11	rs550897
2:86385728	0.0961835	0.0347347	0.00562132	10189	0.106733	2	rs1131071
19:5844537	-0.0785133	0.028359	0.00563061	10201	0.182727	19	rs778986
1:236746443	-0.0651631	0.0235373	0.00563151	10187	0.312015	1	rs2794768
2:86344237	-0.180159	0.0650764	0.00563284	10202	0.0305822	2	rs3764948
16:81249892	-1.41202	0.510062	0.00563433	10119	0.000691768	16	rs73593138
1:33960082	0.42037	0.151867	0.00564006	10214	0.00435677	1	rs202052045
4:17586752	0.779638	0.281722	0.00565052	10204	0.00112701	4	rs139253231
3:41949348	-0.503174	0.18183	0.00565269	10138	0.00468534	3	rs184541140
11:124766421	0.444984	0.160873	0.00567395	10123	0.00375383	11	rs143174483
7:128482839	0.530497	0.191924	0.00570807	10208	0.002596	7	rs368068407
3:113285276	-0.173996	0.0629505	0.0057096	10173	0.0329303	3	rs2271496
1:204093967	0.935783	0.338603	0.00571581	10213	0.000734358	1	rs200149789
4:169348435	-0.0902499	0.0326673	0.0057325	10142	0.128969	4	rs2712120
22:18226764	0.23836	0.08628	0.00573374	10130	0.0145607	22	rs8190315
10:101421279	-0.927687	0.33581	0.00573541	10217	0.00161496	10	rs35229854
9:95272297	-0.987519	0.357485	0.00573771	10193	0.0014716	9	rs41278707
3:36873319	-1.05761	0.382909	0.00574413	10197	0.00142199	3	rs370288338
1:152192471	0.489529	0.177279	0.00575637	10217	0.00318097	1	rs146592977
11:78780837	0.177766	0.0643907	0.005767	10049	0.0273162	11	rs61745036
16:57761281	0.855	0.309753	0.00577548	10214	0.000930096	16	rs140762606
16:16218641	0.663924	0.240574	0.00578467	10185	0.00157094	16	rs41278168
5:157073747	-0.183106	0.0663557	0.00578958	10217	0.0293628	5	rs12188040
16:31230812	0.614736	0.222781	0.00579115	10214	0.00239867	16	rs139612395
11:5632018	-0.219169	0.0794426	0.00580082	10013	0.0212224	11	rs61756355
6:31323321	0.0892401	0.0323524	0.00580886	10071	0.130027	6	rs1050723
16:77850932	0.662574	0.240259	0.00582016	10217	0.00166389	16	rs138049802
12:56075840	0.477731	0.173256	0.00582673	10214	0.00337772	12	rs74421938
7:111555943	0.574123	0.208231	0.00583094	10213	0.00215412	7	rs201411939
11:57373548	0.328715	0.119233	0.005835	10217	0.00778115	11	rs35788383
13:73357758	0.586588	0.212788	0.00583928	10217	0.00200646	13	rs115330455
16:21031053	0.784734	0.284736	0.00585125	10217	0.0010277	16	rs151258803
16:4934286	-1.30577	0.474043	0.00587736	10191	0.000932195	16	rs143676756
6:90660954	0.168355	0.06112	0.00587809	10063	0.0304581	6	rs61754114
19:45924532	0.205696	0.0746864	0.0058849	10207	0.0197414	19	rs3212947
20:34242725	1.05208	0.382018	0.00588707	10216	0.000538371	20	rs141540679
1:183079729	0.735387	0.267042	0.00589041	10216	0.00127251	1	rs142614579
12:93147901	-0.126695	0.0460076	0.00589125	10179	0.0605168	12	rs74784157
15:75014027	0.641101	0.23282	0.00589371	10204	0.00200902	15	rs4987133
19:55570574	-0.0834868	0.03032	0.0058958	10083	0.15665	19	NA
12:9875323	-0.296366	0.107658	0.00590795	10209	0.0112646	12	rs118152239
17:5290033	0.061856	0.0224721	0.00591295	10102	0.38626	17	rs1071705
11:111706952	-0.567717	0.206289	0.00592237	10216	0.00318128	11	rs185149177
1:206647787	0.080284	0.0291947	0.0059603	10048	0.164162	1	rs1539243
14:106471353	-0.0613521	0.022317	0.00597545	10197	0.386928	14	rs34069216
2:171570151	0.0649798	0.0236404	0.00598367	10212	0.305768	2	rs72885464
11:6579777	0.782441	0.2847	0.00599051	10206	0.00112679	11	rs142389357
14:102498790	-0.760822	0.276863	0.00599589	10215	0.00200685	14	rs80096622
11:7509566	0.0784696	0.0285563	0.00599796	10178	0.170466	11	rs12805648
6:151907027	-0.197514	0.0718796	0.00599872	10040	0.0254482	6	rs41290243
3:58092528	-0.140841	0.0512549	0.00599884	10211	0.050142	3	rs2140104
6:38795956	0.324139	0.117985	0.00600879	10195	0.00735655	6	rs61748602
2:110922703	0.0636013	0.0231519	0.00601195	10177	0.329911	2	rs11675767
17:26925964	0.58127	0.211648	0.00602537	10192	0.00215856	17	rs145549199
19:40947532	-0.268667	0.0978529	0.00603955	10212	0.0130239	19	rs147438357
6:106992464	0.110512	0.0402615	0.00605375	10177	0.0745799	6	rs1799693
2:240036959	0.124613	0.045407	0.00606313	10194	0.0567981	2	rs79199572
8:134108546	-0.0598765	0.0218193	0.00606585	10150	0.457143	8	rs2069569
8:37756847	1.04325	0.380242	0.00607595	10120	0.000592885	8	rs139267069
12:86272177	0.701382	0.255638	0.006076	10211	0.00112624	12	rs142266362
1:151315287	-0.0812934	0.0296316	0.00607935	10135	0.163	1	rs2233854
19:14048728	-0.984354	0.358809	0.00608078	10205	0.00161685	19	rs138002759
20:9424868	0.523248	0.190762	0.00608925	10192	0.00269819	20	rs148347249
20:25434139	-0.101966	0.0371771	0.00609328	10081	0.0958734	20	rs17857107
15:43769851	-0.33789	0.123205	0.00609732	10215	0.00915321	15	rs61751060
17:76121004	-0.742888	0.270947	0.00610997	10087	0.0023793	17	rs9895373
11:1628948	0.0904194	0.03298	0.00611318	10205	0.120284	11	rs117085626
22:24979755	0.864928	0.315478	0.00611324	10045	0.000945744	22	rs189476939
9:102068492	0.227279	0.0829004	0.00611432	10035	0.0163428	9	rs61998194
5:33448792	-0.299242	0.109178	0.00612763	10211	0.0106748	5	rs141305584
10:98469537	-0.572132	0.208745	0.00612874	10206	0.00357633	10	rs146527410
6:129691132	0.120218	0.0438755	0.00614432	10181	0.0596209	6	rs17057184
12:85450243	0.372941	0.136131	0.00615203	10196	0.00549235	12	rs140862066
19:21326358	0.0870138	0.0317669	0.00616009	10208	0.126763	19	rs17445374
1:207135736	-0.702386	0.256467	0.00616822	10216	0.00269186	1	rs55633368
7:143027910	0.301871	0.110225	0.00616872	10217	0.0086131	7	rs118066140
7:149571219	1.01524	0.370708	0.00616925	10213	0.000685401	7	rs374353845
7:45747949	0.238263	0.0870149	0.006178	10197	0.0147592	7	rs45444695
1:22216398	0.642777	0.234762	0.00618157	10196	0.00191251	1	rs191661170
3:113098217	-0.171505	0.062663	0.00620134	10125	0.0333333	3	rs58988763
9:112172674	-0.121819	0.0445145	0.00620742	10035	0.0659691	9	rs17803052
14:106471273	-0.0610654	0.0223197	0.00622025	10183	0.386723	14	rs77346190
4:8230085	0.881006	0.322018	0.00622117	10184	0.000834643	4	rs147240029
12:675339	-0.32216	0.117767	0.00622717	10086	0.00946857	12	rs34578646
4:437909	-0.382371	0.139791	0.00623234	10217	0.00763433	4	rs115278773
14:105858022	0.130986	0.0478936	0.00623944	10148	0.0525227	14	rs147461490
2:160604541	0.197391	0.0721741	0.0062395	10215	0.021488	2	rs148440689
16:77859247	0.868184	0.317467	0.0062433	10217	0.000831947	16	rs73574882
16:1129010	0.12635	0.0462055	0.00624704	10044	0.0546595	16	rs4988483
8:54142154	0.137922	0.0504421	0.00625179	10202	0.0451382	8	rs16918875
11:68704124	0.910709	0.333108	0.00625753	10216	0.000734143	11	rs143986510
11:902208	0.505995	0.185079	0.00625807	10212	0.00288876	11	rs147635775
5:115815832	-0.570421	0.208652	0.00626009	10199	0.0038239	5	rs188058558
1:110996673	1.0906	0.399054	0.00627667	10206	0.000538899	1	rs141461032
3:113222054	-0.162555	0.0594825	0.00627933	10188	0.0365626	3	rs75865495
1:204170873	-0.53562	0.196047	0.0062931	10217	0.00376823	1	rs149024146
3:31725316	0.0651213	0.0238375	0.00629718	10182	0.285406	3	rs2278959
7:5434107	-0.173872	0.0636514	0.00630224	10137	0.032702	7	rs73057725
5:140209467	0.0602605	0.0220634	0.00630972	10198	0.467739	5	rs7710794
6:79595096	-1.05898	0.387737	0.00631094	10204	0.00132301	6	rs148053167
3:37381695	1.06838	0.391293	0.00632606	10210	0.000538688	3	rs370053450
2:85781318	-0.262691	0.0962195	0.00633099	10217	0.0144857	2	rs1254896
12:52841175	0.565321	0.207068	0.00633106	10217	0.0024469	12	rs147867894
11:68701948	-0.0683114	0.0250285	0.006346	10090	0.252329	11	rs11228413
6:150239484	0.156523	0.0573608	0.0063575	10217	0.0352354	6	rs4870111
4:6303849	-0.49865	0.182764	0.00636444	10216	0.00469851	4	rs56002719
2:189904233	0.0939069	0.0344285	0.0063798	10156	0.10516	2	rs10197596
4:144918712	0.0701386	0.025716	0.00638298	10216	0.228514	4	rs1132783
6:106989162	0.871408	0.319507	0.00638445	10204	0.000931007	6	rs140717682
8:144802910	1.09984	0.403376	0.00639921	10199	0.000539269	8	rs201757970
19:45448084	0.389589	0.142885	0.00639934	10172	0.00501376	19	rs12691089
5:139747468	0.696498	0.255461	0.00640222	10145	0.00147856	5	rs36008662
12:51386066	0.0745706	0.0273618	0.00642322	10185	0.184683	12	rs1048230
17:74289500	-0.0650676	0.0238807	0.00643609	10159	0.287774	17	rs3803737
6:42994973	0.7881	0.289261	0.00643931	10212	0.00112613	6	rs201033484
1:153390706	-2.79503	1.02593	0.00644219	10195	0.000588524	1	rs201221736
21:47754510	-0.138938	0.0510197	0.006465	10124	0.0498815	21	rs61735825
19:51582090	0.746404	0.274098	0.00646662	10160	0.00123031	19	rs79507858
22:25715931	-0.114267	0.0419637	0.00646941	10122	0.0754792	22	rs1064420
19:10166375	0.0819924	0.0301179	0.00648133	10177	0.150093	19	rs10403787
9:90502216	1.13329	0.416371	0.00649203	10217	0.000538318	9	rs35764520
10:12123525	0.327916	0.120483	0.00649497	10217	0.00719389	10	rs34644609
8:135602591	-0.414693	0.152369	0.00649609	10170	0.00653884	8	rs138033806
8:36788597	0.645702	0.237263	0.00649948	10213	0.00176246	8	rs190224798
3:179051234	-1.31853	0.484495	0.00649963	10217	0.00112558	3	rs139089340
6:32411076	0.896203	0.329317	0.00650055	10217	0.000831947	6	NA
17:74288262	-0.0643593	0.0236556	0.00651468	10195	0.296224	17	rs3826286
1:45792954	-0.664629	0.244321	0.00652194	10106	0.0026222	1	rs199632752
10:114711333	0.559943	0.205905	0.00653953	10216	0.00244714	10	rs143305771
9:107289363	-1.00025	0.367827	0.00654119	10203	0.00127414	9	rs149541772
14:106471268	-0.0606982	0.0223238	0.00654824	10172	0.386551	14	rs1143505
5:137521656	-1.20313	0.442538	0.00655388	10217	0.00112558	5	rs148685779
2:233899126	0.0590955	0.0217376	0.00655616	10002	0.484903	2	rs2233391
9:34256664	1.0096	0.3714	0.00656035	10140	0.000641026	9	rs141275074
17:10222310	-1.21875	0.448372	0.00656438	10216	0.0010278	17	rs200861648
22:21044998	0.109206	0.0401831	0.00657373	10062	0.0780163	22	rs5751737
12:57430099	-0.958633	0.352774	0.0065795	10217	0.0014192	12	rs144384395
15:90167382	-1.31998	0.485829	0.00658829	10214	0.000979048	15	rs149503501
19:11978828	0.14618	0.0538068	0.00659261	10212	0.039953	19	rs112352083
1:173596257	-0.587054	0.216117	0.00660024	10197	0.00304011	1	rs12059066
1:89735134	0.768508	0.282937	0.006604	10216	0.00132146	1	rs150964952
1:227963502	-1.47643	0.543593	0.00660651	10156	0.000836944	1	rs185305128
10:127516215	-0.309281	0.113881	0.00661109	10205	0.0101911	10	rs17153600
1:51767975	0.590284	0.217351	0.0066115	10214	0.00200705	1	rs200249495
6:151243444	-1.31991	0.486098	0.0066214	10216	0.000978857	6	rs374085732
6:43250757	-0.696335	0.256484	0.00662916	10194	0.00250147	6	rs138997913
22:31061506	-0.207269	0.0763568	0.00663795	10202	0.0237698	22	rs145308917
20:42199307	0.430859	0.158729	0.00663902	10038	0.00423391	20	rs56229314
16:84225184	0.208933	0.0769729	0.00664008	10206	0.0190574	16	rs79224535
6:27420698	0.409964	0.15106	0.00664934	10214	0.00494419	6	rs45553937
14:89042232	0.853064	0.314344	0.00665185	10214	0.000979048	14	rs147484262
9:138712860	0.923875	0.340452	0.00665418	10151	0.000738843	9	rs149524209
17:45447802	0.230079	0.0847889	0.00665667	10210	0.0158668	17	rs76299620
8:69730488	-0.0889534	0.0327967	0.0066825	10196	0.132601	8	rs16935109
18:3141984	-1.04804	0.386422	0.00668463	10211	0.00127314	18	rs201104206
17:45468804	-1.40646	0.518696	0.00669746	10208	0.000636755	17	rs139923542
3:186281969	-1.06848	0.394144	0.00671028	10217	0.00137027	3	rs150269998
18:44065065	-1.00738	0.371631	0.00671423	10214	0.00141962	18	rs146200756
11:121460846	-0.23049	0.0850307	0.00671467	10210	0.0175808	11	rs2276412
2:97216429	0.794816	0.293221	0.00671535	10212	0.0010282	2	rs56060938
6:109787447	-0.244428	0.0901851	0.00672245	10215	0.0160059	6	rs2232449
15:85163998	0.0775019	0.0285955	0.00672256	10191	0.172701	15	rs2044502
19:14938728	0.399412	0.147375	0.00672486	10217	0.00464911	19	rs151164893
4:6293696	0.0632795	0.0233497	0.00672663	10212	0.317617	4	rs1801213
20:58452566	0.338173	0.124785	0.00672755	10213	0.00641339	20	rs61730343
19:57839518	0.615631	0.227171	0.00672842	10217	0.00185965	19	rs35270500
19:42219588	-1.45469	0.536793	0.00672892	10213	0.000685401	19	rs139219178
9:36169723	0.0989583	0.0365167	0.00672942	10195	0.0938205	9	rs34789048
17:40714846	-2.03568	0.751267	0.00673513	10140	0.000591716	17	rs115390312
2:189904203	0.0926424	0.0341922	0.00673927	10203	0.107174	2	rs10208525
9:100190780	0.0587868	0.0217004	0.00674816	10198	0.485782	9	rs1381532
10:13214753	0.0900192	0.0332359	0.00675891	10038	0.119247	10	rs34630110
12:3765493	0.180575	0.0666727	0.00676122	10011	0.0252722	12	rs71534241
1:2338308	-1.44853	0.535052	0.00678402	10217	0.000978761	1	rs141430704
14:38724460	0.89741	0.331503	0.00678741	10216	0.000783085	14	rs201561377
6:84270601	-0.393184	0.145263	0.00679535	10211	0.00665948	6	rs12208676
17:36963234	-0.315575	0.116607	0.00680376	10033	0.00976777	17	rs3785451
19:17108127	-0.291172	0.107618	0.00681784	10208	0.0121473	19	rs61744199
11:59224464	-0.398699	0.147452	0.00685264	10142	0.00631039	11	rs17153766
20:55111364	-1.00643	0.372338	0.00687147	10217	0.00117451	20	rs2296129
19:51827069	0.895917	0.331472	0.00687497	10191	0.000785006	19	rs200284848
1:161167981	-0.861117	0.318627	0.00688023	10212	0.00161575	1	rs61747494
14:106471388	-0.0602708	0.0223014	0.00688085	10197	0.386584	14	rs34874585
2:11932055	0.67804	0.250942	0.00689275	10216	0.00156617	2	rs148499322
7:111541860	-1.68409	0.623416	0.00690493	10148	0.000541979	7	rs78380304
18:43307246	0.0582119	0.0215535	0.0069171	10128	0.493681	18	rs11877062
11:63974966	-0.329899	0.122159	0.00692204	10126	0.00908552	11	rs149000560
11:108218013	-1.00087	0.37071	0.00693681	10203	0.00122513	11	rs56025670
9:95993215	0.116322	0.0430862	0.00693921	10123	0.0647041	9	rs34976687
3:52412794	0.582279	0.215681	0.00693969	10199	0.00205903	3	rs201064587
1:236751269	0.274148	0.10155	0.00694161	10199	0.00970683	1	rs78459283
8:17611959	0.195759	0.0725152	0.00694322	10216	0.0220243	8	rs17690844
11:2424441	-1.16795	0.432666	0.00694609	10209	0.000930551	11	rs142422317
6:31083945	0.30842	0.114257	0.00694753	10168	0.00767113	6	NA
6:109787596	-0.238616	0.088422	0.006963	10215	0.0166911	6	rs2232448
7:127017245	0.941975	0.34924	0.00699229	10184	0.000638256	7	rs147079677
1:17319011	0.0606484	0.0224903	0.00700426	10202	0.361302	1	rs2076603
4:102816467	-0.126284	0.0468332	0.00700804	10063	0.0600219	4	rs62321738
9:139748690	0.611179	0.226762	0.0070337	10203	0.0018622	9	rs151266186
11:6637938	-0.561778	0.208499	0.00705165	10184	0.00373134	11	rs140349036
16:58568042	-1.15855	0.430057	0.0070613	10204	0.000931007	16	rs201299803
13:21549202	0.542444	0.2014	0.00707339	10217	0.00264265	13	rs56116059
8:145154222	0.132526	0.0492202	0.00709147	10154	0.0474197	8	rs34674752
5:140203432	0.0593364	0.022038	0.00709269	10196	0.468713	5	rs4141841
12:102494849	0.169498	0.0629592	0.00709843	10209	0.0282594	12	rs17438178
1:155254411	1.14197	0.424262	0.00710996	10211	0.000538635	1	rs200640848
18:21124365	-0.381144	0.141603	0.00711015	10216	0.00670517	18	rs113013085
11:34988219	-1.1683	0.434071	0.00711337	10217	0.000880885	11	rs148645836
13:25744304	0.221217	0.082194	0.00711539	10198	0.0162287	13	rs61754943
19:48220012	0.515645	0.191609	0.00712095	10163	0.00285349	19	rs11550016
15:43817404	-0.0735272	0.0273232	0.00712337	10178	0.199155	15	rs12912505
2:74659772	0.652222	0.242376	0.00712489	10195	0.0015694	2	rs151051170
13:25744315	0.872739	0.324391	0.00713676	10199	0.000784391	13	rs150013723
3:52422605	0.656139	0.243886	0.00713766	10180	0.00157171	3	rs185397176
19:56369143	0.929557	0.345696	0.00716788	10215	0.000734214	19	rs145268034
19:45322904	0.643156	0.239187	0.0071681	10215	0.00146843	19	rs149302547
1:181740452	0.711249	0.264512	0.00716867	10216	0.0013704	1	rs183065185
1:207107806	-1.23058	0.457865	0.00719572	10131	0.00113513	1	rs7542760
8:82391093	0.273625	0.101818	0.00720131	10192	0.0102041	8	rs1051252
8:145108151	0.130232	0.0484646	0.00720642	10207	0.04879	8	rs61732533
15:79237291	0.529743	0.197172	0.00721607	10186	0.00255252	15	rs545051698
6:88299885	-0.249391	0.0928262	0.00721733	10195	0.0156449	6	rs2307368
19:7607441	0.0613091	0.0228215	0.0072213	10203	0.351122	19	rs574930
5:52160892	0.772131	0.287439	0.00722606	10176	0.00103184	5	rs201701560
10:100183515	0.358029	0.133309	0.00723764	10192	0.00598509	10	rs17109850
12:302492	0.767632	0.285825	0.0072385	10137	0.00123311	12	rs138178078
1:1469362	0.912875	0.33998	0.00725112	10217	0.000734071	1	rs369219136
12:11286300	0.467213	0.17403	0.00726004	10215	0.00303475	12	NA
13:115090981	0.749025	0.279026	0.00726538	10217	0.00127239	13	rs142125006
16:2158871	-0.663894	0.247355	0.00727525	10214	0.00254553	16	rs137925121
11:95712897	-0.100827	0.0375695	0.00728013	10211	0.0969053	11	rs7123133
22:51019973	-0.687145	0.256043	0.00728111	10215	0.00249633	22	rs146693439
15:41688890	-1.23108	0.458726	0.00728139	10217	0.000880885	15	rs151286131
9:136599146	-0.0640393	0.0238635	0.00728416	10160	0.294537	9	rs573904
5:145651122	-1.10905	0.413297	0.00728736	10216	0.000929914	5	rs199838555
2:242541368	0.59541	0.221889	0.00728845	10044	0.0020908	2	rs138932497
6:155465777	-1.04766	0.390498	0.00729929	10203	0.00127414	6	rs150082754
1:158746847	0.108679	0.0405098	0.00730141	10203	0.0734098	1	rs16841094
17:20799194	-0.0868461	0.0323792	0.00731499	10185	0.129602	17	rs9907420
2:242173247	-0.497574	0.185517	0.00731629	10216	0.00416014	2	rs2230359
11:71717267	0.299136	0.111557	0.00733011	10206	0.00823045	11	rs35586429
22:36688178	0.698827	0.260662	0.00734092	10138	0.00147958	22	rs76368635
13:20038622	-0.8255	0.307942	0.00734691	10215	0.00176211	13	rs139121187
4:185637699	-0.0802536	0.0299379	0.00734757	10210	0.157493	4	rs6552804
1:229641802	0.935956	0.349185	0.00735344	10196	0.000686544	1	rs139098242
12:88379788	0.111094	0.041449	0.00735645	10208	0.0688676	12	rs11104703
9:134321955	0.256592	0.0957379	0.00735882	10216	0.0117463	9	rs72772613
1:151403244	0.347456	0.129649	0.00736277	10212	0.00567959	1	rs145173739
22:43831023	0.846857	0.316026	0.00736868	10166	0.00083612	22	rs148349207
1:198685960	0.735665	0.274625	0.00738863	10217	0.0014192	1	rs61749266
17:45385012	-0.0582291	0.0217372	0.00738924	10143	0.463817	17	rs3809863
5:35072712	0.184482	0.0688843	0.00740317	10192	0.0235479	5	rs72478580
4:13583894	-0.981477	0.366478	0.00740343	10211	0.00142004	4	rs114343018
4:88116571	1.00815	0.37646	0.00740673	10214	0.000587429	4	rs201280463
8:70533375	0.353935	0.132186	0.00741618	10211	0.00587602	8	rs142971465
22:20137723	0.0845037	0.0315639	0.00742339	10059	0.134357	22	rs139050179
16:89777761	0.058552	0.0218712	0.00742567	10134	0.453918	16	rs12920315
1:237656289	-0.371634	0.138853	0.00744055	10198	0.00710924	1	rs17686573
19:12774196	0.436611	0.16319	0.00746217	10214	0.00352457	19	rs45576136
15:44061802	-0.0641473	0.0239769	0.00746448	10175	0.288698	15	rs1053492
4:159836336	-0.234455	0.0876538	0.00747779	10032	0.0180921	4	rs78052401
11:1973349	0.5211	0.19483	0.00748112	10201	0.00259778	11	rs117034794
17:57290383	-0.0624744	0.0233611	0.00748877	10185	0.319686	17	rs3744383
13:77672767	0.666285	0.249163	0.00749313	10215	0.00141948	13	rs142807127
5:140168070	0.0589659	0.0220548	0.00750401	10170	0.469076	5	rs2240696
2:168100443	0.139639	0.05223	0.0075055	10207	0.0428138	2	rs16853307
17:79571751	-0.288907	0.108081	0.00751592	10060	0.011332	17	rs112716983
10:19856538	0.729046	0.272823	0.00753493	10217	0.00122345	10	rs7916213
11:76895855	-0.566782	0.212113	0.0075383	10213	0.00313326	11	rs576982361
15:34388147	-0.525528	0.196705	0.00754791	10212	0.0034763	15	rs142313992
7:84628989	-0.061708	0.0231094	0.00757945	10210	0.329187	7	rs7800072
6:42848664	0.784053	0.293629	0.00758032	10126	0.00108631	6	rs147359090
4:185650154	-0.0799851	0.0299553	0.00758178	10204	0.157193	4	rs6818447
8:68115346	-0.261127	0.0978144	0.00759375	10142	0.0143956	8	rs61753693
1:93089823	0.0953582	0.035721	0.00759572	10201	0.0996961	1	rs7514716
11:57509674	-0.635085	0.237923	0.00760122	10216	0.00288763	11	rs190189307
15:99670575	-0.269409	0.100937	0.00760613	10211	0.0130252	15	rs5030693
12:108686549	-0.308198	0.11548	0.00761147	10217	0.00964079	12	rs192034694
3:158963679	0.709523	0.265927	0.00762781	10217	0.00137027	3	rs181641808
7:48327570	0.855548	0.320658	0.00762812	10216	0.000832028	7	rs201492463
2:242012729	-1.5938	0.597361	0.00762896	10216	0.000538371	2	rs6721345
22:37499386	0.0732235	0.0274464	0.00763327	10184	0.193686	22	rs11704654
10:7774317	-0.568053	0.21293	0.00763507	10215	0.00357318	10	rs41290291
9:101784438	0.0929963	0.0348612	0.00763911	10200	0.104069	9	rs3739800
5:112178492	0.232718	0.0872564	0.00765168	10190	0.0146222	5	rs2229994
17:30520250	-1.77127	0.664452	0.00768139	10217	0.000538318	17	rs576292984
11:65631167	-0.062301	0.0233711	0.00768209	10176	0.327241	11	rs648732
1:1887049	0.593824	0.222795	0.00769096	10209	0.0018611	1	rs200281905
8:35648009	0.332123	0.124623	0.00769821	10213	0.00660922	8	rs36097305
10:4881935	0.135214	0.0507374	0.00769946	10206	0.0457574	10	rs2290349
7:28997141	0.0700556	0.0262887	0.00770225	10117	0.214194	7	rs6950750
6:30652872	-0.105475	0.0395949	0.00772509	10163	0.0872774	6	NA
16:138725	0.84119	0.31584	0.00773685	10203	0.000882094	16	rs202015937
10:70742391	-1.44287	0.541889	0.00775219	10217	0.000831947	10	rs143704466
5:140168151	0.0588218	0.0220925	0.00775563	10007	0.468622	5	rs2240695
4:951878	0.895948	0.336631	0.00777911	10086	0.000842752	4	rs149156711
22:25753321	-0.0938585	0.0352666	0.00778161	10170	0.106735	22	rs9624807
18:21083647	0.459373	0.172609	0.00778286	10215	0.00327949	18	rs112277818
17:11701104	-0.571975	0.214958	0.00779404	10143	0.00335207	17	rs61740362
4:111539437	0.512707	0.192692	0.00779642	10217	0.00274053	4	rs148191851
19:54782671	-0.397381	0.149376	0.00780782	10074	0.00605519	19	rs41308754
1:38095341	0.645745	0.242748	0.00781074	10217	0.00156602	1	rs138337124
12:132514299	-1.47349	0.553929	0.00781233	10193	0.000588639	12	rs142436256
2:98916568	0.481815	0.181135	0.00781467	10216	0.00298551	2	rs6731704
11:5474894	0.888756	0.33413	0.00781616	10081	0.000793572	11	rs74049540
9:100194406	0.0577287	0.0217034	0.00781662	10206	0.485695	9	rs2045732
8:29033654	-0.325003	0.1222	0.00782358	10216	0.00944597	8	rs148531473
2:25372574	0.396021	0.14894	0.00783894	10213	0.00484676	2	rs189511251
10:73039636	-0.324415	0.122011	0.00783989	10210	0.00925563	10	rs116787916
1:150529657	0.779253	0.293161	0.0078581	10144	0.00113368	1	rs112045022
9:134397464	0.49952	0.187928	0.00785955	10202	0.00249951	9	rs12115566
9:139266496	-0.0581928	0.0218979	0.00787333	10021	0.421215	9	rs4077515
7:76984572	0.0619888	0.0233287	0.00787935	10188	0.311494	7	rs2037753
17:72791725	1.05765	0.398067	0.00788463	10217	0.000538318	17	rs139380725
1:40961395	-0.691131	0.260122	0.00788524	10216	0.00264291	1	rs144562293
10:70549579	-0.121525	0.0457394	0.00788603	10214	0.0614353	10	rs11594683
5:140181734	0.0585378	0.022034	0.00789095	10213	0.469059	5	rs3733708
7:98522893	-0.360865	0.135834	0.00789193	10081	0.00758853	7	rs6967096
15:78807407	-0.258223	0.0972002	0.00789319	10214	0.0137556	15	rs183603441
19:8191184	-0.0637052	0.0239843	0.00790447	10180	0.285609	19	rs35025963
12:6138595	0.0658909	0.0248086	0.0079081	10072	0.252979	12	rs1800380
1:92979354	0.0716485	0.0269797	0.00791572	10207	0.202361	1	rs6603979
12:124209332	0.0589739	0.0222084	0.00791972	10068	0.374106	12	rs1139789
16:89985950	0.883288	0.332649	0.00792338	10101	0.000693001	16	rs34158934
5:140182101	0.0585678	0.0220611	0.00793545	10210	0.468266	5	rs7701755
5:140779869	-0.285168	0.107433	0.00794538	10217	0.0115494	5	rs7701363
4:88534029	0.701002	0.26414	0.00795667	10217	0.00156602	4	rs61738509
4:88534140	0.701002	0.26414	0.00795667	10217	0.00156602	4	rs61738508
3:113187675	-0.155373	0.0585508	0.00796255	10211	0.0375575	3	rs16861032
15:44038899	-0.0636357	0.0239835	0.00797063	10194	0.288454	15	rs2411284
16:11001969	-1.41641	0.533855	0.00797365	10206	0.000979816	16	rs113889330
14:92920371	0.057096	0.0215212	0.00797773	10204	0.491621	14	rs7144273
9:125438287	0.486812	0.183516	0.0079853	10190	0.00299313	9	rs139764077
9:138457209	-0.178092	0.0671459	0.00799417	10134	0.0278765	9	rs2070909
1:46066120	0.78238	0.29501	0.00800053	10181	0.00112956	1	rs375910147
22:32923919	0.860658	0.324562	0.00800748	10148	0.00059125	22	rs199645736
22:23466598	0.975326	0.367822	0.00801057	10217	0.000636195	22	rs569163504
19:11943225	0.420893	0.158733	0.00801161	10216	0.00416014	19	rs200705543
19:7735140	0.878553	0.331362	0.00801723	10025	0.000798005	19	rs199834487
17:73827335	0.60088	0.226652	0.00802267	10113	0.00177989	17	rs144968313
12:31106941	0.30058	0.113387	0.0080275	10099	0.00836717	12	rs80046313
16:84028014	-0.0968769	0.0365488	0.00803452	10201	0.101314	16	rs2292324
5:140187322	0.0584666	0.0220603	0.00804195	10214	0.468083	5	rs3822346
17:73982373	-0.703011	0.26528	0.00804748	10217	0.00220221	17	rs74844461
16:84227713	0.20641	0.0778973	0.00805461	10192	0.0189364	16	rs78344060
11:95713024	-0.0996661	0.0376138	0.00805591	10209	0.0965325	11	rs7123272
12:102064118	-0.132366	0.0499555	0.00805693	10216	0.0521241	12	rs7139095
1:152057914	0.330095	0.124582	0.00805803	10217	0.00675345	1	rs140803281
9:21481556	-0.119734	0.0451918	0.00806185	10215	0.0671072	9	rs1125488
19:57326077	0.506136	0.191101	0.00808427	10198	0.00264758	19	rs56115175
3:9783081	0.221721	0.0837187	0.0080873	10124	0.0159028	3	rs73021442
8:23152334	0.0653203	0.0246646	0.00808872	10020	0.253992	8	rs15946
2:26678040	0.130555	0.0493031	0.0080967	10213	0.048076	2	rs3172008
5:140183058	0.0583333	0.0220294	0.0080977	10206	0.469038	5	rs2240694
17:58678231	-0.337525	0.127471	0.00810033	10210	0.00817826	17	rs149400522
17:74464836	-1.30519	0.492967	0.00810595	10055	0.000745898	17	rs61739395
1:223933020	-1.39268	0.52602	0.00810688	10155	0.00103397	1	rs12122278
6:34214525	0.305539	0.115445	0.00813011	10150	0.00802956	6	rs141610597
13:31227339	0.521857	0.19718	0.00813051	10187	0.00245411	13	rs147868952
20:44516199	-1.15275	0.435595	0.00813571	10216	0.0010278	20	rs139136543
2:97350120	0.762695	0.288227	0.00814104	10210	0.00107738	2	rs200295527
22:30927882	-1.05452	0.398509	0.00814113	10153	0.00123116	22	rs8138980
1:112524974	0.835638	0.315813	0.00814519	10212	0.000832354	1	rs2289723
19:6733316	-1.04162	0.393749	0.00815972	10115	0.00118636	19	rs201494523
14:24458211	0.0897775	0.0339496	0.0081827	10087	0.106474	14	rs2273947
12:12630685	0.859915	0.325181	0.00818307	10142	0.000788799	12	rs2111269
1:156347131	-0.0575966	0.0217871	0.00820262	10131	0.451535	1	rs2245623
17:5289580	0.0597778	0.0226156	0.00821231	10058	0.369407	17	rs11209
15:79750419	-0.335525	0.126942	0.00821409	10216	0.008565	15	rs117500630
8:95680403	0.646917	0.24478	0.00822116	10215	0.00151738	8	rs199645269
7:89793832	-0.405353	0.153377	0.00822123	10162	0.00585515	7	rs61737475
2:201478556	0.482116	0.182485	0.00824297	10215	0.00288791	2	rs143692548
10:98092286	-1.36068	0.515047	0.00824555	10217	0.000734071	10	rs142389547
21:16339780	-1.31644	0.49832	0.00824767	10211	0.000734502	21	rs139504918
12:101731968	0.953213	0.360842	0.00825066	10217	0.000636195	12	rs150082822
11:14889208	-0.424113	0.160551	0.00825129	10214	0.0050421	11	rs143026894
6:107003686	0.63974	0.242206	0.00825881	10217	0.00161496	6	rs141300996
10:63520698	-0.0721815	0.0273295	0.00826242	10202	0.198343	10	rs1992625
18:34289081	-1.94553	0.736715	0.0082707	10208	0.000783699	18	rs139884505
1:41300682	-0.133556	0.0505861	0.00828644	10216	0.0500685	1	rs55925184
17:53844769	-1.42297	0.538976	0.0082874	10217	0.000831947	17	rs149452285
14:103396004	-0.374696	0.141935	0.00829287	10205	0.00705537	14	rs190222721
1:200978412	-0.437998	0.165917	0.00829414	10192	0.00549451	1	rs7556510
15:43705365	0.68416	0.259226	0.00830932	10217	0.00151708	15	rs140689367
11:64326696	-1.06726	0.404412	0.00831412	10028	0.00134623	11	rs72559737
3:185146547	0.719867	0.272876	0.00833782	10217	0.00137027	3	rs147690863
1:247737493	-0.349651	0.13255	0.00834256	10216	0.00797768	1	rs115796168
2:24930055	-0.924977	0.350659	0.00834388	10217	0.00132133	2	rs142018995
2:242275324	-0.933561	0.353916	0.00834452	10210	0.00142018	2	rs566659762
7:133848243	0.787297	0.298484	0.00834822	10091	0.000990982	7	rs79217401
22:41633453	0.946106	0.358698	0.00834917	10213	0.000636444	22	rs149122050
3:42772038	0.0745524	0.0282676	0.00835487	10077	0.176094	3	rs12495805
18:28660232	0.422789	0.160328	0.00836365	10171	0.00393275	18	rs144242114
12:133306780	-0.800042	0.303439	0.00837452	10182	0.00162051	12	rs11545751
4:5527074	1.04213	0.395305	0.0083822	10087	0.000545256	4	rs200672945
7:1484854	0.993495	0.376868	0.00838433	10061	0.000646059	7	rs115118135
7:6561105	-0.865522	0.328336	0.00838684	10133	0.00177637	7	rs149364864
12:49061511	0.170384	0.0646369	0.00838869	10210	0.0265426	12	rs17238800
14:77304292	-0.100551	0.0381477	0.00839305	10162	0.0911238	14	rs4903497
5:140188401	0.0582729	0.0221084	0.00839456	10087	0.467136	5	rs2879086
12:132400547	-0.68267	0.259012	0.00839712	10203	0.00240125	12	rs148651967
8:41467184	0.37481	0.142217	0.00840184	10102	0.00544447	8	rs62509819
22:32439274	0.261931	0.0993933	0.00840647	10112	0.0113232	22	rs33973317
4:36081878	-0.277572	0.105341	0.0084144	10212	0.0120447	4	rs4833069
2:189932764	0.129619	0.0491931	0.00841618	10214	0.0487566	2	rs35830636
19:55538980	-0.0785406	0.0298135	0.00842857	10002	0.162418	19	NA
18:61564394	0.0689629	0.0261799	0.00843378	10142	0.212187	18	rs6098
9:82337956	-1.91627	0.727528	0.00843991	10214	0.000930096	9	rs112910754
5:140187102	0.0581728	0.0220867	0.00844246	10049	0.468405	5	rs3822347
2:179528377	-0.631672	0.239855	0.00844967	10216	0.00264291	2	rs200840285
8:145005769	-1.11771	0.424436	0.00845349	10215	0.000881057	8	rs200887085
18:56376637	0.783858	0.297675	0.00845683	10214	0.001028	18	rs149988025
18:3456458	0.734273	0.278846	0.00845699	10217	0.00132133	18	rs138292737
7:100731949	0.645655	0.245194	0.00845736	10190	0.00161923	7	rs61730717
6:32149140	0.591207	0.224569	0.00847268	10061	0.00198787	6	NA
14:68252852	-0.136288	0.0517862	0.00849462	10214	0.0484139	14	rs112787369
22:29881797	0.892713	0.33922	0.00849674	10214	0.000783239	22	rs148653339
19:56029372	0.846016	0.321495	0.00850069	10142	0.000788799	19	rs562566738
5:140306903	-0.299586	0.113864	0.00851096	10204	0.0105351	5	rs149532133
18:43212334	-1.02401	0.389261	0.00852246	10210	0.00122429	18	rs139829385
16:30492823	0.126801	0.0482235	0.00855215	10213	0.0502301	16	rs1064524
1:7998249	-0.218203	0.0830014	0.00856595	10023	0.0186072	1	rs9657966
10:52002980	0.0960788	0.0365477	0.00856712	10176	0.0945853	10	rs3739979
19:45296806	-0.176278	0.0670823	0.00859423	10054	0.0316789	19	rs3208856
5:140174865	0.0579697	0.0220621	0.00859964	10209	0.468067	5	rs11167600
1:145698809	-1.62749	0.619592	0.00862137	10190	0.000834151	1	rs587738512
22:29885204	0.890981	0.339218	0.00862494	10206	0.000783853	22	rs149183166
4:185615764	-0.0786849	0.029963	0.0086377	10200	0.15701	4	rs14969
22:29628260	0.20859	0.0794361	0.00864248	10213	0.0167434	22	rs76367973
6:106967831	0.319044	0.121508	0.00864722	10217	0.00699814	6	rs144881884
7:129929468	-1.42697	0.543502	0.00865211	10204	0.000686005	7	rs146796996
3:113146131	-0.156721	0.0597111	0.00867366	10200	0.0364706	3	rs58474121
12:124229429	0.0584568	0.0222751	0.00868246	10177	0.374521	12	rs7135542
1:41232317	0.818684	0.312078	0.00870747	10217	0.0010277	1	rs145482233
14:55005089	-0.874178	0.333269	0.00871497	10105	0.00163286	14	rs142726606
6:43191017	0.366532	0.139739	0.0087167	10203	0.00539057	6	rs61743530
14:23058046	0.963848	0.367518	0.00872659	10214	0.000685334	14	rs139720312
6:129635920	0.867203	0.330679	0.00872897	10211	0.000832436	6	rs34505698
20:48164484	1.02625	0.391335	0.0087302	10169	0.000540859	20	rs200631702
17:10265670	-0.402979	0.153667	0.00873097	10217	0.00548106	17	rs200770578
7:149506257	0.878495	0.335032	0.00873842	10210	0.000734574	7	rs190326483
11:10647977	0.1836	0.0700298	0.00874829	10216	0.0236394	11	rs74898367
2:189907869	0.701411	0.267542	0.0087495	10211	0.00127314	2	rs367643805
3:45637253	-0.0574089	0.0219027	0.00876482	10208	0.4351	3	rs267237
1:120378702	0.58354	0.222642	0.00876767	10217	0.00176177	1	rs10158823
1:236719135	-0.0731021	0.0278932	0.00877277	10199	0.186489	1	rs1885532
5:76249514	-0.558331	0.213058	0.00877861	10206	0.00303743	5	rs80240191
1:54497983	-0.370625	0.141442	0.00878455	10057	0.00696033	1	rs12092512
14:68029386	0.101891	0.0389002	0.00881118	10161	0.0800118	14	rs1885043
10:112343591	0.0927009	0.0353995	0.00882643	10187	0.101993	10	rs11195199
20:31606510	1.14998	0.439181	0.00883248	10217	0.000538318	20	rs183328639
7:100487834	0.538414	0.205654	0.00884315	10210	0.00230167	7	rs144293839
5:66480374	-0.326409	0.124677	0.0088439	10122	0.00864454	5	rs2230520
11:3700876	-0.251904	0.0962273	0.00884971	10217	0.0140452	11	rs34446357
5:37226942	0.705477	0.2695	0.00885177	10206	0.00122477	5	rs186970259
17:4937274	-1.23585	0.472133	0.00885536	10188	0.00112878	17	rs144716094
7:141464063	0.508789	0.194391	0.00886138	10215	0.00259422	7	rs138466830
17:40722029	0.063981	0.0244463	0.00886518	10055	0.2637	17	rs665268
3:113169205	-0.146601	0.0560208	0.00887324	10207	0.0411482	3	rs11920725
8:133851798	-0.49747	0.190133	0.00888547	10173	0.00442347	8	rs199702503
17:48703986	-0.119597	0.0457136	0.00889075	10203	0.0624326	17	rs9893223
5:179294504	0.799322	0.305539	0.0088939	10214	0.000930096	5	rs367629099
10:74968455	0.886149	0.338752	0.00889873	10197	0.000686476	10	rs78991310
21:47929238	0.964541	0.36878	0.00890996	10213	0.000636444	21	rs200877060
5:147807198	0.55724	0.213055	0.00891028	10214	0.002056	5	rs116266000
19:46651555	-1.2632	0.482993	0.00891316	10217	0.00107664	19	rs529390891
5:89949651	-0.500328	0.191327	0.00892152	10216	0.00391543	5	rs61740119
8:110493755	0.991126	0.379052	0.00892931	10117	0.000642483	8	rs200961934
8:22471983	0.634203	0.242579	0.00893795	10200	0.00151961	8	rs145783124
20:57016076	-0.598499	0.228938	0.00894261	10217	0.00274053	20	rs143144050
15:85188994	0.0753033	0.0288064	0.0089457	10176	0.168927	15	rs2271432
17:2282779	-0.279713	0.107007	0.00894966	10197	0.0112288	17	rs61741902
11:64026639	-0.0769637	0.0294448	0.00895346	10049	0.161757	11	rs12146487
1:43649334	0.333225	0.127489	0.00895536	10217	0.00641088	1	rs6663799
12:520976	-0.35358	0.135319	0.00897663	10217	0.00729177	12	rs35234577
22:32000872	0.16613	0.063585	0.00898236	10061	0.0288739	22	rs8142346
15:43075755	0.652167	0.249668	0.00899788	10211	0.00156694	15	rs200405805
5:39382773	-1.25861	0.481844	0.0089997	10209	0.00117543	5	rs148242258
7:99459256	-0.0946756	0.0362485	0.00900542	10083	0.104086	7	rs17342647
11:59623433	-0.0691631	0.026483	0.00901175	10191	0.218919	11	rs1042613
16:20422879	0.399769	0.153076	0.0090128	10184	0.00446779	16	rs148462851
19:44470679	0.276148	0.105765	0.00902847	10213	0.00925291	19	rs56023723
15:89011232	0.187197	0.0717008	0.00903295	10216	0.0223179	15	rs61741121
4:3446091	0.0797839	0.0305669	0.00905051	10075	0.139156	4	rs3748034
9:77643079	0.875481	0.335456	0.00905898	10045	0.000796416	9	rs202028824
8:144942069	1.0307	0.394986	0.00906876	10217	0.000538318	8	rs201036475
18:21140432	0.0575857	0.0220682	0.00906907	10179	0.412909	18	rs1805081
13:21732094	0.127432	0.0488425	0.00907976	10155	0.0508124	13	rs4770121
9:37744565	0.289524	0.11099	0.00909254	10214	0.00871353	9	rs34233395
7:97822060	0.214948	0.082428	0.00911505	10162	0.0164338	7	rs56123416
16:67037084	-0.982337	0.376822	0.00913665	10212	0.00127301	16	rs140173167
22:23047053	0.947156	0.363345	0.00914015	10212	0.000685468	22	rs9623874
19:15571877	-0.58923	0.22604	0.00914047	10216	0.00293657	19	rs186975895
9:27455135	-0.0726385	0.0278712	0.00915478	10169	0.191218	9	rs34959338
11:128773279	-1.52144	0.583774	0.00915489	10215	0.000587372	11	rs147863203
15:99762052	-0.115312	0.0442476	0.00915881	10186	0.0663165	15	rs76007555
21:43897549	-0.166862	0.0640452	0.0091774	10024	0.0319234	21	rs149478284
1:169698789	-0.0952336	0.036554	0.00917988	10076	0.0987495	1	rs5363
7:100816715	1.02346	0.392879	0.00918668	10165	0.000639449	7	rs146438324
15:43748304	-0.0611783	0.0234875	0.00919499	10171	0.313194	15	rs690367
3:78655923	-0.312403	0.11995	0.00920237	10139	0.00927113	3	rs35148826
20:61944243	0.34998	0.134426	0.00922757	10211	0.00577808	20	rs143321165
1:152975798	0.987043	0.379124	0.00922812	10216	0.000538371	1	rs147303412
16:89924848	0.820368	0.315135	0.00923506	10200	0.000882353	16	rs138062117
2:101186041	-1.00637	0.386595	0.00923664	10214	0.00117486	2	rs141145143
3:196674237	0.59964	0.230392	0.00924937	10042	0.00154352	3	rs142911383
9:114173295	-0.809918	0.311214	0.00925615	10217	0.00151708	9	rs61742565
1:38463504	0.0568105	0.0218314	0.0092616	10139	0.408916	1	rs7366048
22:23438116	0.274185	0.105395	0.00928206	10119	0.00968475	22	rs41296233
6:41703889	-0.542853	0.20869	0.00928863	10216	0.00303446	6	rs148527011
12:40745469	-0.959756	0.368985	0.00929337	10217	0.00146814	12	rs34869625
2:179642162	-0.57955	0.222876	0.00931367	10159	0.00305148	2	rs72647877
10:102255216	0.357798	0.137611	0.00932063	10217	0.00597044	10	rs117861052
6:7593990	-0.94087	0.361897	0.00932704	10190	0.00103042	6	rs9502621
11:56058391	-0.555404	0.213639	0.00932973	10215	0.0030837	11	rs114085258
1:18661482	0.355624	0.136798	0.00933245	10124	0.0055808	1	rs35793095
12:133319749	-0.90902	0.349674	0.00933267	10207	0.00127364	12	rs77051916
17:40951092	-1.16323	0.447507	0.00933968	10203	0.00102911	17	rs142394310
20:55111371	0.0568656	0.0218802	0.00935101	10205	0.456149	20	rs2296130
6:97676910	0.340508	0.131029	0.00935698	10216	0.00587314	6	rs143143212
6:111688947	0.555982	0.213954	0.00936041	10216	0.00220243	6	rs17539692
15:57810626	0.792496	0.305013	0.00937034	10216	0.000832028	15	rs35513296
14:102792489	-0.187702	0.0722481	0.00937643	10216	0.0255971	14	rs7157941
12:110944441	-0.452437	0.174155	0.00937946	10210	0.00475024	12	rs201423075
8:38065246	0.39068	0.150392	0.0093837	10209	0.00465276	8	rs150045830
6:71236216	0.0728668	0.028051	0.00938624	10180	0.178242	6	rs7740873
2:168101386	0.17983	0.0692292	0.0093876	10202	0.0242599	2	rs76672761
12:80328685	0.932139	0.35892	0.0094023	10149	0.000689723	12	rs200012841
6:43188511	0.429919	0.1656	0.0094279	10052	0.00387982	6	rs41274934
10:134013990	-0.0771802	0.0297391	0.00945248	10050	0.164925	10	rs2247705
3:138763113	0.434304	0.167365	0.00946057	10215	0.00372002	3	rs188589355
1:161163788	0.472135	0.181989	0.00947829	10093	0.00287328	1	rs114264712
22:36545137	0.0755996	0.0291424	0.00948269	10203	0.164069	22	rs132642
12:102224427	0.639125	0.246379	0.00948479	10217	0.00151708	12	rs222504
12:112616836	0.659315	0.25418	0.00948959	10209	0.00132236	12	rs201775230
12:49443979	-1.07084	0.412838	0.00949092	10127	0.00108621	12	rs201623566
6:129571272	-0.203643	0.0785148	0.0094952	10152	0.0212273	6	rs36044314
10:53921718	0.590713	0.227804	0.00951224	10155	0.001871	10	rs75650199
6:32917411	-0.18403	0.0709743	0.00951666	10045	0.0250373	6	NA
2:113820149	0.906479	0.349653	0.00952773	10196	0.000735583	2	rs151274071
17:80008395	0.743444	0.286798	0.0095358	10159	0.00108278	17	rs112510774
19:51837562	-1.1561	0.446002	0.00953787	10200	0.00102941	19	rs186105475
20:19915770	0.219237	0.084579	0.00953914	10214	0.0151263	20	rs78648341
1:110709734	0.110588	0.042665	0.00954212	10054	0.0650985	1	rs41281364
18:67863844	-0.172974	0.0667416	0.00955048	10213	0.0291295	18	rs17082206
20:58455447	0.444425	0.171526	0.00956975	10188	0.00343541	20	rs151163205
22:31845490	-1.58117	0.610261	0.00957052	10197	0.000882613	22	rs142530811
19:57641621	-1.10127	0.425079	0.00957681	10211	0.0010283	19	rs112352747
22:42609148	0.0685688	0.0264711	0.00958849	10166	0.21326	22	rs5758651
19:7594052	1.02555	0.395922	0.00958929	10027	0.000548519	19	rs28541364
16:84456032	-0.869094	0.335534	0.00959247	10216	0.00166406	16	rs184593151
1:113239422	0.7417	0.286423	0.00961073	10214	0.00117486	1	rs35168617
11:78574140	-1.71656	0.6629	0.00961259	10212	0.000538582	11	rs377120683
5:145508644	-0.588436	0.227251	0.00961542	10023	0.00309289	5	rs150148403
8:23021454	-1.26966	0.490361	0.00961874	10096	0.000792393	8	rs200464773
4:8418148	-0.276004	0.106606	0.00962505	10215	0.011258	4	rs12513296
12:124210782	0.0573672	0.0221662	0.00965223	10173	0.382434	12	rs1399961
1:175097264	-1.93818	0.748978	0.0096601	10114	0.000543801	1	rs201311212
19:43679410	-0.0561393	0.0216974	0.00967085	10177	0.393534	19	rs1058467
1:179783264	0.997874	0.38574	0.0096842	10216	0.000636257	1	rs200887602
1:22150120	0.072286	0.0279439	0.00968646	10156	0.17758	1	rs3736360
6:71289189	0.0735944	0.0284539	0.0096973	10187	0.170855	6	rs1048886
10:89503257	0.750485	0.290227	0.00971378	10214	0.00117486	10	rs139998869
11:617593	-0.265631	0.102751	0.00973229	10023	0.0126709	11	rs137998609
17:46136133	0.0921711	0.0356543	0.00973409	10131	0.102014	17	rs2229369
1:12004626	-1.27395	0.492883	0.00974681	10216	0.000880971	1	rs75220940
1:12012753	-1.27379	0.492852	0.00975097	10213	0.00088123	1	rs35958757
12:21014025	0.499078	0.193132	0.00976247	10211	0.00288904	12	rs146623116
12:102008265	-0.239656	0.0927655	0.00978139	10195	0.0146641	12	rs181619118
3:141272711	0.956601	0.370335	0.00979251	10207	0.000587832	3	rs148503095
5:101816145	-0.537657	0.208159	0.0097971	10126	0.00350583	5	rs138219728
1:87369131	-0.327075	0.126633	0.00979887	10081	0.00902688	1	rs11555169
1:157739860	0.711509	0.275509	0.00980802	10212	0.00122405	1	rs56044169
19:17369080	-0.518208	0.200661	0.00980868	10168	0.003393	19	rs141786382
5:55076956	-0.762929	0.29545	0.00981544	10213	0.00186037	5	rs148485105
18:6868155	0.834727	0.323255	0.00981576	10216	0.000832028	18	rs145548435
15:49288673	0.941977	0.36479	0.00981593	10216	0.0006852	15	rs147984813
11:55873028	-0.5779	0.223798	0.0098161	10215	0.00283896	11	rs141308613
16:20970576	0.400339	0.155044	0.00982016	10215	0.00416055	16	rs34121503
22:19241688	-0.483481	0.187263	0.00982793	10214	0.00416096	22	rs143629284
1:43812237	-1.19467	0.462742	0.00983081	10216	0.000734143	1	rs149810307
16:4559659	-1.24251	0.481387	0.00984828	10194	0.000980969	16	rs146410700
7:100275444	-0.579727	0.224634	0.00985842	10120	0.00316206	7	rs62482253
7:37890267	-0.0656619	0.0254432	0.00985924	10188	0.244209	7	rs2722372
4:961373	0.0560663	0.0217269	0.00986561	10087	0.460246	4	rs1377586
12:57499995	-0.868068	0.336416	0.00987034	10206	0.00156771	12	rs138604557
18:43316538	-0.056238	0.0217975	0.0098794	10200	0.445833	18	rs2298718
3:16411794	0.988627	0.383212	0.00988443	10212	0.000636506	3	rs201924722
14:105411648	0.450455	0.17464	0.00989906	10216	0.00337706	14	rs182001468
12:12633287	-0.228584	0.0886254	0.00990246	10121	0.0168462	12	rs10845555
10:122610927	-0.902832	0.350063	0.009907	10215	0.00132159	10	rs17100985
1:200973527	0.794935	0.30823	0.00990786	10217	0.00117451	1	rs146712800
11:57095218	0.824406	0.319684	0.00991393	10143	0.000838016	11	rs149785307
2:119752006	0.204388	0.0792569	0.00991446	10155	0.0182176	2	rs61732823
17:66871791	0.926936	0.359455	0.0099165	10216	0.0006852	17	rs141023860
2:3729254	-0.0722629	0.0280235	0.0099186	10067	0.186997	2	rs13426642
16:20682893	0.39767	0.154216	0.00991863	10176	0.00427476	16	rs116960078
4:185615768	-0.0772046	0.0299404	0.00991999	10203	0.15716	4	rs3184982
11:113675654	0.40207	0.155927	0.00992056	10217	0.00415973	11	rs61760222
10:98392749	0.944176	0.366216	0.00993186	10216	0.000636257	10	rs371828221
3:142234335	0.858933	0.333165	0.00993453	10217	0.000685133	3	rs78895258
5:134343662	0.207614	0.0805496	0.00995262	10168	0.0167683	5	rs139800400
9:72755177	-0.866634	0.336243	0.00995462	10206	0.00151871	9	rs148444015
6:32920230	-0.460556	0.178709	0.00996264	10157	0.00438121	6	NA
1:152129094	-0.0708749	0.0275063	0.00997549	10144	0.199576	1	rs76015112
12:132250712	0.0640616	0.0248624	0.00997647	10164	0.253935	12	rs1051233
3:184103903	-0.0752218	0.0291964	0.00998335	10214	0.172606	3	rs16858780
8:100733188	-0.142617	0.0553589	0.00998838	10208	0.0424667	8	rs61753724
4:156784608	-0.30258	0.117451	0.00998845	10053	0.00999702	4	rs34566545
1:53535509	0.689189	0.26752	0.00998901	10216	0.0013704	1	rs371698786
19:33467515	0.0850919	0.0330318	0.00999319	10208	0.120347	19	rs3816032
6:24828490	-0.0704913	0.0273641	0.00999372	10069	0.195402	6	rs9461073
22:19119545	-0.076506	0.0296993	0.00999444	10075	0.168635	22	rs45604134
6:31608031	-1.25875	0.488643	0.00999463	10216	0.000783085	6	rs140224743
11:1642884	0.0617099	0.0239616	0.0100133	10199	0.280959	11	rs6578597
20:2845214	0.362506	0.140794	0.0100321	10209	0.00543638	20	rs61729230
9:79326058	0.30445	0.118272	0.0100485	10217	0.00724283	9	rs185829648
1:33237239	-1.28519	0.499283	0.0100506	10204	0.000588005	1	rs114127179
14:70418985	-0.605448	0.235248	0.0100628	10217	0.00249584	14	rs143606483
6:44197456	-0.791579	0.307637	0.0100793	10147	0.00167537	6	rs72555353
19:18053557	-0.253899	0.0986784	0.0100824	10191	0.0130998	19	rs4808106
13:103338721	-0.564557	0.219438	0.0100896	10195	0.00299166	13	rs138041652
17:40996790	-0.626518	0.243558	0.0101009	10215	0.00225159	17	rs145927458
12:7252506	0.11318	0.0440024	0.0101076	10082	0.0624876	12	rs34796296
7:127637857	-0.973929	0.378762	0.0101304	10217	0.00146814	7	rs61743021
8:9413893	0.695737	0.270608	0.0101399	10217	0.00127239	8	rs35433754
7:70800578	0.912458	0.354967	0.0101538	10158	0.000689112	7	rs145721199
10:102775529	-0.340558	0.132515	0.010171	10214	0.0070981	10	rs112571971
1:155206167	0.238499	0.0928073	0.0101748	10217	0.0130665	1	rs2230288
5:150666946	-0.145434	0.0565982	0.010182	10214	0.0405816	5	rs17660042
11:117859209	0.0910514	0.035439	0.0101921	10037	0.10013	11	rs4252249
7:94953733	0.527277	0.205279	0.0102113	10212	0.00235018	7	rs141948033
11:7712523	0.0794594	0.030937	0.0102161	10129	0.140932	11	rs4633461
14:20296212	0.867384	0.337732	0.0102211	10214	0.000783239	14	rs146143071
15:59408918	0.325772	0.126868	0.0102345	10212	0.00646298	15	rs28383542
6:152621818	0.774502	0.30168	0.0102496	10217	0.000978761	6	rs144418713
7:91622303	0.515738	0.200903	0.0102554	10216	0.00254503	7	rs144888041
16:2296910	0.439165	0.171086	0.0102605	10180	0.00319253	16	rs140831866
19:40486606	-0.196269	0.0764712	0.010271	10217	0.02212	19	rs1127090
5:99897866	-0.06617	0.0257829	0.0102753	10187	0.237067	5	rs6874840
7:32910328	0.814716	0.317455	0.010276	10213	0.000930187	7	rs147353222
20:60908497	0.510371	0.198873	0.0102786	10216	0.0023982	20	rs140927746
6:74207596	-0.341139	0.132933	0.0102804	10202	0.00779259	6	rs117757245
6:34385676	-0.464694	0.181133	0.0103031	10140	0.00448718	6	rs190411459
17:39890541	0.399963	0.155904	0.0103042	10217	0.00420867	17	rs189020240
2:206882530	0.151053	0.0588846	0.0103104	10184	0.0339749	2	rs41272653
20:29891242	-0.25514	0.0994648	0.0103136	10040	0.0138446	20	rs117663474
19:21476455	-0.677455	0.264102	0.0103137	10067	0.00198669	19	rs147864512
12:124317737	0.951173	0.370867	0.0103257	10217	0.000636195	12	rs199754209
11:65835675	-0.778952	0.303762	0.0103368	10213	0.00186037	11	rs112398687
12:124102356	-0.245652	0.0958019	0.0103423	10205	0.0143067	12	rs142573698
1:231344908	-0.24329	0.0948809	0.0103425	10152	0.0137411	1	rs114415891
12:100732822	-0.434252	0.169356	0.0103433	10200	0.00480392	12	rs117356610
22:30403941	-1.60539	0.626102	0.0103444	10217	0.000538318	22	rs77189465
22:50882338	-0.180565	0.0704328	0.010358	10199	0.026081	22	rs56269507
14:75142606	-0.236337	0.0921891	0.010359	10008	0.0158873	14	rs35864766
2:219128261	-1.05475	0.411485	0.0103687	10215	0.00122369	2	rs144467445
14:20692595	0.086166	0.0336181	0.0103747	10175	0.113071	14	rs61993884
10:69651319	-0.281747	0.109925	0.0103749	10053	0.0107431	10	rs36107781
19:15479039	0.702244	0.274	0.0103793	10114	0.00118647	19	rs199996613
7:44747499	-0.226873	0.0885241	0.0103819	10150	0.0172414	7	rs2070606
4:165118446	0.49735	0.194077	0.0103881	10217	0.00274053	4	rs76372915
16:23711925	-0.0647562	0.025272	0.010396	10091	0.252552	16	rs26764
17:27052929	0.942292	0.367784	0.0104048	10212	0.000685468	17	rs138026905
9:94495624	-0.689115	0.269012	0.0104175	10166	0.00240999	9	rs56302651
17:56585872	0.0566922	0.0221355	0.0104328	10185	0.376043	17	rs3744108
2:153504371	0.517786	0.202182	0.0104375	10194	0.00255052	2	rs182064759
20:35766239	0.912311	0.356287	0.0104488	10217	0.000636195	20	rs200412210
2:30863183	0.487938	0.19059	0.010463	10216	0.00293657	2	rs142697372
8:54142157	0.080299	0.031368	0.0104702	10179	0.133412	8	rs702764
11:7672906	-1.11805	0.436812	0.0104805	10150	0.00133005	11	rs141080888
1:166818566	0.0707903	0.0276576	0.0104815	10117	0.182762	1	rs2075946
5:169412872	0.919264	0.3592	0.0104915	10217	0.000685133	5	rs148694888
5:140188383	0.0565273	0.0220914	0.0105035	10102	0.46763	5	rs2337987
11:86519070	0.756692	0.295858	0.0105391	10217	0.0010277	11	rs148223020
11:64116845	0.567806	0.222051	0.010555	10143	0.00192251	11	rs149017597
13:30351374	0.62354	0.243867	0.0105614	10217	0.00161496	13	rs150248814
1:11008532	0.781276	0.30564	0.0105822	10217	0.000978761	1	rs147030030
2:86716518	-0.732428	0.286539	0.0105845	10212	0.00195848	2	rs113985244
22:30200713	0.0991305	0.0387846	0.0105907	10180	0.0800589	22	rs36571
11:18741652	-0.507096	0.198411	0.010595	10216	0.00381754	11	rs201892326
11:14989289	0.660758	0.258541	0.0105968	10216	0.00151723	11	rs145477509
17:39738752	0.195828	0.0766266	0.0106001	10147	0.0193161	17	rs11551760
22:20077566	0.547946	0.214419	0.0106037	10216	0.00244714	22	rs143390902
12:41946453	0.486165	0.190247	0.0106052	10179	0.00250516	12	rs285585
7:99047978	0.0764088	0.0299013	0.0106076	10106	0.15283	7	rs883403
17:20799109	0.437925	0.171383	0.0106114	10194	0.00318815	17	rs139379084
16:80667093	-0.6234	0.244018	0.0106269	10216	0.00230031	16	rs73592252
19:5844649	-0.0712927	0.0279068	0.0106289	10162	0.192285	19	rs812936
4:17600090	0.936422	0.366572	0.0106329	10216	0.000636257	4	rs370785690
12:89916811	-0.0583108	0.0228293	0.010643	10116	0.341242	12	rs2230283
1:219347292	0.846965	0.331607	0.0106456	10149	0.000886787	1	rs140183886
5:76129521	0.608346	0.238185	0.0106464	10186	0.00161987	5	rs138965893
10:27317840	0.0779356	0.0305172	0.0106547	10208	0.14327	10	rs10829163
9:19336747	0.428733	0.167892	0.0106607	10214	0.00362248	9	rs117605726
19:53345176	-0.0902043	0.0353314	0.0106772	10169	0.110237	19	rs61732713
3:35758844	-0.646291	0.253164	0.0106843	10179	0.00250516	3	rs139185498
7:100225847	0.46803	0.183364	0.0106962	10198	0.00294175	7	rs139178017
10:104183584	-1.03846	0.406858	0.0106985	10021	0.00129728	10	rs371820534
7:135378890	0.732976	0.287173	0.0106989	10212	0.00107716	7	rs142220692
5:156770133	0.067095	0.0262936	0.0107179	10142	0.217561	5	rs10037485
14:71444593	0.317069	0.124261	0.010722	10207	0.00710297	14	rs113064017
18:52265204	1.04483	0.409574	0.0107412	10189	0.00058887	18	rs151061976
7:94827740	-2.71043	1.06251	0.0107427	10212	0.000538582	7	rs200450439
22:43579006	-0.27926	0.109474	0.0107435	10129	0.0113535	22	rs141712485
17:5264656	0.988843	0.387755	0.0107669	10216	0.000587314	17	rs201180289
14:57858203	1.11436	0.436989	0.0107693	10188	0.000539851	14	rs147403736
7:100319633	-0.512958	0.201177	0.010779	10213	0.00381866	7	rs62483572
16:21115787	-1.59317	0.624941	0.0107937	10211	0.000636568	16	rs200136860
16:80666991	-0.621967	0.243981	0.0107957	10216	0.00230031	16	rs74028355
1:241756661	1.05544	0.414233	0.0108365	10216	0.000538371	1	rs529255504
1:46072178	-0.652815	0.256229	0.010841	10214	0.00230076	1	rs142706540
1:228525008	-0.0798695	0.0313498	0.0108439	10214	0.142452	1	rs3795809
19:19790235	-1.47425	0.578765	0.0108578	10215	0.000685267	19	rs138984536
7:149494369	0.453115	0.177892	0.0108612	10198	0.00299078	7	rs191304546
2:206305156	0.111795	0.043892	0.0108641	10175	0.0603931	2	NA
1:209800774	0.778932	0.305942	0.0108962	10213	0.0010281	1	rs61734494
7:148080898	0.268999	0.105661	0.0109005	10216	0.00949491	7	rs138477292
1:160793962	-0.0554653	0.0217877	0.0109056	10039	0.423498	1	rs506081
15:44211692	-1.38216	0.542941	0.0109064	10160	0.000885827	15	rs144455804
19:53345110	-0.0900652	0.0353799	0.0109073	10171	0.110166	19	rs61729942
17:15930734	0.436799	0.171631	0.0109281	10217	0.00352354	17	rs77955179
2:226273689	0.0707958	0.027819	0.0109317	10180	0.181974	2	rs2048936
2:103063608	-0.913569	0.359022	0.0109402	10212	0.00171367	2	rs147548529
6:90642493	0.155569	0.061137	0.0109403	10214	0.0301547	6	rs72923904
16:81076066	0.602615	0.236836	0.0109454	10208	0.00166536	16	rs143295373
1:154018655	0.390663	0.153568	0.0109618	10217	0.00469805	1	rs183446732
19:53770764	0.0682082	0.0268151	0.01097	10101	0.215276	19	rs74429916
12:40757330	-0.079546	0.0312735	0.010973	10199	0.141779	12	rs33962975
16:31502173	0.98933	0.388965	0.0109751	10134	0.000542727	16	rs148021848
19:53344426	-0.0892785	0.0351035	0.0109812	10206	0.11165	19	rs12462929
5:80408600	0.804839	0.316457	0.0109818	10217	0.000929823	5	rs144598377
6:35253974	-0.183558	0.072181	0.0109896	10187	0.0252282	6	rs2228265
14:107078790	-0.0812323	0.0319434	0.0109901	10015	0.135696	14	rs1858692
1:158913582	-0.838887	0.329879	0.0109902	10178	0.00176852	1	rs148854814
17:46136751	0.164244	0.0646275	0.011041	10188	0.0264036	17	rs2229370
1:173517547	-1.08798	0.428114	0.0110433	10173	0.000933844	1	rs7551131
11:113856768	0.185957	0.0731824	0.0110533	10215	0.0213901	11	rs34327364
8:42012309	1.01301	0.398678	0.011056	10216	0.000538371	8	rs149242459
2:28836901	0.380964	0.149936	0.0110584	10210	0.00416259	2	rs115147925
8:123966085	0.159711	0.0628597	0.0110616	10213	0.0279546	8	rs3802264
15:42379640	-0.563172	0.221664	0.0110643	10033	0.00303997	15	rs184535005
9:133787218	0.339243	0.133568	0.0110897	10216	0.00567737	9	rs144181457
5:14297221	0.684929	0.269675	0.0110906	10208	0.00112657	5	rs138722140
17:45364540	0.101531	0.0399815	0.0111028	10194	0.0765156	17	rs5919
17:61559923	0.0553855	0.0218102	0.0111033	10186	0.435254	17	rs4309
5:1036435	-0.15001	0.0590741	0.0111057	10154	0.0362911	5	rs73026757
16:46940821	-0.285629	0.112482	0.0111067	10215	0.0102301	16	rs116619352
8:101648164	0.0677516	0.0266883	0.0111289	10204	0.206929	8	rs2187016
9:136290675	-1.55385	0.61218	0.0111415	10157	0.00068918	9	rs147563206
19:1079959	0.0988499	0.0389451	0.0111429	10055	0.0785679	19	rs36084354
2:74274329	0.113551	0.0447401	0.011148	10194	0.0601334	2	rs61741171
11:2946335	0.855369	0.337042	0.0111531	10217	0.000831947	11	rs149369140
1:16534646	-0.0628374	0.0247609	0.0111562	10205	0.264674	1	rs221058
1:16532803	-0.0627727	0.0247445	0.0111861	10176	0.265871	1	rs221050
11:17517160	-0.384168	0.151437	0.0111867	10217	0.00577469	11	rs56165709
2:162865748	0.276645	0.109071	0.0112005	10196	0.00828756	2	rs115450134
8:28574803	-0.0626046	0.0246842	0.0112057	10157	0.261741	8	rs240951
19:38055957	-0.458164	0.180652	0.0112073	10202	0.00475397	19	rs61731963
1:40929077	-0.428017	0.168817	0.0112322	10215	0.00509055	1	rs139213019
2:241526428	-0.309569	0.122113	0.0112411	10126	0.00972743	2	rs138005500
6:29407961	0.519867	0.205077	0.0112453	10207	0.00235133	6	rs17184016
3:122647430	0.555567	0.219165	0.0112471	10209	0.00210598	3	rs34231441
17:18874477	-0.597038	0.235559	0.011259	10214	0.00239867	17	rs139582120
2:29386727	0.62614	0.247083	0.0112727	10202	0.00151931	2	rs138421018
12:29689139	0.875312	0.345427	0.011277	10177	0.000835217	12	rs189009443
17:1564328	0.315274	0.124419	0.0112776	10194	0.00662154	17	rs113849788
11:74546902	1.0494	0.414134	0.011278	10215	0.000538424	11	rs199646929
1:230925937	0.495266	0.195492	0.0112951	10217	0.00254478	1	rs143145032
10:132891465	-0.334887	0.132187	0.0112952	10217	0.00802584	10	rs139123582
17:56659018	0.0561289	0.0221553	0.0112953	10164	0.376574	17	rs6503870
2:85051122	-0.0761404	0.0300602	0.0113115	10196	0.156042	2	rs1649292
16:10846511	-0.435665	0.172011	0.0113166	10215	0.0052374	16	rs2233535
2:31399988	0.0655531	0.025882	0.0113166	10071	0.221626	2	rs4592896
2:225709926	-0.0932146	0.0368098	0.0113308	10034	0.0982161	2	rs7577271
10:97919550	-0.104468	0.041257	0.0113373	10188	0.077395	10	rs61729856
15:28414665	-0.31342	0.123786	0.0113427	10121	0.0087442	15	rs7494786
5:35670303	0.115139	0.045482	0.0113569	10172	0.0577566	5	rs34708521
8:99030320	0.128927	0.050929	0.0113573	10106	0.0439838	8	rs35120814
2:219553423	-0.319321	0.126144	0.0113608	10006	0.00874475	2	rs45586733
2:133539679	0.986211	0.389603	0.0113633	10216	0.000538371	2	rs147016733
8:6302106	0.234433	0.0926296	0.0113783	10217	0.0124303	8	rs35590577
2:107084718	0.75795	0.299495	0.0113815	10214	0.000979048	2	rs180808108
16:818643	0.225593	0.0891537	0.0113939	10184	0.0139925	16	rs58800379
11:122955250	-1.39273	0.550423	0.0113969	10217	0.000685133	11	rs141499494
1:36643729	-1.06292	0.420094	0.0114002	10178	0.000638632	1	rs74066063
1:241798443	0.19383	0.0766087	0.0114019	10144	0.0188782	1	rs41269377
1:152129087	-0.0694875	0.0274676	0.0114129	10173	0.200383	1	rs78544048
12:133294662	-0.845433	0.33422	0.0114202	10187	0.00142338	12	rs17850304
16:31439613	0.450628	0.178176	0.0114351	10208	0.00328174	16	rs140129800
7:8790982	0.279251	0.110418	0.0114379	10213	0.00910604	7	rs118084454
15:41224538	1.04561	0.413477	0.0114442	10156	0.000590784	15	rs139491690
6:26468626	0.999132	0.395096	0.0114442	10217	0.000587257	6	rs201238249
4:17625344	0.910211	0.360045	0.0114698	10217	0.000685133	4	rs139145192
14:20612769	0.913472	0.361336	0.0114702	10169	0.000737536	14	rs147757157
10:99236625	0.339761	0.134409	0.0114777	10216	0.00543265	10	rs29001285
15:73044863	-0.0861641	0.0340904	0.0114872	10207	0.117615	15	rs34149613
9:40774052	0.955796	0.378175	0.0114915	10216	0.000636257	9	rs141026686
16:628831	0.905412	0.35825	0.0114938	10207	0.000636818	16	rs148430693
5:150858983	-0.562716	0.222676	0.0115022	10216	0.00298551	5	rs138339360
19:38708477	0.545457	0.215869	0.0115109	10214	0.00215391	19	rs145138452
7:100681751	0.21949	0.0868707	0.0115162	10210	0.0147894	7	rs73712044
16:417691	-0.349382	0.138295	0.0115255	10195	0.00686611	16	rs114486517
10:26377331	-0.473067	0.187279	0.0115368	10212	0.00381904	10	rs72787346
14:89629001	0.253234	0.100283	0.0115637	10212	0.0109185	14	rs45535535
1:16534255	-0.0625076	0.0247585	0.0115798	10155	0.265633	1	rs221057
12:64849716	0.128972	0.0510908	0.0115904	10162	0.0440858	12	rs41292019
10:97917843	-0.104052	0.0412206	0.0115941	10199	0.0774586	10	rs61731060
15:91557034	0.936493	0.371046	0.0116053	10199	0.000637317	15	rs146758743
17:49270134	-0.65868	0.261001	0.0116136	10182	0.00220978	17	rs117564084
19:52793834	-0.722059	0.286117	0.0116144	10217	0.00220221	19	rs142275744
9:17340864	-0.103148	0.0408763	0.0116217	10192	0.0788854	9	rs3808782
11:76873384	-0.797481	0.316065	0.0116306	10120	0.00187747	11	rs111033227
16:5128844	0.856486	0.339538	0.0116524	10212	0.000783392	16	rs201975029
3:81627202	0.761533	0.301968	0.0116723	10209	0.00107748	3	rs201758548
2:191301245	0.296247	0.117507	0.0116986	10217	0.00773221	2	rs116097269
14:90870740	0.902382	0.357953	0.0117037	10207	0.000685804	14	rs143503733
15:42436737	0.420021	0.166639	0.0117173	10210	0.00357493	15	rs151072178
2:242194540	-1.46546	0.581447	0.011723	10217	0.000587257	2	rs147572258
9:38620180	0.926314	0.36757	0.011732	10217	0.000636195	9	rs142303885
11:62343448	0.324478	0.128774	0.0117437	10217	0.00675345	11	rs149023986
12:7065635	-0.125907	0.0499707	0.0117481	10213	0.0533144	12	rs2110072
19:36230423	0.439434	0.17441	0.0117508	10212	0.00332942	19	rs147295574
16:11137890	-0.840371	0.333569	0.0117578	10182	0.00162051	16	rs74163618
16:88782217	0.0888748	0.03528	0.0117645	10077	0.101469	16	rs35544968
12:110224547	0.837651	0.332545	0.0117719	10212	0.000832354	12	rs138986228
14:50579357	0.233679	0.0928048	0.0118038	10216	0.0129699	14	rs117179687
13:51950198	0.875026	0.347525	0.0118064	10212	0.00073443	13	rs144918317
5:78181577	-0.112004	0.0444846	0.0118089	10179	0.066706	5	rs72762973
2:160994197	0.244876	0.0972667	0.0118166	10207	0.0109729	2	rs55841905
9:97349666	0.0793868	0.0315339	0.0118189	10208	0.131514	9	rs573212
1:196643027	0.812797	0.322962	0.0118461	10216	0.000783085	1	rs148182625
1:865628	-0.372943	0.148214	0.011861	10217	0.00606832	1	rs41285790
7:98495408	-0.144851	0.0575664	0.0118614	10215	0.0399902	7	rs55702649
17:45821844	0.115524	0.0459143	0.0118665	10215	0.057024	17	rs17250953
4:169060721	0.687621	0.273305	0.0118713	10112	0.0012856	4	rs145654750
11:34905054	-0.63461	0.252236	0.0118717	10148	0.00251281	11	rs199769907
6:90450026	0.326233	0.129673	0.0118754	10211	0.00641465	6	rs114779526
7:48626836	1.03983	0.413319	0.011876	10215	0.000538424	7	rs376555778
10:135032376	0.0846965	0.0336669	0.0118788	10206	0.11361	10	rs3008370
4:89912303	0.928809	0.369207	0.01188	10213	0.000734358	4	rs141803474
8:8560107	-0.692135	0.275183	0.0118971	10097	0.00217887	8	rs61755871
8:104924365	0.493229	0.196113	0.0119026	10206	0.00279248	8	rs200160054
5:150664183	-0.145831	0.0579845	0.0119033	10085	0.0389192	5	rs17111902
7:105192057	-0.219137	0.0871562	0.0119269	10212	0.0165002	7	rs35961194
5:150663655	-0.143686	0.0571476	0.0119269	10195	0.0397254	5	rs17660011
3:118905584	0.36126	0.143697	0.0119358	10215	0.0052374	3	rs3796355
16:58713894	-0.721659	0.287066	0.0119401	10125	0.00177778	16	rs7193572
9:136273902	-1.34347	0.534503	0.0119539	10206	0.000783853	9	rs28711662
10:27381349	0.0730129	0.0290486	0.0119549	10170	0.163668	10	rs2297145
1:27745594	-0.655474	0.260787	0.0119558	10203	0.00259728	1	rs187015841
5:176916556	0.82217	0.327146	0.0119656	10171	0.000835709	5	rs146294379
1:227071525	-0.0544756	0.0216802	0.0119815	10140	0.464546	1	rs1046240
5:70834892	0.163083	0.064904	0.011982	10162	0.026668	5	rs35131626
6:64395702	0.607501	0.241786	0.0119859	10175	0.0017199	6	rs41271585
10:35772402	0.0576667	0.0229517	0.011987	10203	0.321964	10	rs3802509
10:38407131	-0.808697	0.321932	0.0120046	10211	0.00142004	10	rs147833808
11:124096292	-0.28204	0.112285	0.0120111	10038	0.0106097	11	rs146368781
12:6140659	0.20261	0.080663	0.0120116	10214	0.0173292	12	rs33978901
6:152551728	-1.90023	0.756716	0.0120336	10215	0.000538424	6	rs143639400
11:75133703	0.805086	0.320621	0.0120383	10181	0.000834889	11	rs186902058
9:107331734	1.0798	0.430033	0.01204	10216	0.000538371	9	rs75087819
6:33179062	0.689552	0.27462	0.0120412	10213	0.00122393	6	NA
2:233709083	0.538579	0.214499	0.0120433	10216	0.00220243	2	rs144086186
16:57601982	-0.299869	0.119441	0.0120526	10210	0.00891283	16	rs140917718
13:76395444	0.793583	0.316133	0.0120636	10217	0.000831947	13	rs145591276
7:65705936	0.64879	0.258486	0.0120744	10217	0.0014192	7	rs143527303
3:19924091	-0.754908	0.300884	0.0121084	10212	0.00181159	3	rs79595581
2:21232125	-0.587505	0.234208	0.0121254	10210	0.00274241	2	rs148170480
2:24483979	-0.407353	0.162413	0.0121371	10200	0.00593137	2	rs41281485
9:136276189	-1.34064	0.534534	0.0121399	10136	0.000789266	9	rs28497215
2:238733016	0.0765344	0.0305159	0.0121411	10158	0.144615	2	rs4663795
4:153245499	-1.36773	0.545358	0.0121437	10208	0.000636755	4	rs138665286
17:74010591	-0.709489	0.282908	0.0121471	10216	0.00215348	17	rs76498735
4:8416586	-0.266245	0.106173	0.0121533	10217	0.0113047	4	rs73211315
8:29989832	-1.06495	0.424724	0.0121623	10217	0.000880885	8	rs147712548
22:36122724	0.24118	0.0961926	0.0121671	10217	0.0114026	22	rs73155887
16:8953030	-0.279654	0.111543	0.0121714	10050	0.011194	16	rs2231706
6:151151896	0.555392	0.221559	0.0121849	10216	0.00181088	6	rs145433805
2:32264378	0.421157	0.168016	0.0121879	10217	0.00352354	2	rs148715209
11:78381036	-1.34201	0.535579	0.0122203	10212	0.000881316	11	rs201663167
2:43927459	0.0748603	0.0298766	0.0122226	10202	0.152421	2	rs12623703
2:220424170	-0.308631	0.123177	0.0122246	10212	0.00866627	2	rs150691758
3:15727823	-0.101905	0.0406711	0.0122247	10142	0.0790278	3	rs7630642
4:151161596	-0.386671	0.154325	0.0122257	10211	0.00543531	4	rs149449246
1:227216715	-1.46869	0.586192	0.0122289	10167	0.000540966	1	rs201775243
18:74640058	1.01681	0.405864	0.0122347	10210	0.000538688	18	rs199679414
8:18725430	0.916291	0.365763	0.01224	10216	0.000587314	8	rs201772657
5:149460542	-0.397104	0.158527	0.0122465	10206	0.0058299	5	rs56048668
2:179358665	0.0749706	0.0299357	0.0122665	10120	0.146739	2	rs2303536
7:37890316	-0.0637308	0.0254493	0.0122721	10171	0.243732	7	rs2598044
1:117753455	0.187786	0.0749919	0.0122767	10164	0.020366	1	rs34957002
5:159659262	-0.181557	0.0725049	0.0122774	10001	0.0248975	5	rs116237330
15:64970496	-0.539309	0.215391	0.0122845	10083	0.00352078	15	rs146522359
16:19726231	0.886608	0.354126	0.0122918	10215	0.000685267	16	rs199759863
1:152282794	0.194687	0.0777649	0.0122961	10216	0.0212901	1	rs12750081
2:227872869	0.9764	0.390067	0.0123089	10210	0.000636631	2	rs373933029
20:61455791	-0.241708	0.0965614	0.0123094	10193	0.0136859	20	rs45476191
19:7997575	-0.230523	0.0920946	0.0123108	10215	0.0152717	19	rs75137889
9:140128706	0.580491	0.231917	0.0123142	10127	0.00157993	9	rs142839759
10:102763509	-1.38868	0.554856	0.0123226	10215	0.000538424	10	rs78785945
16:84035514	-0.218524	0.0873142	0.0123237	10211	0.0173342	16	rs2271299
7:1486351	-0.874613	0.349485	0.0123293	10171	0.00137646	7	rs143182298
15:43767774	-0.0590221	0.0235852	0.0123319	10008	0.309852	15	rs560191
9:125316350	-0.0545271	0.0217894	0.0123332	10157	0.469282	9	rs1411272
8:30921954	0.510059	0.203827	0.0123349	10216	0.00234926	8	rs145764920
1:183091040	0.665159	0.265841	0.0123462	10211	0.0013221	1	rs147401305
8:100791156	-0.139307	0.0556825	0.0123562	10206	0.0418871	8	rs7833870
3:178560581	-0.0550987	0.0220264	0.0123673	10203	0.415907	3	rs6443583
11:86159223	0.0960411	0.0383994	0.0123805	10180	0.0824165	11	rs34662182
8:27311664	-0.548565	0.219436	0.0124232	10201	0.00284286	8	rs185558305
1:236157150	0.631518	0.252624	0.0124251	10210	0.00156709	1	rs147665041
14:54976675	-1.34254	0.537071	0.0124287	10198	0.000784468	14	rs373074430
15:89401134	0.582474	0.233016	0.0124291	10216	0.00181088	15	rs147886342
1:1991014	-0.0703366	0.028141	0.0124393	10203	0.182789	1	rs1878745
10:102568872	0.147868	0.0591652	0.0124462	10014	0.0345017	10	rs1800897
6:106987370	0.0999275	0.0399843	0.0124486	10200	0.0758824	6	rs783396
10:97919839	-0.101537	0.0406303	0.0124527	10182	0.0794539	10	rs41291606
11:93430158	-0.479553	0.191901	0.0124557	10205	0.00431161	11	rs71480689
1:180243465	0.467048	0.186897	0.012456	10217	0.00278947	1	rs146655496
2:31428146	-0.630483	0.25234	0.0124705	10217	0.00234903	2	rs368808576
19:44117985	0.591881	0.236905	0.0124759	10209	0.00156724	19	rs181599936
20:62724202	0.741239	0.296732	0.0124893	10214	0.00112591	20	rs146075237
1:158736215	0.0999628	0.0400203	0.0124965	10202	0.0757695	1	rs6666753
1:160793442	-0.0543401	0.0217593	0.0125135	10199	0.424895	1	rs474131
20:30433033	-1.25557	0.502945	0.0125449	10132	0.000838926	20	rs148349934
9:139409089	0.743819	0.297983	0.012554	10208	0.000979624	9	rs79782048
8:88886022	-0.679061	0.272053	0.0125579	10217	0.0020554	8	rs148443990
2:220040963	0.626197	0.250881	0.0125604	10156	0.00152619	2	rs145875060
16:3642722	0.643515	0.257852	0.0125717	10151	0.0015762	16	rs150712805
8:73850158	0.184964	0.0741196	0.0125787	10213	0.0199745	8	rs118058550
3:109049384	0.0688778	0.0276011	0.0125788	10214	0.180781	3	rs13059848
19:19391045	0.154955	0.0620957	0.0125808	10015	0.0304543	19	rs17751021
2:26798927	-0.186993	0.0749414	0.0125889	10207	0.0231214	2	rs112873448
5:108714681	-0.1257	0.0503839	0.0126012	10206	0.0514893	5	rs35039318
7:128366896	0.767283	0.30757	0.0126079	10210	0.00093046	7	rs141158488
21:47552013	-0.886952	0.355561	0.0126129	10096	0.00133716	21	rs150219725
9:20881957	-0.397739	0.159449	0.0126147	10213	0.00582591	9	rs79849792
10:96702046	-0.687219	0.275504	0.0126169	10217	0.00200646	10	rs142079687
7:148851213	0.0599288	0.0240256	0.012618	10158	0.283225	7	rs917124
19:36049924	-1.54034	0.617608	0.0126294	10208	0.000734718	19	rs147779995
15:101718106	0.209107	0.0838528	0.0126404	10215	0.0147822	15	rs3803423
5:71491950	0.49866	0.199978	0.0126466	10216	0.0023982	5	rs143194383
15:34134154	0.658916	0.264276	0.0126568	10217	0.00137027	15	rs201791791
22:19127119	0.847996	0.340115	0.0126575	10210	0.000783546	22	rs200628856
22:25715923	-0.106118	0.0425639	0.0126618	10120	0.0734684	22	rs28391315
1:46774783	-0.0896899	0.0359787	0.0126717	10189	0.103396	1	rs41292543
7:158536267	0.0713314	0.0286198	0.0126889	10143	0.167554	7	rs2305473
13:39586241	-0.326517	0.131009	0.0126909	10204	0.00793806	13	rs41286141
12:130830943	-1.20204	0.482319	0.0126948	10216	0.000929914	12	rs145821284
8:145739416	0.395909	0.158902	0.0127194	10206	0.00431119	8	rs61754061
1:16096934	-0.0597066	0.0239663	0.0127284	10046	0.298626	1	rs10927851
3:150281340	0.727121	0.291879	0.0127322	10217	0.00117451	3	rs181238642
16:67778237	-1.34068	0.538172	0.0127323	10216	0.000832028	16	rs150902552
17:79980714	0.651151	0.261407	0.0127403	10185	0.00132548	17	rs140085467
19:55501424	0.219797	0.0882415	0.0127437	10214	0.0148815	19	NA
15:51207680	0.868757	0.348795	0.0127479	10215	0.000734214	15	rs143624283
1:231471673	-0.72216	0.289965	0.0127561	10211	0.001469	1	rs75215445
6:161162406	-0.100864	0.0405036	0.0127657	10217	0.0812861	6	rs4252170
1:53541549	0.36024	0.144661	0.012766	10193	0.00480722	1	rs76250115
19:40424325	-1.86399	0.748657	0.0127825	10125	0.00054321	19	rs143595777
1:55253394	-0.340577	0.136794	0.0127848	10214	0.00685334	1	rs142120104
7:75617435	0.605126	0.243052	0.012785	10091	0.00168467	7	rs199749808
3:195516396	0.700444	0.281391	0.0128024	10215	0.00132159	3	rs200175860
15:99500605	-0.136368	0.0547906	0.0128143	10184	0.0431068	15	rs17847203
17:27896342	-0.27224	0.109446	0.0128668	10138	0.0103571	17	rs112563021
19:33628589	-1.33562	0.536953	0.0128677	10111	0.000791217	19	rs147156559
8:25346139	-1.53481	0.617094	0.0128768	10180	0.000736739	8	rs142696268
15:50154563	-0.576038	0.231606	0.0128771	10206	0.00298844	15	rs146911077
17:78519519	0.0781826	0.0314354	0.0128794	10188	0.131233	17	rs61750765
13:99947530	-0.545343	0.219293	0.0128887	10214	0.0029861	13	rs144039046
22:29737521	-0.906572	0.36457	0.0128939	10215	0.00137053	22	rs149960917
6:31506645	0.200299	0.0805495	0.0128951	10202	0.0168104	6	NA
8:1998932	0.841655	0.338496	0.0129024	10217	0.000783009	8	rs146720027
15:54305191	0.335885	0.135087	0.0129032	10214	0.00538477	15	rs141195414
19:1095271	0.557289	0.224156	0.0129128	10215	0.00195791	19	rs149504848
3:196771513	-0.130884	0.0526473	0.0129166	10139	0.0465036	3	rs34492126
8:10480211	0.655469	0.263715	0.0129363	10217	0.00122345	8	rs79329877
6:82461520	-0.104501	0.0420546	0.0129595	10008	0.072492	6	rs3186631
14:24799146	0.338663	0.136323	0.0129816	10200	0.00598039	14	rs72694358
11:65733604	0.692292	0.278695	0.0129898	10217	0.00112558	11	rs147917964
18:2920361	0.901228	0.362858	0.0130028	10217	0.000587257	18	rs201160155
14:73989369	-0.453514	0.182603	0.013006	10214	0.00420991	14	rs148447544
6:34512088	0.520582	0.209721	0.013055	10158	0.00226423	6	rs111271155
20:32333010	0.634791	0.255738	0.0130577	10215	0.00141948	20	rs144533858
8:1873540	0.112712	0.0454098	0.0130606	10096	0.058439	8	rs2272613
1:152286032	-0.0774119	0.0311881	0.013061	10215	0.147822	1	rs11588170
12:21428247	-0.772474	0.311238	0.0130671	10188	0.0015214	12	rs2199688
15:28412872	0.0974603	0.039269	0.0130698	10187	0.0804947	15	rs61756152
3:150391810	-0.0786031	0.0316813	0.0130994	10116	0.13879	3	rs73003074
6:159181723	-0.908225	0.366149	0.0131205	10216	0.00132146	6	rs140769430
9:5126343	0.32234	0.129965	0.0131305	10152	0.00620567	9	rs41316003
1:1987993	-0.0561471	0.0226447	0.0131573	10141	0.346416	1	rs12184
19:33134229	-0.649101	0.261795	0.0131594	10217	0.00190858	19	rs144590411
1:156214601	0.285258	0.115071	0.0131759	10215	0.00802741	1	rs62001925
4:15005641	-0.167983	0.0677701	0.0131856	10130	0.0288253	4	rs142927413
8:101076116	-1.36458	0.550578	0.0131957	10196	0.000539427	8	rs201668257
7:91794432	0.704068	0.284101	0.0132034	10209	0.00117543	7	rs186877597
9:110084386	-0.480139	0.193754	0.0132088	10211	0.00362354	9	rs4987014
1:36939403	0.376874	0.152086	0.0132109	10215	0.00430739	1	rs139332126
1:36752152	-0.0549876	0.0221906	0.0132132	10211	0.388552	1	rs2242428
1:230410217	0.766491	0.309406	0.0132381	10215	0.0010279	1	rs16851310
6:157470068	0.696934	0.281365	0.0132501	10146	0.00113345	6	rs148749268
11:7712561	0.0768764	0.0310393	0.0132586	10107	0.140249	11	rs4519083
6:24448112	0.869866	0.351244	0.0132668	10215	0.000783162	6	rs182405601
4:106861764	0.967358	0.390628	0.0132708	10214	0.000685334	4	rs141847563
20:56861443	-0.197502	0.0797532	0.0132711	10214	0.0203153	20	rs41303905
22:29708320	0.389605	0.157338	0.0132777	10099	0.00415883	22	rs183007766
16:15737177	-0.692279	0.279573	0.013279	10184	0.00191477	16	rs376603273
19:33493262	0.508616	0.205421	0.0132874	10217	0.00264265	19	rs112589266
16:84030848	0.237858	0.0960713	0.0132921	10199	0.0122071	16	rs7193267
19:12958697	0.0600577	0.0242586	0.0132966	10042	0.266033	19	rs2290688
1:67833501	0.223227	0.0901717	0.0133022	10216	0.0137529	1	rs2252596
4:104012325	1.00191	0.404753	0.0133104	10196	0.000588466	4	rs187331164
19:53995058	0.972972	0.393073	0.0133125	10216	0.000587314	19	rs371767189
15:59409495	0.323642	0.130752	0.0133146	10196	0.00612985	15	rs28376133
20:25060143	-0.424777	0.171618	0.0133187	10207	0.00460468	20	rs140122268
19:7531821	0.448214	0.181095	0.0133231	10209	0.00308551	19	rs79986215
20:62492922	0.0997583	0.0403063	0.0133235	10024	0.0743216	20	rs2281534
11:73717254	-0.0631468	0.0255144	0.0133255	10066	0.238873	11	rs1800006
17:8000062	0.613329	0.247822	0.0133284	10216	0.001713	17	rs148295244
6:117861923	-0.126463	0.0511037	0.0133368	10210	0.0505877	6	rs35230921
12:66859110	-1.09201	0.441292	0.0133398	10216	0.00117463	12	rs201673783
10:134693026	-1.11612	0.451068	0.0133459	10107	0.000841001	10	rs573926112
2:9624643	0.182799	0.0738802	0.0133511	10212	0.0202703	2	rs61737635
2:176958235	-1.8362	0.742159	0.0133562	10216	0.000783085	2	rs147720746
6:43589417	0.24127	0.0975246	0.0133632	10205	0.011269	6	rs72859026
9:125391731	0.488932	0.197663	0.0133773	10216	0.00254503	9	rs75006893
10:133107508	-0.934685	0.377898	0.0133843	10206	0.00112679	10	rs144573375
12:27628607	-0.214221	0.0866247	0.0133994	10171	0.0173041	12	rs117144045
17:5280440	0.0583701	0.0236035	0.0134005	10178	0.299322	17	rs3026101
19:40411839	0.786626	0.318104	0.0134038	10217	0.0010277	19	rs143523929
4:76955947	-0.517027	0.209097	0.0134107	10210	0.00318315	4	rs61757197
15:89450587	0.0560351	0.0226629	0.0134154	10154	0.350108	15	rs1878326
7:83037751	-0.0542684	0.0219498	0.0134216	10146	0.414203	7	rs2722985
16:1417791	0.101581	0.0410885	0.0134271	10138	0.0720556	16	rs113951440
6:69758072	0.0944555	0.0382074	0.0134292	10198	0.0858992	6	rs3757049
16:31141653	0.5672	0.229436	0.0134303	10217	0.00230009	16	rs143614134
10:27303605	0.0754997	0.0305427	0.0134383	10209	0.143207	10	rs2274741
6:36938432	-0.199097	0.0805513	0.013448	10210	0.0199804	6	rs2293381
10:73520649	0.856765	0.346681	0.013461	10216	0.000783085	10	rs143030978
5:35876449	0.357827	0.144797	0.0134646	10148	0.00443437	5	rs2229232
14:72054708	0.238989	0.0967123	0.0134684	10217	0.0114515	14	rs78621209
8:145138063	0.200451	0.0811171	0.0134688	10177	0.0160656	8	rs138412600
9:6475508	-0.971317	0.393269	0.0135167	10174	0.00108119	9	rs183432680
9:113449510	-0.544407	0.220423	0.0135177	10209	0.00293858	9	rs55786136
17:7983380	0.519829	0.210502	0.013531	10207	0.0021064	17	rs199951951
2:103335646	-0.221925	0.0898718	0.0135357	10018	0.0170194	2	rs115622745
19:1077936	-0.13193	0.0534301	0.0135414	10215	0.0460597	19	rs35964792
18:6943264	-0.0575345	0.0233053	0.0135592	10207	0.322279	18	rs2016639
12:49446456	0.862316	0.349377	0.0135813	10216	0.000636257	12	rs201709328
9:95077969	-0.750247	0.304031	0.0135997	10214	0.00181124	9	rs189619241
10:124459248	-0.161262	0.0653524	0.0136029	10165	0.0297098	10	rs41448048
19:36134208	0.0970269	0.0393209	0.0136036	10060	0.0803181	19	rs2285419
8:38095662	-0.0652923	0.0264622	0.0136106	10079	0.224427	8	rs2306899
12:56994855	0.330254	0.13385	0.0136117	10215	0.00611845	12	rs192746056
15:43818079	-0.0673191	0.0272872	0.013623	10166	0.19939	15	rs62020612
19:18547486	-0.507501	0.205726	0.0136296	10182	0.00383029	19	rs144717477
9:139634012	0.785536	0.318456	0.0136363	10038	0.000996214	9	rs201438477
4:62599073	0.73029	0.29614	0.013662	10213	0.000979144	4	rs375010495
9:14784389	-0.286314	0.116103	0.0136621	10056	0.0106901	9	rs41265306
19:44418775	-0.153505	0.0622513	0.013667	10193	0.03316	19	rs61731635
20:33762696	-0.71738	0.290957	0.0136788	10150	0.00216749	20	rs150846093
12:9906179	0.130074	0.0527569	0.0136807	10117	0.0420579	12	rs11052883
5:140255792	0.0544815	0.0221004	0.0136942	10206	0.487213	5	rs251377
6:65300869	-0.802342	0.325476	0.0136962	10181	0.00137511	6	rs200935518
11:75298558	0.644388	0.261408	0.0136989	10217	0.00127239	11	rs139338645
2:48921438	0.117567	0.0476943	0.0137009	10187	0.0523707	2	rs12470652
22:50479680	-0.248805	0.100941	0.0137063	10193	0.0126557	22	rs149161124
12:98927312	-0.707542	0.287052	0.0137068	10216	0.00185983	12	rs141443652
12:133295382	-0.745191	0.30236	0.0137174	10209	0.00161622	12	rs17855393
16:72130103	-0.222857	0.0904255	0.0137188	10099	0.0160907	16	rs35794819
1:11848054	-0.863921	0.350542	0.0137193	10174	0.00147435	1	rs34733339
5:55178976	0.137718	0.0558801	0.0137196	10215	0.0375428	5	rs13184107
1:228564517	0.678354	0.275248	0.0137198	10217	0.00117451	1	rs200848685
16:69959355	0.562313	0.228164	0.01372	10214	0.00190914	16	rs143999663
6:52129484	0.0597949	0.024263	0.0137225	10134	0.263223	6	rs2230240
2:135744019	1.04053	0.422238	0.0137278	10186	0.000589044	2	rs142728110
12:48596241	0.0646998	0.0262557	0.0137311	10178	0.207163	12	rs11168459
17:5292191	0.812393	0.329752	0.0137529	10217	0.000734071	17	rs1806229
19:45029208	0.0933456	0.0378927	0.013762	10153	0.0878066	19	rs10408247
4:70462042	0.0925615	0.0375748	0.013763	10089	0.0896521	4	rs4148301
15:65347411	-1.29841	0.527094	0.0137648	10177	0.000540434	15	rs2232761
15:51221276	0.970431	0.393974	0.0137709	10215	0.000538424	15	rs148499164
14:106236174	-0.685961	0.278525	0.0137844	10212	0.0020564	14	rs184265224
17:8021690	-0.269682	0.109504	0.0137876	10196	0.011328	17	rs140693440
12:120615341	-0.456904	0.185527	0.0137883	10217	0.0045023	12	rs200502780
7:45122058	0.640179	0.259964	0.0137947	10095	0.00153541	7	rs552765962
10:79745881	-0.277831	0.112828	0.0137995	10217	0.0109132	10	rs146253630
3:12942768	0.709107	0.287985	0.0138046	10168	0.00122935	3	rs537355221
3:69167851	-0.275849	0.112032	0.013807	10029	0.0109682	3	rs145387235
9:95076811	-1.33295	0.541363	0.0138085	10216	0.000783085	9	rs199937698
16:3823806	-1.8247	0.741132	0.0138149	10184	0.000736449	16	rs139207930
14:31570401	-0.427816	0.173773	0.0138195	10216	0.00484534	14	rs2295532
17:49713300	0.0531028	0.0215742	0.0138393	10032	0.473585	17	rs11870209
9:119130030	-1.2162	0.494112	0.0138405	10215	0.00083211	9	rs3827668
1:206665837	0.488212	0.198354	0.0138427	10217	0.00230009	1	rs11118256
6:41029342	-0.0683132	0.0277552	0.0138444	10199	0.195951	6	rs2076472
15:41105926	-0.06146	0.0249713	0.0138463	10092	0.25649	15	rs690347
6:39267467	0.998349	0.405668	0.013855	10217	0.000587257	6	rs61750317
2:169763262	-0.606242	0.246355	0.0138611	10207	0.00240031	2	rs138726309
6:86282090	0.410337	0.166786	0.0138835	10215	0.00347528	6	rs113111730
12:121622550	0.354325	0.144027	0.0138886	10203	0.00504754	12	rs28360460
21:31768745	-1.82621	0.742376	0.0138953	10217	0.000636195	21	rs144038646
21:35230987	-0.110754	0.0450335	0.013918	10076	0.0647082	21	rs2073367
2:218759745	-0.806924	0.32812	0.0139234	10208	0.00151842	2	rs140507959
17:64210757	0.0625278	0.0254266	0.0139266	10156	0.234344	17	rs4581
13:113851462	0.646581	0.262958	0.0139373	10217	0.0014192	13	rs140418080
2:220355242	0.797126	0.32419	0.0139394	10016	0.000898562	2	rs371546535
2:191927613	-1.51356	0.615643	0.0139518	10198	0.000784468	2	rs140221173
19:12975884	0.338736	0.137785	0.0139541	10209	0.00499559	19	rs35952311
16:20422874	0.395	0.160679	0.0139588	10173	0.00412858	16	rs144606521
6:111695899	0.158454	0.0644666	0.0139744	10094	0.0278383	6	rs3218600
7:20683204	0.0778532	0.031676	0.0139792	10214	0.132172	7	rs7349983
12:63544475	-1.56626	0.637275	0.0139812	10077	0.000545797	12	rs762201579
2:26683777	-0.113519	0.0461923	0.0139897	10174	0.0609888	2	rs45442103
11:1090343	0.0846503	0.0344464	0.0139928	10141	0.107435	11	rs12221966
15:43815999	-0.0672203	0.0273556	0.0139995	10078	0.198799	15	rs3862138
5:35033605	0.576541	0.234672	0.0140183	10209	0.0016652	5	rs180749
16:31089532	-0.522905	0.21285	0.0140224	10093	0.00326959	16	rs72785532
11:128839156	-0.102232	0.0416228	0.0140429	10191	0.0766853	11	rs3740829
2:177193087	-1.18051	0.48064	0.0140446	10140	0.0010355	2	rs78943740
15:67500977	0.810705	0.330116	0.0140564	10213	0.000783315	15	rs544916355
2:234113057	-0.0702269	0.0285964	0.0140575	10130	0.1846	2	rs7346
1:93620393	-0.054757	0.0222981	0.014062	10173	0.365576	1	rs1060622
15:67500978	0.810604	0.330118	0.0140689	10214	0.000783239	15	rs564806767
17:78865546	0.0627665	0.0255623	0.0140717	10083	0.226173	17	rs2289764
4:76452302	-0.567333	0.231076	0.0140815	10213	0.00288848	4	rs150566447
5:140710705	0.166421	0.0677872	0.0140868	10215	0.0257465	5	rs2472647
19:56538370	-0.471713	0.192144	0.0140886	10217	0.00381717	19	rs112918376
19:610412	-0.252766	0.102976	0.014104	10055	0.0128294	19	rs55978915
7:939122	-0.584471	0.238138	0.0141145	10212	0.00293772	7	rs117710032
15:101718529	0.207861	0.084697	0.014121	10191	0.0144736	15	rs76457230
19:2873629	-0.266511	0.108617	0.0141401	10105	0.0116279	19	rs138451097
3:43121762	1.07012	0.436234	0.0141633	10201	0.000539163	3	rs139060322
16:11220123	-0.519661	0.211862	0.0141739	10024	0.00349162	16	rs75790312
19:1067422	-0.129669	0.0528685	0.01418	10181	0.0469011	19	rs76139012
14:95078744	-0.564124	0.230015	0.0141847	10214	0.00293715	14	rs45481092
4:126336337	0.290233	0.118347	0.0141908	10205	0.00788829	4	rs35355603
2:179547465	-1.3024	0.531083	0.0141929	10175	0.00103194	2	rs72650034
15:43569097	0.220832	0.0900521	0.0141957	10186	0.0134989	15	rs146833656
22:19868177	0.263066	0.107294	0.0142132	10206	0.0095532	22	rs192869629
1:205548956	-0.119949	0.0489279	0.0142247	10145	0.0551996	1	rs112374673
1:154072601	-0.170288	0.0694623	0.0142254	10196	0.026481	1	rs139838869
2:158406865	-0.833846	0.340137	0.014226	10214	0.00132172	2	rs56188432
3:42728214	-0.359425	0.146625	0.0142333	10150	0.00635468	3	rs147863385
10:96322448	-0.645027	0.263136	0.0142338	10214	0.00215391	10	rs148139900
21:31986114	-1.53062	0.624436	0.0142378	10217	0.000587257	21	rs145876389
22:37271882	-0.0735562	0.0300092	0.0142411	10164	0.157074	22	rs2075939
8:10623254	0.233137	0.0951216	0.0142484	10192	0.0116758	8	rs17855458
19:46914622	0.562554	0.229529	0.0142496	10216	0.00185983	19	rs148450169
8:10470470	0.467126	0.190596	0.0142511	10209	0.00284063	8	rs184332984
2:152499143	-0.166948	0.0681189	0.0142529	10207	0.0289017	2	rs35974308
1:60392271	0.0829654	0.033855	0.0142614	10217	0.112166	1	rs11572191
19:2939289	-0.0830871	0.033906	0.0142653	10105	0.116922	19	rs12608916
19:19345802	0.157374	0.0642262	0.0142732	10159	0.027611	19	rs2228600
3:9426026	0.245526	0.100217	0.0142884	10176	0.0113502	3	rs78144811
2:31215799	-0.233929	0.0955183	0.0143234	10216	0.0141445	2	rs41280619
4:189061036	-0.0654768	0.0267365	0.0143268	10136	0.212362	4	rs76826594
6:117869530	-0.148425	0.0606133	0.0143367	10208	0.0362461	6	rs11757765
1:20640926	0.511789	0.209044	0.0143558	10217	0.00225115	1	rs146970556
11:87908502	0.20848	0.0851553	0.014356	10212	0.0148355	11	rs36074402
10:60145342	-0.088526	0.0361595	0.0143568	10119	0.102283	10	rs1937
19:43439739	-0.0738697	0.030177	0.0143699	10199	0.150309	19	rs58684857
6:71269459	0.0714916	0.0292193	0.0144161	10174	0.160212	6	rs16869371
3:179371154	-0.0725077	0.0296375	0.0144258	10192	0.162628	3	rs2276803
14:64596624	0.92113	0.376523	0.0144286	10217	0.000587257	14	rs374778697
2:234229320	-0.122821	0.0502384	0.0144944	10180	0.0513261	2	rs7565275
19:4028553	0.488965	0.20003	0.0145072	10211	0.00244834	19	rs147751353
2:10188246	0.522122	0.213628	0.0145227	10217	0.00225115	2	rs148123124
22:17690409	0.052685	0.0215563	0.0145227	10120	0.466601	22	rs362129
8:105503401	-1.33409	0.545879	0.0145279	10184	0.000540063	8	rs16871494
10:91198496	0.926488	0.379129	0.0145363	10216	0.000587314	10	rs201390928
19:8389520	-0.0663933	0.0271727	0.0145504	10191	0.20366	19	rs1019757
10:38345409	-0.695362	0.284592	0.0145511	10174	0.00230981	10	rs71491230
2:182542811	-1.09739	0.449136	0.0145525	10215	0.000978953	2	rs115027760
6:56765267	-1.34632	0.551213	0.0145871	10216	0.000734143	6	rs200302847
8:74941275	-0.213919	0.0875947	0.0146004	10193	0.0169234	8	rs11466004
1:247695729	0.87804	0.35954	0.0146013	10215	0.000685267	1	rs149639992
16:88877983	-0.417028	0.170779	0.0146096	10145	0.00453425	16	rs145490332
1:152276149	-0.076082	0.0311635	0.0146311	10215	0.147871	1	rs77422831
3:187088656	-0.0623359	0.0255352	0.0146395	10215	0.235879	3	rs1047584
21:45502929	0.648173	0.265549	0.0146515	10217	0.00137027	21	rs149129671
11:17656444	0.884877	0.362588	0.0146692	10217	0.000831947	11	rs533820347
1:179054905	0.704695	0.288882	0.0147122	10217	0.00112558	1	rs151171133
2:179407663	-1.48991	0.610789	0.0147149	10101	0.000841501	2	rs72648266
11:76371677	0.564805	0.231543	0.0147156	10210	0.00186092	11	rs867566
3:27338698	-0.242433	0.0994084	0.0147378	10207	0.0131772	3	rs141057699
1:48698062	0.475326	0.194927	0.014749	10211	0.00288904	1	rs61743842
8:23167300	0.121766	0.0499352	0.0147492	10119	0.047732	8	rs11554932
21:45452058	0.647516	0.265548	0.0147518	10212	0.00137094	21	rs201213914
1:210012319	0.843883	0.34611	0.0147608	10211	0.000734502	1	rs114160793
12:78334179	-0.145986	0.0598771	0.0147652	10176	0.0352791	12	rs17817265
19:51412668	0.102676	0.0421221	0.0147863	10104	0.0679434	19	rs1654551
9:17409366	-0.0938106	0.0384871	0.0147909	10216	0.0897612	9	rs2780211
17:4689313	-0.0891656	0.0365851	0.014801	10178	0.0990371	17	rs2279961
1:114377568	0.0920649	0.0377783	0.0148106	10211	0.0887278	1	rs2476601
19:43439848	-0.0750837	0.0308108	0.0148127	10038	0.143953	19	rs113195821
2:191841759	0.0601513	0.0246839	0.0148151	10192	0.247792	2	rs2066804
1:236717926	-0.0568448	0.0233289	0.0148231	10214	0.317652	1	rs2275687
5:118500264	0.189125	0.0776208	0.0148293	10216	0.0188919	5	rs116379331
3:37565110	-0.676645	0.277759	0.0148472	10214	0.00171333	3	rs17036567
2:231077676	0.0891	0.0365821	0.0148664	10103	0.093883	2	rs11556887
[truncated: 108,451 more rows]

## Sheet: Model_3
SNP_POS	log(HR)	SD	p	ss	MAF	CHR	RS_ID
6:41129252	1.09412	0.141617	1.11067e-14	7145	0.00454864	6	rs75932628
1:216270469	1.63416	0.289721	1.69604e-08	7186	0.000974116	1	rs111033333
17:62141416	1.43932	0.268157	7.98517e-08	7186	0.0010437	17	rs56201815
9:105767917	1.5139	0.30228	5.49181e-07	7176	0.000905797	9	rs142695278
9:138712860	1.56833	0.317122	7.59449e-07	7148	0.000769446	9	rs149524209
17:44828931	-0.157782	0.0321934	9.53234e-07	7162	0.202597	17	rs199533
17:43924073	-0.152942	0.031224	9.67052e-07	7162	0.215722	17	rs12373123
17:43924130	-0.151799	0.0311989	1.14155e-06	7147	0.215405	17	rs12373139
17:44248814	-0.152149	0.0313838	1.24694e-06	7088	0.214376	17	rs1881194
17:43923654	-0.151072	0.0313673	1.46282e-06	7090	0.213188	17	rs12185233
17:44073973	-0.14933	0.0312018	1.70192e-06	7175	0.216098	17	rs17652121
17:44068924	-0.149096	0.0311552	1.70478e-06	7186	0.216671	17	rs1052551
17:44061023	-0.14833	0.0311568	1.92854e-06	7182	0.216583	17	rs62063786
17:44061036	-0.148012	0.0311488	2.01628e-06	7184	0.216662	17	rs62063787
17:44117119	-0.148212	0.0311972	2.02587e-06	7162	0.215931	17	rs34043286
17:44067400	-0.147598	0.0311649	2.17923e-06	7175	0.216237	17	rs10445337
17:44111613	-0.14745	0.0311701	2.23964e-06	7180	0.216365	17	rs17574604
17:43923683	-0.14655	0.0314047	3.0636e-06	7053	0.211967	17	rs12185268
17:44073889	-0.145141	0.03115	3.17123e-06	7153	0.215714	17	rs1052553
17:44248769	-0.146148	0.0313688	3.17735e-06	7066	0.213629	17	rs1881193
9:139409089	1.40316	0.302247	3.443e-06	7177	0.000905671	9	rs79782048
4:104577415	1.29531	0.279181	3.48943e-06	7167	0.000976699	4	rs144292455
17:43910507	-0.146188	0.0315091	3.49157e-06	7003	0.208696	17	rs16940674
17:44071294	-0.144044	0.0311524	3.76692e-06	7162	0.215722	17	rs62063845
17:44108906	-0.142044	0.0311254	5.02829e-06	7154	0.215684	17	rs34579536
1:40980559	0.1424	0.0314486	5.95342e-06	7148	0.18033	1	rs1134586
17:44159849	-0.14171	0.0313058	5.99291e-06	7089	0.212653	17	rs17576165
17:7412349	1.03434	0.235312	1.10469e-05	7186	0.00160033	17	rs2228134
3:44685500	1.10005	0.250942	1.16683e-05	7186	0.00139159	3	rs140904465
1:167659365	1.16933	0.267983	1.28028e-05	7185	0.00125261	1	rs41270728
17:43545893	-0.141647	0.0331591	1.9395e-05	7172	0.184258	17	rs1879581
6:170060808	1.23134	0.289307	2.07946e-05	7171	0.000836703	6	rs79866436
19:45395714	-0.181743	0.0439707	3.57618e-05	7172	0.101227	19	rs157581
6:32149140	0.900189	0.219241	4.02677e-05	7085	0.00197601	6	NA
19:56669943	1.35972	0.334225	4.73624e-05	7180	0.000766017	19	rs138226612
1:181701978	1.16466	0.289256	5.66336e-05	7140	0.00105042	1	rs201406071
1:40980731	0.102275	0.0255284	6.16685e-05	7118	0.367659	1	rs11208299
19:45316588	-0.295489	0.0740042	6.52805e-05	7175	0.036446	19	rs28399654
16:4751025	0.688215	0.172552	6.65033e-05	7178	0.00383115	16	rs144928887
4:151792524	0.868715	0.219014	7.294e-05	7186	0.00187865	4	rs79392371
2:170865406	0.961402	0.243357	7.79612e-05	7180	0.0014624	2	rs143438707
7:148112639	1.19102	0.302334	8.16847e-05	7154	0.00104836	7	rs143856702
1:78045321	0.772302	0.19704	8.87232e-05	7181	0.00250661	1	rs200866808
10:134013990	-0.137517	0.0351309	9.06168e-05	7075	0.164664	10	rs2247705
2:162865748	0.459498	0.117479	9.17921e-05	7170	0.00781032	2	rs115450134
14:94849151	0.312663	0.0800628	9.41406e-05	7186	0.0194823	14	rs20546
11:66617859	0.922883	0.236621	9.6089e-05	7186	0.00173949	11	rs61749179
6:30627867	0.189306	0.0485608	9.68561e-05	7116	0.0612001	6	NA
19:53643746	1.23222	0.317079	0.000101845	7154	0.000768801	19	rs147804678
16:67322391	1.1979	0.30894	0.000105554	7136	0.000840807	16	rs200888271
2:233322701	0.915327	0.236554	0.000109092	7118	0.00147513	2	rs201251145
6:32374906	0.665602	0.172525	0.000114317	7184	0.00375835	6	NA
12:132426300	1.11332	0.289285	0.000118829	7186	0.0010437	12	rs145430883
3:44155749	0.841276	0.219289	0.000124866	7101	0.00204197	3	rs374104338
19:53912054	0.883567	0.230397	0.000125575	7182	0.00174046	19	rs140062377
9:21481556	-0.20452	0.053342	0.000126014	7184	0.0682071	9	rs1125488
7:155150642	1.1587	0.302277	0.000126467	7155	0.000908456	7	rs199620620
3:47039634	0.727677	0.189917	0.000127343	7183	0.00299318	3	rs139218926
6:41129207	0.422215	0.110257	0.000128467	7173	0.0104559	6	rs143332484
19:53085819	1.35633	0.354377	0.000129528	7186	0.000765377	19	rs148977090
19:57932294	0.503772	0.132422	0.000142214	7185	0.00619346	19	rs80002670
19:57330015	0.749765	0.197189	0.000143376	7185	0.00278358	19	rs138418082
16:84922868	1.20309	0.317049	0.000147855	7183	0.000835306	16	rs140282295
22:50316009	1.20222	0.317018	0.00014928	7184	0.000974388	22	rs567509358
6:80749972	-0.132081	0.0349215	0.000155422	7134	0.166316	6	rs1801460
10:81154101	1.26277	0.334258	0.000158194	7165	0.000837404	10	rs73295299
19:3728609	0.11942	0.0318241	0.000175071	7038	0.180875	19	rs2067019
8:144995964	0.16279	0.0434137	0.000177019	7062	0.078094	8	rs35139934
17:56620167	-0.118646	0.0316573	0.000178368	7177	0.206702	17	rs17822735
22:37325775	1.19201	0.318117	0.000178901	7186	0.000834957	22	rs149714683
19:21300142	0.158397	0.0423245	0.000182232	7157	0.0864888	19	rs112722125
19:48863436	0.302584	0.0811873	0.000193781	7172	0.0186838	19	rs62619940
3:47018211	0.675203	0.183649	0.00023637	7109	0.00330567	3	rs140741650
13:31227339	0.771242	0.209846	0.000237599	7162	0.00230383	13	rs147868952
14:50655307	-0.316926	0.086314	0.000240868	7180	0.0270195	14	rs61755579
19:21300964	0.156701	0.0428387	0.000254255	7114	0.0841299	19	rs111456417
9:95841847	0.915073	0.250831	0.000264125	7101	0.00140825	9	rs141819820
2:179634936	0.205629	0.0564331	0.000268671	7180	0.0460306	2	rs2306636
19:45315445	-0.272739	0.0749654	0.000274546	7062	0.0348343	19	rs28399653
1:171174462	1.0502	0.289462	0.00028551	7173	0.00111529	1	rs141653324
2:110321935	-1.28519	0.3543	0.000286291	7035	0.00390903	2	rs199917466
9:36169723	0.150992	0.0416584	0.000289483	7171	0.0923163	9	rs34789048
5:149003627	0.165707	0.0457466	0.000292014	7109	0.0725137	5	rs55915030
16:81161569	-0.167123	0.0466634	0.000341669	7013	0.0832739	16	rs75417926
2:48018081	-0.114716	0.032058	0.000345732	7184	0.18931	2	rs1800932
7:133863343	0.598218	0.167722	0.000361477	7126	0.00420994	7	rs61749957
19:418948	0.313809	0.0880783	0.000366856	7125	0.0158596	19	rs61749990
12:38714945	1.03093	0.289476	0.000368927	7172	0.00104573	12	rs150044231
17:38928075	1.12776	0.316818	0.000371347	7185	0.000904662	17	rs143352947
6:152457795	0.818833	0.23022	0.000375478	7179	0.00181084	6	rs118187988
6:127476516	0.0882111	0.0248438	0.000384322	7181	0.46059	6	rs1892172
19:12774196	0.586011	0.165375	0.000394792	7183	0.00375888	19	rs45576136
14:93022240	1.12252	0.31685	0.000395983	7083	0.000847099	14	rs150221413
11:420983	0.602285	0.170076	0.000398195	7150	0.00384615	11	rs138183770
8:40438757	-0.0976211	0.0276061	0.000405911	7156	0.297443	8	rs17851751
21:47614469	0.0936278	0.026489	0.000408404	7017	0.334402	21	rs2254524
17:56643109	-0.111915	0.0316822	0.000411746	7145	0.205248	17	rs34818467
9:134321955	0.354133	0.100313	0.000415142	7185	0.0121781	9	rs72772613
14:21878012	1.17741	0.333699	0.00041816	7179	0.000835771	14	rs191366877
11:55136333	0.913683	0.258996	0.000419048	7168	0.00125558	11	rs149238692
17:41338439	0.709054	0.201008	0.000419511	7169	0.00237132	17	rs184295724
14:106306841	-0.0886078	0.025161	0.000428893	7128	0.486392	14	rs709589
3:52510604	1.06139	0.302284	0.000446059	7185	0.00104384	3	rs142925971
3:100963593	1.06035	0.302265	0.000451452	7175	0.000905923	3	rs142710242
2:27657335	0.511111	0.145744	0.000453328	7182	0.00549986	2	rs55665451
9:134397464	0.787209	0.224892	0.000464577	7173	0.00202147	9	rs12115566
11:62297555	1.16714	0.333681	0.000469146	7186	0.000834957	11	rs148312144
1:157069261	0.239275	0.0684164	0.000469922	7180	0.0258357	1	rs16838078
20:3193978	-0.0956428	0.0274209	0.000486742	7184	0.296492	20	rs8362
4:6302519	0.0961344	0.0277707	0.00053674	7119	0.276935	4	rs1801212
5:149006726	0.156337	0.0451858	0.000540456	7165	0.0752268	5	rs7732714
19:48846646	0.282189	0.0817464	0.000556451	7173	0.0186115	19	rs11672365
1:167825672	0.865476	0.250762	0.00055773	7179	0.0014626	1	rs146639825
2:220505237	0.960014	0.278163	0.000557961	7175	0.00118467	2	rs138115643
4:6293696	0.0914784	0.0265494	0.00056981	7181	0.318758	4	rs1801213
8:27462481	-0.0885702	0.0257263	0.000575759	7141	0.389721	8	rs7982
2:227778999	0.513223	0.149138	0.000578987	7185	0.00431454	2	rs34134244
3:127540635	0.208345	0.0606115	0.000587364	7179	0.0390026	3	rs11538698
20:23586360	-0.0877813	0.0255731	0.000597888	7171	0.387812	20	rs2983640
12:10005935	1.14644	0.334112	0.000600673	7179	0.000835771	12	rs142115371
1:16378047	0.393649	0.114736	0.000601556	7186	0.00869747	1	rs35351345
8:22675196	-0.26079	0.0760531	0.000605709	7144	0.0325448	8	rs34057411
16:27781309	0.160327	0.0467878	0.000611011	7054	0.0700312	16	rs11644502
22:23047053	1.22316	0.357435	0.00062148	7183	0.000765697	22	rs9623874
11:67203389	0.94932	0.278169	0.000643125	7161	0.00111716	11	rs150223900
11:5566076	0.588402	0.172544	0.000649255	7184	0.00334076	11	rs139835065
7:590148	0.542511	0.159165	0.000653246	7178	0.00404012	7	rs28488947
7:133848243	0.949596	0.279086	0.000667666	7084	0.00112931	7	rs79217401
7:99971313	-0.0938091	0.0276058	0.000678396	7103	0.302619	7	rs2405442
10:30629226	-0.0959245	0.0282468	0.000683916	7182	0.292885	10	rs1047991
6:32151443	0.19572	0.057659	0.000687708	7147	0.0450539	6	NA
2:179358665	0.116194	0.0342665	0.000696616	7118	0.144493	2	rs2303536
7:98495408	-0.230649	0.0680871	0.00070519	7185	0.040501	7	rs55702649
12:57601891	0.907745	0.268128	0.000710513	7186	0.00125244	12	rs142650905
6:80741243	-0.114086	0.0338501	0.000750762	7180	0.175209	6	rs1801465
9:77643079	1.06767	0.316849	0.000752647	7074	0.000918858	9	rs202028824
7:92732566	1.06873	0.317371	0.000758662	7175	0.000905923	7	rs151038564
16:81161571	-0.157029	0.0466324	0.000758854	7004	0.0823815	16	rs80097269
2:11484142	0.795749	0.236446	0.000764165	7150	0.00167832	2	rs199867337
17:56540267	-0.105779	0.0314411	0.000767247	7143	0.208456	17	rs3803752
3:148714249	0.818603	0.243355	0.000768698	7168	0.00174386	3	rs143137713
13:96086195	0.773014	0.230202	0.000785135	7186	0.00166991	13	rs149372773
17:61662568	0.773014	0.230274	0.000788113	7186	0.00173949	17	rs200265994
7:88965873	0.339443	0.101123	0.000788682	7182	0.0121832	7	rs147794726
4:5743509	0.162407	0.0485258	0.000817448	7181	0.0665645	4	rs6446393
2:220096678	0.385809	0.115428	0.000830474	7182	0.00884155	2	rs13007650
17:26959146	1.01035	0.302289	0.000830739	7186	0.00111328	17	rs144880059
10:105048217	0.237353	0.0710138	0.000830739	7185	0.0278358	10	rs34440112
20:58452566	0.438049	0.131124	0.000835632	7182	0.00633528	20	rs61730343
5:78533227	0.968953	0.290254	0.000842943	7182	0.000974659	5	rs368635861
4:8230085	1.0084	0.302202	0.000847362	7157	0.000978063	4	rs147240029
18:21513866	1.05767	0.317336	0.000859265	7184	0.000835189	18	rs141472847
2:179647546	0.187157	0.0562127	0.000870222	7181	0.0480434	2	rs55863869
11:87847209	0.4089	0.122903	0.000877813	7183	0.00682166	11	rs116071834
11:130785386	0.656622	0.197458	0.000882987	7153	0.00279603	11	rs61736692
5:140762763	0.170271	0.0512271	0.000887829	7184	0.0592288	5	rs7704696
2:272051	0.178615	0.0537938	0.000898982	7162	0.0529182	2	rs11553742
6:32178520	0.563472	0.169998	0.0009178	7150	0.00412587	6	NA
5:140731408	0.140317	0.0423534	0.000923026	7155	0.0893781	5	rs3749777
3:48610667	0.708934	0.214005	0.000924018	7186	0.00236571	3	rs151111203
16:2152619	0.467692	0.14126	0.000930113	7155	0.00621943	16	rs76184385
19:45322744	0.0885384	0.026748	0.000932634	7074	0.311281	19	rs1135062
16:20788882	0.955573	0.289575	0.000967132	7184	0.00125278	16	rs150984396
2:33745697	0.524555	0.159239	0.000987267	7185	0.00445372	2	rs11680495
2:135920394	0.334223	0.101487	0.000990313	7183	0.0121119	2	rs61748693
15:50769520	0.195485	0.0594175	0.00100183	7182	0.0417015	15	rs61733869
11:103152919	0.127976	0.0389445	0.00101576	7118	0.111689	11	rs12574626
16:7759119	0.68817	0.209456	0.00101796	7186	0.00229613	16	rs145873257
5:140744395	0.13891	0.0423015	0.00102412	7182	0.0896686	5	rs57308563
13:25744304	0.288337	0.0879018	0.00103728	7173	0.0170082	13	rs61754943
21:47542052	0.310111	0.0945847	0.00104303	7181	0.0158752	21	rs141166141
17:29652931	0.644934	0.19686	0.00105248	7185	0.00271399	17	rs17880521
13:99505698	1.00355	0.306363	0.00105404	7185	0.000974252	13	rs116877798
14:88452945	0.19695	0.0601448	0.0010581	7038	0.041347	14	rs11552556
6:32317568	0.548875	0.167665	0.00106171	7172	0.00425265	6	NA
19:7997644	0.157674	0.0481862	0.00106722	7138	0.0652844	19	rs55991628
5:140736474	0.138452	0.0423158	0.0010684	7180	0.0895543	5	rs17097226
22:25715923	-0.164891	0.0504266	0.00107579	7114	0.0719005	22	rs28391315
14:106307418	0.0953048	0.0291829	0.00109164	7175	0.224739	14	rs2753492
9:14784389	-0.475499	0.145636	0.00109467	7083	0.0110123	9	rs41265306
16:23768611	1.03528	0.317193	0.00109898	7150	0.000839161	16	rs150633217
17:15554561	0.192052	0.0588556	0.00110203	7146	0.0423314	17	rs2074890
13:113556584	0.282188	0.0865144	0.00110728	7185	0.0176757	13	rs9603799
8:30608942	0.985827	0.30225	0.00110777	7185	0.00104384	8	rs199647078
3:30819751	0.396362	0.121525	0.00110797	7185	0.00862909	3	rs143542109
7:99799845	-0.0949668	0.0291449	0.00112028	7136	0.253363	7	rs1043915
5:140741761	0.13763	0.0422765	0.001132	7184	0.0897829	5	rs57735633
19:18121466	0.182871	0.0562424	0.00114806	7094	0.0444037	19	rs8100681
3:15686693	-0.235874	0.072561	0.00115119	7183	0.036475	3	rs13078881
20:32333010	0.792348	0.24376	0.00115194	7185	0.00160056	20	rs144533858
3:52818419	1.03062	0.317159	0.00115587	7185	0.000974252	3	rs144262032
11:8947179	0.0838842	0.025828	0.00116302	7090	0.366502	11	rs2568077
6:7405242	-1.14638	0.353774	0.00119343	7183	0.00299318	6	rs34455054
5:140724060	0.136321	0.042073	0.00119481	7185	0.091023	5	rs11575948
16:67183379	0.868714	0.268146	0.00119652	7124	0.00147389	16	rs200217141
2:241512581	-0.456335	0.14087	0.00119774	7183	0.0117639	2	rs112339259
22:25715931	-0.161092	0.0497325	0.00119876	7115	0.0737175	22	rs1064420
19:7796958	0.566495	0.175191	0.00122249	7185	0.00347947	19	rs114901840
5:140735215	0.13658	0.0423062	0.00124503	7183	0.0897257	5	rs11575949
13:77672767	0.807874	0.250719	0.00127199	7184	0.00139198	13	rs142807127
17:7802454	0.19623	0.0610018	0.00129636	7176	0.0395764	17	rs11651304
5:176081907	0.0916774	0.0285236	0.0013086	7120	0.246489	5	rs11267007
1:8074334	-0.387042	0.12047	0.00131461	7179	0.0144867	1	rs34781518
1:46658217	0.292653	0.0912347	0.00133807	7140	0.0161765	1	rs41292143
6:152621818	0.928347	0.289527	0.00134393	7186	0.0010437	6	rs144418713
5:135290469	1.07274	0.334709	0.00135058	7185	0.000835073	5	rs191015900
11:8947283	0.0811897	0.025339	0.00135468	7104	0.407587	11	rs3751066
13:88330085	-0.409739	0.128021	0.00137157	7101	0.0130967	13	rs75906868
6:35544942	-0.315661	0.0987203	0.00138612	7076	0.0206331	6	rs34866878
2:179644160	0.186194	0.058294	0.00140287	7176	0.0444537	2	rs2291308
11:428385	0.0959071	0.0300339	0.00140658	7160	0.203492	11	rs10794323
19:55805412	0.923693	0.289475	0.00141817	7177	0.001045	19	rs138020752
6:10942964	-0.20059	0.0628632	0.00141833	7180	0.0479109	6	rs3798751
9:79259672	0.575647	0.180616	0.00143693	7184	0.00354955	9	rs80290481
6:143754985	0.824943	0.258982	0.00144591	7067	0.00148578	6	rs192068876
11:8942942	0.0820385	0.0257665	0.00145295	7174	0.367856	11	rs2653601
2:48023115	-0.0870178	0.0273822	0.00148349	7183	0.292079	2	rs1800935
7:99696797	-0.0906039	0.0285242	0.00149122	7180	0.270613	7	rs2070215
11:8959370	0.0816087	0.0256962	0.0014937	7148	0.365767	11	rs2742505
9:32542204	-0.0958474	0.0301863	0.00149735	7181	0.228172	9	rs10971019
17:37054772	0.0792179	0.024953	0.00150002	7003	0.443881	17	rs1130638
8:35406991	0.743308	0.234263	0.00150893	7179	0.00174119	8	rs77010935
2:28836901	0.501886	0.158263	0.00151807	7181	0.00417769	2	rs115147925
1:62614029	-1.19958	0.378454	0.00152599	7186	0.00299193	1	rs183715116
3:123046510	0.481586	0.151948	0.00152746	7185	0.00501044	3	rs61734561
1:222803249	0.95872	0.302494	0.00152764	7186	0.000974116	1	rs200683570
16:28944700	0.0815264	0.0257308	0.00153261	7107	0.364711	16	rs35979293
9:123903840	0.207559	0.0655449	0.00154193	7003	0.0338426	9	rs17292952
2:179611711	0.183466	0.0579551	0.00154731	7171	0.0449728	2	rs66677602
4:1730299	0.0789838	0.0249575	0.00155227	7149	0.449853	4	rs798759
14:52520368	-0.0926671	0.0292883	0.00155637	7141	0.244784	14	rs2101919
19:21300462	0.105085	0.0332309	0.00156538	7172	0.162158	19	rs2884554
4:55972029	0.600394	0.189887	0.00156769	7184	0.00292316	4	rs55716939
19:21326358	0.114458	0.0362642	0.00159826	7178	0.126776	19	rs17445374
14:50856882	-0.197233	0.0625706	0.00162068	7170	0.0479079	14	rs61981931
19:10166375	0.108543	0.0344359	0.00162147	7162	0.147515	19	rs10403787
11:57261522	0.951273	0.302324	0.0016522	7171	0.0011156	11	rs141990229
7:151874498	-0.339454	0.10791	0.00165683	7184	0.0171214	7	rs10252263
17:33255068	-0.812866	0.258856	0.00168816	7164	0.00439698	17	rs114865032
1:156503560	-0.309428	0.0986339	0.00170605	7120	0.0196629	1	rs41267377
2:152580766	-0.372612	0.118873	0.00172121	7104	0.0147804	2	rs113095802
9:98209490	0.840049	0.268	0.00172144	7184	0.00125278	9	rs140417636
13:44411432	-0.210829	0.0672858	0.0017283	7051	0.0394979	13	rs9567280
3:138178799	0.565484	0.180695	0.00175107	7155	0.00356394	3	rs147568505
16:68835754	0.572524	0.182972	0.00175385	7185	0.00306193	16	rs1801023
3:423904	0.220262	0.070397	0.00175486	7177	0.0279365	3	rs62230378
1:197157461	0.869985	0.27806	0.00175545	7181	0.00125331	1	rs146939360
15:40901074	0.838383	0.268011	0.00175902	7155	0.00139762	15	rs201818761
9:439352	0.944838	0.302225	0.00177039	7180	0.000905292	9	rs111535933
11:1471027	0.872013	0.278932	0.00177045	7185	0.00104384	11	rs200368980
16:69201050	0.192222	0.0614938	0.00177278	7177	0.0392922	16	rs61185783
13:98116471	0.944583	0.302314	0.00178103	7177	0.001045	13	rs137972195
4:152021631	0.784791	0.25152	0.00180733	7180	0.00139276	4	rs73859998
16:14743666	0.807941	0.259082	0.00181791	7088	0.00148138	16	rs148268157
19:2877426	-0.325423	0.104368	0.00182061	7186	0.0178124	19	rs34849844
11:68854029	0.468247	0.15021	0.00182531	7185	0.00445372	11	rs78034812
13:21563311	0.302239	0.0971191	0.00185796	7139	0.0134473	13	rs77919685
11:100933439	0.757188	0.243316	0.00185851	7158	0.001886	11	rs11571222
7:84644500	-0.0826467	0.0265885	0.00188125	7092	0.332487	7	rs17559084
17:40146970	-0.111324	0.0358511	0.00190167	7148	0.150462	17	rs6503679
7:20721260	0.898109	0.289661	0.00193164	7184	0.00132238	7	rs140251822
5:140870214	0.983718	0.317401	0.00193988	7184	0.000904788	5	rs2233607
6:36263132	0.702554	0.226713	0.00194263	7185	0.00215727	6	rs73421652
5:140798879	0.983523	0.317401	0.00194386	7186	0.000904537	5	rs35892780
5:140869980	0.983523	0.317401	0.00194386	7186	0.000904537	5	rs2233606
5:140870820	0.983523	0.317401	0.00194386	7186	0.000904537	5	rs71583648
5:140870928	0.983523	0.317401	0.00194386	7186	0.000904537	5	rs71583649
15:78295765	0.610337	0.197013	0.00194866	7186	0.00250487	15	rs138988358
2:197297941	0.435143	0.140483	0.00195176	7186	0.0054968	2	rs80093741
8:144991629	0.305228	0.0985467	0.00195296	7073	0.0125831	8	rs146781600
14:50735947	-0.346927	0.11201	0.00195306	7182	0.0165692	14	rs72683923
22:23029533	0.86098	0.27799	0.00195381	7186	0.00125244	22	rs140644493
10:50681043	0.935263	0.302146	0.00196544	7186	0.000904537	10	rs142580756
2:179604366	0.178894	0.057799	0.00196749	7179	0.0452709	2	rs2562829
17:46881264	0.78302	0.252997	0.00196826	7105	0.00133709	17	rs200981988
5:140751866	0.981764	0.317408	0.00198102	7167	0.000906935	5	rs35459734
8:125107201	-0.111545	0.036074	0.00198729	7168	0.144392	8	rs6470219
11:47701528	0.0764091	0.0247116	0.00198791	7100	0.452394	11	rs12286721
3:196674237	0.646624	0.209169	0.00199219	7044	0.00177456	3	rs142911383
12:57029969	0.979533	0.316952	0.00199833	7112	0.000913948	12	rs201499595
15:90610807	0.126413	0.0409041	0.00199834	7035	0.102203	15	rs74038806
14:95675791	0.620659	0.200839	0.0019993	7186	0.00264403	14	rs118150470
7:99747130	0.0787092	0.0254819	0.00200949	7049	0.392254	7	rs12878
13:103385309	-1.39062	0.450449	0.0020206	7175	0.00222997	13	rs80279368
22:39917949	0.932883	0.302278	0.00202746	7186	0.000974116	22	rs146469032
6:116950734	-0.0966557	0.0313355	0.00203865	7002	0.201014	6	rs6927567
22:36661455	0.709558	0.230045	0.00203941	7183	0.00174022	22	rs150846072
1:156640469	0.826307	0.268031	0.00205007	7165	0.00132589	1	rs150686645
7:97832980	0.287362	0.0932198	0.00205181	7186	0.0159338	7	rs45488394
7:144096925	1.02971	0.33407	0.00205402	7183	0.000765697	7	rs199538689
12:108011971	0.418879	0.136068	0.00208079	7034	0.00632641	12	rs56296886
17:28748788	0.797234	0.259299	0.00210802	7179	0.0013233	17	rs148993764
14:90651236	0.4385	0.142639	0.00211066	7175	0.00585366	14	rs112153420
1:200801935	0.321838	0.104723	0.00211746	7182	0.0122529	1	rs41306231
1:153509892	-0.141954	0.046196	0.00212019	7106	0.0895722	1	rs2248745
10:79745881	-0.449273	0.146211	0.00212077	7186	0.010924	10	rs146253630
2:179604160	0.177795	0.0578834	0.00212913	7165	0.0452198	2	rs1883085
1:57395228	0.36617	0.119238	0.002134	7181	0.0086339	1	rs61737417
7:99821685	-0.0893088	0.0290886	0.00213893	7137	0.252977	7	rs863450
14:24566139	0.582914	0.189905	0.00214416	7063	0.00290245	14	rs61752842
17:49713300	0.0769618	0.0250749	0.00214578	7060	0.476487	17	rs11870209
6:35715051	0.972964	0.317025	0.00214744	7175	0.00097561	6	rs144687290
15:101445815	-0.280033	0.0912449	0.00214761	7100	0.0227465	15	rs3803430
14:38724460	1.02587	0.334365	0.00215422	7185	0.000835073	14	rs201561377
2:179641975	0.178775	0.0582747	0.0021564	7177	0.0445172	2	rs12476289
15:43489544	1.0241	0.333886	0.00216065	7186	0.000765377	15	rs201674874
2:231867483	-0.851993	0.278002	0.00217885	7006	0.00435341	2	rs113102248
4:994452	-0.0926289	0.0302359	0.00218736	7184	0.235384	4	rs3755954
4:56301675	0.16665	0.0544029	0.00218944	7185	0.0511482	4	rs35793438
8:123966085	0.214944	0.0701923	0.00219708	7183	0.0272866	8	rs3802264
20:60908497	0.640919	0.209395	0.00220734	7185	0.00236604	20	rs140927746
4:56325365	0.166366	0.0544049	0.00222883	7185	0.0511482	4	rs34897046
4:6303844	-0.148428	0.048545	0.00223165	7182	0.0767892	4	rs2230721
19:11422817	1.08241	0.35403	0.00223268	7186	0.000765377	19	rs12983513
7:107355874	0.640481	0.209575	0.00224242	7186	0.00278319	7	rs111033255
19:7992959	0.147077	0.0481283	0.0022436	7102	0.0663193	19	rs34425383
1:179959750	0.440902	0.144281	0.00224424	7185	0.00598469	1	rs140306241
11:70172819	-1.24903	0.408987	0.0022584	7186	0.00201781	11	rs143160253
16:21048162	0.526756	0.172516	0.0022629	7181	0.00396881	16	rs147656718
6:46593224	0.25119	0.0822843	0.00226782	7155	0.0205451	6	rs17856332
5:140755495	0.163795	0.053662	0.00227054	7172	0.0538204	5	rs3749773
17:29162598	0.721234	0.236388	0.00228038	7182	0.00181008	17	rs147677770
13:47354063	0.412037	0.135087	0.00228725	7049	0.00638388	13	rs189235653
11:77921527	0.188109	0.0617054	0.00229986	7183	0.0382152	11	rs2512526
11:62760800	0.641033	0.210288	0.00230095	7185	0.00243563	11	rs145474422
9:130439029	0.743355	0.243954	0.00231049	7052	0.00170164	9	rs35099393
20:58455447	0.541993	0.177947	0.00232057	7162	0.00356046	20	rs151163205
14:106235766	0.0823557	0.0270481	0.00232842	7151	0.291428	14	rs78376194
1:197611925	0.578069	0.189914	0.00233574	7185	0.00320111	1	rs7523384
14:106235767	0.0822563	0.0270543	0.00236248	7148	0.29134	14	rs77307099
17:44060807	0.84836	0.279085	0.00236743	7079	0.00120073	17	rs76375268
14:77319588	0.963465	0.316995	0.00237076	7186	0.000974116	14	rs372490854
11:32637635	0.5773	0.189995	0.00237754	7183	0.00327161	11	rs142525990
3:65415253	0.399328	0.131468	0.00238593	7141	0.00763198	3	rs61754217
5:140753842	0.163828	0.0539454	0.00239001	7177	0.0531559	5	rs3749775
3:142234335	0.917316	0.302132	0.00239624	7186	0.000834957	3	rs78895258
13:76382036	0.844692	0.27824	0.00239862	7186	0.00132202	13	rs200243557
16:20556528	0.71776	0.236474	0.00240325	7183	0.00167061	16	rs142553905
1:22176684	0.322883	0.106498	0.00243076	7186	0.010924	1	rs2229485
3:110852999	0.319	0.105288	0.00244725	7152	0.0112556	3	rs34163852
8:125107207	-0.109367	0.036115	0.00245925	7164	0.144054	8	rs6470220
1:43664311	0.811382	0.267955	0.00246136	7178	0.00132349	1	rs151041991
7:97822060	0.286929	0.0947569	0.00246137	7151	0.0154524	7	rs56123416
11:92714893	1.01154	0.334064	0.00246193	7160	0.000768156	11	rs140984335
12:57146069	0.120603	0.0398395	0.00246808	7019	0.103505	12	rs2277339
12:67688835	0.959686	0.317032	0.00246913	7174	0.000975746	12	rs139902665
19:57863026	0.391717	0.129407	0.00246974	7084	0.00741107	19	rs28481601
2:179637861	0.175999	0.0581564	0.00247562	7181	0.0448406	2	rs56142888
9:130984755	-0.0752295	0.0248592	0.0024763	7077	0.466582	9	rs3003609
2:179605705	0.175397	0.0579638	0.00247825	7184	0.0451698	2	rs2742357
3:46783959	-0.109873	0.0363123	0.00247993	7182	0.144598	3	rs58830807
16:3165457	0.735428	0.2432	0.00249489	7177	0.00160234	16	rs17134870
5:147011024	0.398797	0.131895	0.00249803	7166	0.0066983	5	rs149911823
1:222802652	0.810031	0.267948	0.00250208	7186	0.00139159	1	rs189013781
11:73429885	0.488356	0.161642	0.00251764	7186	0.0044531	11	rs61758773
19:57065345	0.913135	0.302359	0.00252747	7183	0.00111374	19	rs145231131
4:437909	-0.513519	0.170041	0.00252796	7186	0.00793209	4	rs115278773
19:10395141	0.678878	0.22486	0.00253516	7129	0.00203395	19	rs146134321
7:98457909	0.95728	0.317085	0.00253611	7186	0.000834957	7	rs147133382
2:179604742	0.175225	0.0580429	0.00253702	7180	0.0450557	2	rs1883084
11:8959545	0.0775647	0.025694	0.00253785	7134	0.369218	11	rs4909951
7:99758136	0.0759446	0.0251748	0.00255554	7155	0.439064	7	rs3800951
12:133234020	-0.272483	0.0904804	0.00259948	7182	0.0239488	12	rs5744886
6:109468136	0.219043	0.0727391	0.00260086	7180	0.0264624	6	rs61738623
13:25348986	0.840957	0.27933	0.00260711	7183	0.000835306	13	rs150684882
9:138439086	0.256793	0.0853038	0.00260955	7184	0.0183046	9	rs492193
2:26688662	0.309626	0.102877	0.00261528	7186	0.0112023	2	rs2272071
17:71197678	0.67513	0.22439	0.00262332	7150	0.0020979	17	rs141750466
1:173596273	-0.805117	0.267797	0.00264316	7174	0.00306663	1	rs12059068
15:63092900	0.285373	0.0949385	0.00264821	7181	0.0143434	15	rs35997243
15:42159250	0.73222	0.243624	0.00265114	7158	0.001886	15	rs61739719
1:171303818	1.00392	0.334192	0.00266439	7186	0.000765377	1	rs147618632
12:18891660	0.869132	0.289364	0.00266814	7183	0.00111374	12	rs199684920
10:13230950	-0.108749	0.0362258	0.00268238	7148	0.145215	10	rs2296222
4:1346903	0.153479	0.0511296	0.00268414	7178	0.0551686	4	rs77892061
9:107533244	1.00402	0.3345	0.00268596	7177	0.000836004	9	rs143386455
21:47608580	0.0760859	0.0253575	0.0026951	7158	0.407167	21	rs2968
10:112266827	0.533851	0.178028	0.00271146	7129	0.0035068	10	rs145865805
1:33960082	0.509311	0.170062	0.0027458	7183	0.00417653	1	rs202052045
19:53573417	0.39008	0.130266	0.0027491	7165	0.0072575	19	rs113127122
20:30227767	0.70759	0.236345	0.00275446	7101	0.0016899	20	rs61759491
5:140767989	0.160973	0.0537924	0.0027671	7184	0.0535913	5	rs68033444
19:42213670	0.211334	0.0706446	0.00277599	7184	0.0285356	19	rs140477498
10:36812194	1.05972	0.354392	0.00278758	7186	0.000765377	10	rs549037237
22:50882338	-0.263085	0.088006	0.00279532	7172	0.025237	22	rs56269507
1:207857222	-0.281059	0.0940825	0.00281392	7168	0.0216936	1	rs41314532
16:21261685	0.210349	0.0704543	0.00283016	7175	0.0278746	16	rs17707647
8:23423669	0.0813566	0.0272546	0.00283522	7145	0.277047	8	rs2942194
14:23745376	0.901865	0.302263	0.00284774	7184	0.000974388	14	rs149085380
5:9044551	0.985439	0.330347	0.00285395	7186	0.000834957	5	rs139191700
10:98742750	-0.163244	0.0547372	0.00286073	7182	0.0613339	10	rs3829856
16:20809283	-0.110805	0.037163	0.00286749	7177	0.140309	16	rs11648835
5:140762993	0.16022	0.0537446	0.00287176	7185	0.0537926	5	rs72790024
14:47600987	0.799134	0.26817	0.00288291	7151	0.00139841	14	rs140017446
2:239007920	0.598699	0.200948	0.00288833	7185	0.00257481	2	rs115142731
9:130197414	-0.0750273	0.0252266	0.00293814	7113	0.410446	9	rs4504745
5:112128202	0.485855	0.163559	0.00297291	7186	0.00431394	5	rs147036141
3:58080567	0.995348	0.335225	0.00298585	7178	0.000835887	3	rs7623314
6:44272474	0.858801	0.289461	0.00300818	7186	0.00125244	6	rs146924860
2:26683777	-0.160887	0.0542393	0.00301463	7160	0.061243	2	rs45442103
11:107427616	-0.823096	0.27754	0.00302005	7186	0.00306151	11	rs17107135
19:53116514	-0.767417	0.258808	0.00302486	7178	0.00431875	19	rs61747437
19:12958697	0.0819915	0.0276515	0.00302513	7064	0.269111	19	rs2290688
22:29446611	-0.0741716	0.0250224	0.00303465	7028	0.490894	22	rs5997435
1:16344625	-0.0738638	0.0249205	0.00303694	7134	0.455425	1	rs945417
5:140763888	0.159381	0.0537979	0.0030506	7183	0.0536684	5	rs6883770
2:1437238	0.823626	0.278016	0.00305142	7186	0.00118286	2	rs17855780
2:172648088	0.434616	0.146721	0.00305462	7186	0.00459226	2	rs142179562
19:49206603	-0.0743861	0.025129	0.0030747	7063	0.444924	19	rs281377
13:103387667	-1.48139	0.500554	0.00308139	7177	0.00202034	13	rs79455872
1:110709734	0.146659	0.0495579	0.0030828	7052	0.0617555	1	rs41281364
3:60522690	0.572291	0.193385	0.00308299	7178	0.00313458	3	rs137953369
5:140767902	0.159108	0.0537976	0.00310109	7185	0.0536534	5	rs67622091
9:136901714	0.680981	0.23026	0.003102	7186	0.00194823	9	rs139402459
19:7505163	0.443948	0.150157	0.003111	7184	0.00501114	19	rs199567237
10:134017295	-0.0987379	0.0334002	0.00311453	7063	0.179598	10	rs12313
2:55900042	0.576012	0.194919	0.00312529	7078	0.00233117	2	rs139091915
7:103237018	0.988078	0.334397	0.00312867	7186	0.000904537	7	rs145484343
12:52841175	0.594661	0.201257	0.00312942	7186	0.00264403	12	rs147867894
19:41938222	0.241988	0.0819461	0.00314692	7128	0.0200617	19	rs2231943
22:19122665	-0.099223	0.0336615	0.00320181	7121	0.182699	22	rs2240111
1:179352648	0.678341	0.230229	0.00321521	7186	0.00215697	1	rs147412323
7:99032529	0.457943	0.15543	0.00321604	7186	0.00459226	7	rs35556439
6:31625188	0.852758	0.289442	0.00321685	7164	0.00118649	6	NA
2:60688739	0.69643	0.236447	0.00322539	7161	0.00195503	2	rs142120696
11:95657038	0.819515	0.278429	0.00324682	7085	0.00134086	11	rs373884864
9:85615159	0.374988	0.127427	0.00325295	7180	0.00772981	9	rs149786197
10:20500592	-0.108624	0.0369133	0.00325372	7147	0.140199	10	rs16920092
15:64428559	0.248079	0.0843058	0.0032546	7185	0.0195546	15	rs1802376
11:7981261	0.249035	0.0847261	0.00328965	7145	0.0185444	11	rs116880092
4:6303247	-0.142685	0.048604	0.00332827	7173	0.0762582	4	rs2230719
6:90409402	0.396506	0.135092	0.00333455	7186	0.00688839	6	rs34208137
17:56598439	0.0749212	0.0255342	0.00334455	7174	0.377126	17	rs1057068
20:44184407	0.759078	0.258849	0.00336226	7184	0.00167038	20	rs142037201
12:13061294	0.0807335	0.0275318	0.00336386	7095	0.277378	12	rs2075288
7:151810377	-0.501216	0.170941	0.0033668	7186	0.00834957	7	rs145631984
4:99363155	1.03833	0.354258	0.00337874	7144	0.000839866	4	rs61750823
12:133294371	-0.191566	0.0653716	0.00338501	7177	0.0422879	12	rs117147264
5:1321873	-0.0990802	0.0338153	0.00338915	7186	0.172697	5	rs10073340
19:7992126	0.140878	0.0480828	0.00339066	7133	0.0668723	19	rs11542188
4:77660381	0.928995	0.317084	0.00339169	7181	0.000974795	4	rs146652221
19:55144179	0.255954	0.0873692	0.00339433	7164	0.0182859	19	rs61737895
1:874734	-1.19731	0.408781	0.00340077	7174	0.00236967	1	rs145967298
22:45596832	1.10762	0.378365	0.00341833	7110	0.000703235	22	rs368875509
11:6942723	-1.77739	0.607218	0.00342133	7173	0.00111529	11	rs77720614
6:110777962	-0.0897874	0.0306853	0.00343276	7181	0.221	6	rs6907567
11:35226083	0.348969	0.119309	0.00344554	7022	0.00854457	11	rs11607491
1:119964745	0.84657	0.289461	0.00344856	7186	0.00139159	1	rs143758913
17:39296521	0.656302	0.224423	0.00345127	7117	0.00203738	17	rs201084737
11:64071272	0.274363	0.0938836	0.0034738	7182	0.0146199	11	rs117629442
12:129100757	-0.298425	0.102125	0.00347621	7186	0.0187865	12	rs117965239
3:172241070	0.404478	0.138418	0.00347633	7185	0.00570633	3	rs41308132
17:17080575	-0.308555	0.105624	0.00348611	7132	0.0186483	17	rs2292528
5:140744421	0.844809	0.289362	0.00350523	7186	0.000974116	5	rs142073719
4:120488279	0.75591	0.258919	0.00350605	7186	0.00166991	4	rs201347708
13:95735520	0.383769	0.131462	0.0035088	7185	0.00688935	13	rs11568694
9:74842851	0.1824	0.062498	0.00351731	7010	0.0363053	9	rs17579467
9:134467475	0.479166	0.1642	0.00352076	7176	0.00411093	9	rs146039935
12:14589113	0.554414	0.189993	0.00352202	7184	0.00299276	12	rs61758731
12:5153694	0.17863	0.0612166	0.00352293	7153	0.0395638	12	rs45504599
13:32355814	0.881893	0.302286	0.00352952	7170	0.00111576	13	rs150072413
19:603832	0.115578	0.0396193	0.00353155	7162	0.106325	19	rs56180027
13:23898509	-0.0789177	0.027056	0.00353607	7111	0.327943	13	rs1800353
3:9776178	0.731293	0.250831	0.00355146	7186	0.00153075	3	rs144860830
6:33179062	0.811013	0.278237	0.00355892	7185	0.0013222	6	NA
18:346545	0.333316	0.114353	0.00355924	7186	0.00904537	18	rs147354214
6:170862300	0.0742965	0.0255018	0.00357535	7056	0.394912	6	rs12717
11:103124135	0.112664	0.0386822	0.0035847	7180	0.11337	11	rs11225634
20:62839710	-0.169263	0.0581224	0.00358923	7181	0.052987	20	rs61746505
9:5765535	0.923438	0.317125	0.00359237	7185	0.000974252	9	rs146822996
11:124096271	0.97227	0.333958	0.00359869	7028	0.000782584	11	rs201854907
17:56357818	-0.150007	0.05158	0.00363472	7183	0.0696784	17	rs7208693
5:179201226	0.488131	0.167878	0.00364144	7093	0.00408854	5	rs148053500
7:75187504	0.841904	0.289707	0.00366023	7185	0.00104384	7	rs150253964
1:218607532	0.45689	0.157339	0.00368604	7176	0.00501672	1	rs10482810
17:75205547	0.48051	0.165569	0.0037058	7018	0.00413223	17	rs143320926
15:72104433	0.23202	0.0799476	0.0037061	7044	0.0222885	15	rs1805021
4:6302545	-0.140284	0.0483447	0.00371085	7147	0.077585	4	rs56072215
10:95454673	0.751066	0.258846	0.00371266	7177	0.00160234	10	rs146931399
16:24124365	0.706873	0.243628	0.00371439	7183	0.00146178	16	rs147975795
17:7852817	0.805908	0.277998	0.00374391	7173	0.00111529	17	rs147569775
4:57307970	0.776586	0.267917	0.00374818	7184	0.00118318	4	rs192831239
8:125076589	-0.105228	0.0363202	0.00376477	7152	0.141709	8	rs7012186
6:84270601	-0.550044	0.18987	0.00376809	7180	0.00647632	6	rs12208676
11:103027234	0.113011	0.0390259	0.00378194	7177	0.11098	11	rs17301750
9:37592452	-0.102502	0.0354033	0.00378823	7179	0.154339	9	rs7021977
12:52943953	0.571284	0.197358	0.00379568	7186	0.00278319	12	rs139703366
17:56396587	-0.151863	0.0524668	0.00379817	7151	0.0679625	17	rs2072146
17:26925964	0.666012	0.230153	0.0038063	7172	0.00209147	17	rs145549199
6:30954873	-0.0819235	0.0283194	0.00381775	7084	0.276821	6	NA
1:201282573	-0.158138	0.0547089	0.00384598	7186	0.0590732	1	rs35507614
17:46688101	0.449051	0.155407	0.00385822	7094	0.00535664	17	rs34513708
10:55570347	0.32923	0.113943	0.00385943	7168	0.00955636	10	rs41274622
6:129381026	-0.221686	0.076736	0.00386532	7184	0.0320852	6	rs4404787
1:226055624	0.454272	0.157294	0.00387632	7182	0.00522139	1	rs115600896
5:140181193	0.230006	0.0796535	0.00388215	7185	0.0219903	5	rs61730634
22:36556823	0.0931354	0.0322613	0.00389048	7145	0.175717	22	rs132653
15:50264839	0.350731	0.121495	0.00389188	7180	0.00786908	15	rs138799625
4:186096997	0.459574	0.159268	0.00390739	7186	0.004801	4	rs139917908
4:81884722	-0.0981881	0.0340334	0.0039135	7174	0.173334	4	rs1052325
1:207791434	-0.318788	0.110518	0.00392055	7093	0.0162132	1	rs41274770
2:227872869	0.963235	0.333947	0.00392167	7184	0.000904788	2	rs373933029
17:7346041	0.410647	0.142373	0.00392292	7186	0.00535764	17	rs4151132
19:6013084	0.746287	0.258896	0.00394439	7116	0.00133502	19	rs78767825
17:37093510	-0.231654	0.0803981	0.00395984	7171	0.029703	17	rs113358400
9:96019311	-0.496737	0.172446	0.00397005	7074	0.00770427	9	rs41278262
4:2933303	0.70011	0.243124	0.0039812	7177	0.00167201	4	rs149608824
7:141490643	1.02057	0.354503	0.00399087	7186	0.000765377	7	rs200486504
3:45987980	-1.07839	0.374598	0.00399211	7111	0.00147659	3	rs2234355
11:1088835	0.124304	0.0431982	0.00400794	7060	0.0827195	11	rs41389046
9:73255554	-0.20916	0.0727015	0.0040151	7172	0.0345789	9	rs12351775
1:1887049	0.662187	0.230246	0.00402748	7180	0.00188022	1	rs200281905
10:16957811	0.699467	0.24339	0.00405504	7186	0.00173949	10	rs117711403
14:35871217	0.0737558	0.0256665	0.00405794	7182	0.376149	14	rs8904
12:12814818	0.13988	0.0486928	0.0040697	7183	0.0620214	12	rs4763862
19:35250911	0.663493	0.230981	0.00407242	7175	0.00195122	19	rs146968235
1:182554557	0.0750891	0.0261456	0.00407932	7167	0.361239	1	rs486907
11:77909014	-0.105723	0.0368175	0.0040849	7103	0.13973	11	rs2510044
21:46900703	0.960131	0.334425	0.00409194	7169	0.000767192	21	rs200106008
2:162091931	-0.500184	0.174273	0.00410316	7178	0.00759264	2	rs56075631
16:2144180	0.797071	0.277863	0.00412317	7186	0.00118286	16	rs141946034
17:12888086	0.409367	0.142764	0.00413819	7180	0.00598886	17	rs143756943
16:27840271	-0.244414	0.0852472	0.00414221	7013	0.0261657	16	rs117918036
11:59945745	-0.073119	0.0255043	0.00414482	7179	0.406742	11	rs12453
2:152663406	-0.291997	0.101861	0.00414858	7162	0.0187797	2	rs61737675
20:37667148	0.335172	0.116956	0.00415964	7059	0.00977476	20	rs146274322
10:99969475	0.0865904	0.0302394	0.0041899	7148	0.201595	10	rs34494334
8:10480211	0.796075	0.278049	0.00419554	7186	0.00118286	8	rs79329877
6:151672638	0.956446	0.334086	0.00419818	7160	0.000768156	6	rs138220637
17:40142302	-0.149445	0.0522012	0.00419822	7180	0.0660864	17	rs1127182
5:149776308	0.907606	0.317042	0.00420005	7186	0.000904537	5	rs141159244
2:136624155	0.767315	0.268038	0.00420035	7156	0.00132756	2	rs2070068
16:81187720	0.795648	0.278057	0.00421696	7186	0.00132202	16	rs186862686
14:79434693	-0.429385	0.150097	0.00422691	7092	0.00937676	14	rs2270964
17:4389800	1.01369	0.354467	0.0042396	7186	0.000834957	17	rs140121510
1:229665958	0.335333	0.117283	0.00424744	7117	0.00927357	1	rs35698797
8:37756847	0.954511	0.333953	0.00426028	7119	0.00077258	8	rs139267069
6:41126655	0.720596	0.252162	0.00426762	7186	0.00160033	6	rs2234256
6:41129105	0.720596	0.252162	0.00426762	7186	0.00160033	6	rs2234253
9:103015184	-0.0728491	0.0255071	0.00428975	7156	0.40784	9	rs2245216
12:122674825	-0.448691	0.157231	0.00432117	7185	0.00904662	12	rs138172345
11:67203608	-0.515036	0.180558	0.00433806	7017	0.00698304	11	rs61731772
19:4117528	0.147129	0.0515819	0.00433989	7159	0.0571309	19	rs8157
1:201263108	0.657648	0.230672	0.00435804	7186	0.00187865	1	rs147328328
3:197428623	0.952447	0.334161	0.00436834	7186	0.000834957	3	rs201022149
2:161174693	-0.079295	0.0278301	0.00438221	7102	0.287525	2	rs1430
16:48256602	0.120048	0.0421341	0.00438308	7186	0.0905928	16	rs16945974
19:38989817	0.861465	0.302449	0.00439534	7186	0.000765377	19	rs34390345
8:145638215	1.00861	0.354261	0.00441227	7184	0.000835189	8	rs144252108
10:98105840	0.314846	0.110611	0.00442138	7184	0.0105791	10	rs61858888
12:106751657	0.337201	0.118484	0.00442785	7156	0.00901342	12	rs117873765
3:9920138	0.106176	0.0373093	0.00442964	7178	0.125244	3	rs17851444
22:30927882	-1.51954	0.534036	0.00443575	7140	0.00140056	22	rs8138980
12:88379788	0.133076	0.0467744	0.00444031	7178	0.0688214	12	rs11104703
10:122263124	0.859283	0.302173	0.0044596	7186	0.000974116	10	rs193270781
17:56585872	0.0726202	0.0255414	0.00446578	7160	0.370182	17	rs3744108
3:187443314	-0.144551	0.0508404	0.00446585	7168	0.0691267	3	rs61732778
2:97216429	0.822385	0.289267	0.00446914	7182	0.00118351	2	rs56060938
11:18637520	0.45827	0.161199	0.00447065	7186	0.00452268	11	rs117446236
11:14989289	0.712353	0.25061	0.00447652	7186	0.00166991	11	rs145477509
3:37778481	0.081262	0.0286085	0.00450446	7084	0.242095	3	rs1118148
10:105207196	0.949106	0.334152	0.00450648	7171	0.000836703	10	rs199696992
1:200817765	0.789756	0.278084	0.00451144	7178	0.00125383	1	rs34958390
21:34632925	0.859077	0.30257	0.00452166	7183	0.000974523	21	rs138402252
5:89981640	0.690258	0.243268	0.00454769	7103	0.00175982	5	rs190981860
6:44140082	0.421535	0.148603	0.00455903	7166	0.00523304	6	rs187597064
7:84628989	-0.0754527	0.0266118	0.00457807	7180	0.330362	7	rs7800072
6:169648775	0.821388	0.289702	0.00457839	7171	0.00125506	6	rs146466309
15:42374546	0.820613	0.289464	0.00458347	7184	0.00111359	15	rs144813410
16:1261516	1.00461	0.354536	0.00460285	7186	0.000765377	16	rs142856193
6:32135137	0.174643	0.0616529	0.00461588	7177	0.0390832	6	NA
19:55501866	0.0865836	0.0305703	0.0046217	7175	0.199652	19	NA
12:112699118	0.66947	0.23642	0.00463017	7158	0.00209556	12	rs141477684
9:132569553	0.0738616	0.0260868	0.00463478	7157	0.339458	9	rs1043178
12:39973395	0.758303	0.267953	0.00465504	7185	0.00160056	12	rs143197357
18:21118536	0.897474	0.317226	0.00466753	7177	0.000905671	18	rs150334966
2:209179036	0.605405	0.214013	0.00467202	7186	0.00243529	2	rs146158348
19:54376826	0.94488	0.334044	0.0046751	7161	0.000837872	19	rs137941003
11:499066	0.178344	0.0630734	0.00469037	7160	0.0372905	11	rs17849355
1:67147691	0.419804	0.148501	0.00469948	7185	0.00542797	1	rs17129329
12:56815233	0.785352	0.277936	0.00471832	7186	0.00146117	12	rs72479000
10:100013438	0.0857867	0.0303601	0.00471856	7138	0.198935	10	rs17524355
1:12343493	0.618896	0.219033	0.00471949	7186	0.00243529	1	rs144311414
17:56659018	0.0723892	0.0256198	0.00472042	7147	0.371065	17	rs6503870
7:56144566	0.667652	0.236363	0.00473271	7177	0.00174167	7	rs149087624
12:51739625	0.37753	0.133657	0.00473359	7172	0.00669269	12	rs74336876
22:50320943	-0.126419	0.044758	0.00473548	7178	0.0901365	22	rs1608
1:120285546	0.0738616	0.0261528	0.00473946	7185	0.314544	1	rs543703
6:1612243	1.002	0.354858	0.00474784	7183	0.000765697	6	rs73406891
1:174210750	1.06958	0.378968	0.00476744	7186	0.000765377	1	rs144504710
1:54686374	-0.0710447	0.0251881	0.00479394	7178	0.431527	1	rs612711
6:86282090	0.526318	0.186604	0.00479475	7185	0.00320111	6	rs113111730
2:31399988	0.0832501	0.0295219	0.00480326	7092	0.222786	2	rs4592896
15:64970496	-0.926885	0.328786	0.00481568	7084	0.00338792	15	rs146522359
14:73727926	0.427845	0.151773	0.00481759	7183	0.00480301	14	rs2242616
14:102698131	0.134139	0.0475847	0.00481802	7094	0.0694249	14	rs7152550
9:78965816	0.7838	0.278096	0.00482567	7185	0.00139179	9	rs201136565
10:13230934	0.0956889	0.0339597	0.00483666	7137	0.149012	10	rs7904071
14:50809651	-0.7777	0.276085	0.00484916	7174	0.00348481	14	rs11570830
2:179642162	-0.79092	0.280832	0.00485738	7145	0.00314906	2	rs72647877
1:173873176	0.706005	0.250684	0.00485785	7186	0.00153075	1	rs121909548
8:145138063	0.250767	0.0890594	0.00486671	7159	0.0157145	8	rs138412600
4:85708792	-0.197281	0.0700658	0.00486783	7183	0.0374495	4	rs34548715
22:26228913	0.210626	0.0748066	0.00486858	7180	0.0245125	22	rs34414355
1:18807521	0.590047	0.209656	0.00488756	7081	0.0024714	1	rs140809384
16:29998200	0.0699161	0.0248464	0.00489397	7129	0.475242	16	rs4077410
13:111109725	0.631483	0.22445	0.00490109	7141	0.00203053	13	rs202017641
3:196749821	-0.526817	0.187267	0.00490534	7135	0.00574632	3	rs58329531
17:43364638	0.289883	0.103094	0.00492612	7185	0.0121086	17	rs11574819
13:39433637	0.753156	0.26797	0.00494496	7186	0.00132202	13	rs143571375
1:883918	-0.78079	0.27795	0.00496805	7179	0.00383062	1	rs139116730
16:57761281	0.890612	0.317152	0.0049826	7184	0.000904788	16	rs140762606
22:50944128	0.0771643	0.0274914	0.00500279	7122	0.290368	22	rs743615
18:74640058	0.943126	0.33608	0.00501209	7184	0.00076559	18	rs199679414
19:53345095	-0.0984489	0.0351002	0.00503487	7146	0.15967	19	rs61729939
3:183963575	0.849696	0.302996	0.0050424	7184	0.00104399	3	rs200875721
4:983809	0.0700282	0.0249766	0.0050511	7034	0.412283	4	rs4690221
14:91805665	-0.702631	0.25066	0.00506111	7183	0.00431575	14	rs183742506
16:4829770	0.992397	0.354156	0.00507639	7132	0.000701066	16	rs147729577
2:26717944	0.198515	0.0708973	0.00510964	7011	0.0284553	2	rs55886964
19:57036725	0.239599	0.0855733	0.00511147	7180	0.0172702	19	rs117330176
16:81077915	-0.113285	0.0404741	0.0051268	7185	0.115797	16	rs2257378
2:152527636	-0.278237	0.0994389	0.00514099	7183	0.0197689	2	rs34800215
17:58236715	0.612955	0.219135	0.00515545	7183	0.00243631	17	rs146141867
6:35253974	-0.237691	0.0849821	0.00515873	7167	0.0259523	6	rs2228265
14:50778863	0.402495	0.143913	0.00516111	7053	0.00567135	14	rs113626637
19:16601330	0.643505	0.23017	0.00517734	7184	0.00201837	19	rs142951029
15:58840586	0.88566	0.316796	0.0051791	7186	0.000904537	15	rs121912502
10:79814612	0.933397	0.333881	0.00518043	7179	0.000835771	10	rs2257155
3:9944636	-0.389112	0.139231	0.00519441	7177	0.00996238	3	rs12492494
1:152283306	0.72302	0.258714	0.00519529	7186	0.00153075	1	rs34597212
9:139905657	0.84789	0.303399	0.00519578	7181	0.00104442	9	rs200564702
19:53345060	-0.121505	0.0434817	0.00519971	7030	0.0997155	19	rs61747364
9:106880515	0.450277	0.161152	0.00520428	7181	0.00459546	9	rs76421718
3:98512540	-0.177532	0.0635398	0.00520561	7110	0.045007	3	rs28489284
2:110373197	0.0795941	0.0284903	0.0052105	7163	0.243334	2	rs1560884
4:174537658	-0.13142	0.047044	0.00521302	7184	0.0817094	4	rs62342044
17:48701789	0.885365	0.317045	0.00522942	7186	0.000904537	17	rs201079826
19:48953685	0.700664	0.250919	0.00523198	7133	0.00168232	19	rs144047399
21:43504228	0.0706925	0.0253238	0.00524582	7159	0.367719	21	rs7278485
1:6631106	0.267286	0.0957512	0.00524708	7169	0.0149254	1	rs41278020
16:74530390	0.989343	0.354546	0.00526351	7186	0.000765377	16	rs143259113
19:45179631	-0.276103	0.0989579	0.00526911	7113	0.0210881	19	rs76075198
1:1687791	0.156342	0.0560408	0.00527426	7159	0.0461657	1	rs72634840
22:32506051	0.806711	0.289249	0.00528732	7186	0.00125244	22	rs61733910
3:158963679	0.721818	0.258843	0.00529308	7186	0.00160033	3	rs181641808
4:151207180	0.884127	0.317089	0.00529921	7186	0.0010437	4	rs202244838
19:55530035	-0.091709	0.0329188	0.0053376	7184	0.18047	19	NA
16:31439613	0.510214	0.183222	0.00535814	7180	0.00362117	16	rs140129800
2:121747520	0.842097	0.302446	0.00536446	7098	0.00119752	2	rs149290823
1:38023323	0.930122	0.334099	0.00536976	7186	0.000834957	1	rs140822664
20:56191475	-0.186479	0.0669875	0.0053729	7183	0.0405123	20	rs16981188
6:82461520	-0.136878	0.0491842	0.00538628	7033	0.0733684	6	rs3186631
2:27360578	-0.745382	0.267904	0.00539795	7183	0.00459418	2	rs142231081
19:51412668	0.134714	0.0484242	0.00540323	7107	0.0664134	19	rs1654551
20:32212690	-0.0694201	0.0249542	0.00540417	7179	0.469982	20	rs3803939
2:152499143	-0.224871	0.080838	0.00540678	7180	0.0294568	2	rs35974308
19:45375164	0.640191	0.230174	0.00541354	7185	0.00201809	19	rs41290104
11:372700	-0.0782582	0.028145	0.0054269	7066	0.28156	11	rs35475866
1:41608595	0.722228	0.259777	0.00543289	7186	0.00111328	1	rs111579488
12:110224547	0.839693	0.302124	0.00544766	7181	0.00104442	12	rs138986228
13:103386496	-1.39131	0.500598	0.00544781	7175	0.00188153	13	rs7988702
2:202619239	0.884207	0.318216	0.0054588	7186	0.0010437	2	rs201161419
9:107266694	0.258628	0.09308	0.00546004	7184	0.0153118	9	rs61748307
1:22160111	0.0910046	0.0327539	0.00546215	7078	0.166007	1	rs17459139
12:124907059	0.569548	0.205072	0.00548123	7033	0.00305702	12	rs61751355
12:124017877	0.608111	0.218983	0.00548664	7038	0.00220233	12	rs117058568
12:44194265	0.223582	0.0805182	0.00549001	7170	0.0191074	12	rs17093734
2:26695500	0.230448	0.083015	0.00550361	7017	0.0215904	2	rs41288773
1:989207	0.882024	0.317776	0.00550968	7186	0.000904537	1	rs74685771
10:49414953	-1.13239	0.40804	0.00551699	7172	0.00237033	10	rs74133708
17:6555534	0.695614	0.250716	0.0055284	7028	0.00184974	17	rs200915782
19:11311109	0.695193	0.250571	0.00552982	7186	0.00173949	19	rs200181665
12:57971848	0.717886	0.258804	0.00553961	7185	0.00139179	12	rs113155897
12:123808302	0.981991	0.354201	0.00556427	7184	0.00076559	12	rs150481265
11:132306610	0.742648	0.268018	0.00559039	7185	0.00139179	11	rs141333534
12:48272743	0.169121	0.0610467	0.00559964	7137	0.0371304	12	rs10783218
12:112616836	0.613116	0.221336	0.00560444	7179	0.00174119	12	rs201775230
3:184573555	0.0735027	0.0265347	0.00560454	7137	0.324506	3	rs6443999
6:46626642	-0.742127	0.267927	0.00560758	7169	0.00383596	6	rs150256290
2:29386727	0.655472	0.236649	0.00560886	7175	0.00174216	2	rs138421018
19:1043324	0.12888	0.0465414	0.00562047	7020	0.0742877	19	rs11672201
10:94835071	-0.44438	0.160476	0.00562067	7111	0.00801575	10	rs80188100
10:99019177	0.20464	0.0739106	0.00562729	7048	0.0276674	10	rs2253301
1:207795320	0.0852164	0.0307787	0.00562837	7135	0.195095	1	rs2296160
14:21215923	0.109125	0.0394328	0.00565119	7181	0.108898	14	rs34552133
17:39644901	0.836282	0.302215	0.0056544	7157	0.00111779	17	rs148033888
14:105420134	-0.408344	0.147601	0.0056655	7185	0.00939457	14	rs45448397
1:16344402	-0.0698753	0.0252662	0.00568249	7167	0.422143	1	rs945416
1:22987340	0.876316	0.3169	0.00568744	7185	0.000904662	1	rs35477594
6:31083945	0.331663	0.11995	0.00569195	7148	0.00839396	6	NA
17:42285229	0.566396	0.205026	0.00573507	7186	0.00271361	17	rs201459469
19:38976294	0.799789	0.289529	0.00573818	7061	0.00127461	19	rs144157950
6:27925367	0.119478	0.0432548	0.00574126	7161	0.0813434	6	rs7767176
1:3683159	-0.591881	0.214288	0.00574332	7164	0.00481575	1	rs144089943
9:4625415	0.173251	0.0627293	0.00574692	7185	0.0352122	9	rs45463394
4:88534029	0.693819	0.251245	0.00575333	7186	0.00160033	4	rs61738509
4:88534140	0.693819	0.251245	0.00575333	7186	0.00160033	4	rs61738508
6:90121612	0.922086	0.334147	0.00578863	7086	0.00084674	6	rs112998985
19:9069823	0.419293	0.151959	0.00579339	7176	0.00501672	19	rs1862459
19:6375505	0.821316	0.297704	0.00580073	7179	0.000835771	19	rs199881560
2:3729254	-0.0898176	0.0325597	0.00580586	7081	0.188109	2	rs13426642
14:39717265	0.670826	0.243238	0.00581737	7056	0.0018424	14	rs149735010
8:22211863	-1.04183	0.377968	0.00584417	7170	0.00237099	8	rs150723884
1:167893729	0.691261	0.250843	0.00585583	7183	0.00167061	1	rs200318190
3:195538675	0.489729	0.177743	0.00586452	7184	0.00375835	3	rs112836612
1:223178954	0.215751	0.0783165	0.00587162	7186	0.0230309	1	rs61740997
1:22161275	0.0894648	0.0324773	0.00587492	7169	0.169828	1	rs2229492
18:64176365	0.0711766	0.0258408	0.00587946	7151	0.367361	18	rs1055335
4:1066818	0.63442	0.23051	0.00591878	7186	0.00194823	4	rs55813847
1:205901026	0.328202	0.11927	0.00592776	7178	0.00940373	1	rs146704092
1:196918738	0.425824	0.154784	0.00593977	7186	0.00487058	1	rs144096230
14:50799045	-0.807384	0.293492	0.00594215	7184	0.00313196	14	rs61746924
11:59807978	0.15756	0.0572768	0.00594418	7153	0.0441074	11	rs79964989
14:58605734	0.3975	0.144517	0.00594976	7186	0.00556638	14	rs61741497
11:8414090	0.461401	0.167775	0.00595742	7029	0.00362783	11	rs117115800
11:47264353	-0.668998	0.243283	0.00596172	7186	0.0044531	11	rs117138208
5:137219264	0.53748	0.195512	0.00597619	7186	0.00299193	5	rs142828368
2:189932953	-0.841588	0.306311	0.00600529	7186	0.00320067	2	rs145850743
17:61843418	0.466689	0.170088	0.00607304	7177	0.00404069	17	rs36034985
15:51207680	0.82894	0.302399	0.00612118	7184	0.000974388	15	rs143624283
19:44470679	0.300852	0.109786	0.00613713	7182	0.0100947	19	rs56023723
10:79576772	0.168117	0.0613511	0.0061393	7185	0.0373695	10	rs35837544
2:152536427	-0.270005	0.098535	0.00614037	7186	0.0198998	2	rs74859201
7:142658498	0.764508	0.279008	0.00614216	7186	0.00125244	7	rs200975047
14:60616886	0.311529	0.113726	0.00615697	7174	0.00940898	14	rs34583017
16:20748331	-0.102214	0.0373251	0.00617246	7179	0.139295	16	rs11074471
15:49288673	0.914513	0.334009	0.00618163	7185	0.000904662	15	rs147984813
1:12836250	-0.417534	0.152519	0.00618928	7151	0.00846036	1	rs140879180
17:48273737	0.326432	0.119262	0.00619843	7180	0.00981894	17	rs141726413
14:106236128	0.0741144	0.0270782	0.00619922	7182	0.302144	14	rs12890621
17:47782618	0.486485	0.177745	0.00620073	7186	0.00375731	17	rs147270335
12:49998097	0.970393	0.354625	0.00621168	7167	0.000767406	12	rs141974060
11:27406950	-0.868495	0.317413	0.0062159	7180	0.00341226	11	rs143913282
10:97074887	0.128691	0.0470489	0.00623307	7182	0.0703147	10	rs35348091
19:51582090	0.734357	0.268508	0.00623885	7148	0.00139899	19	rs79507858
1:180905352	0.0695573	0.025443	0.00625995	7130	0.422721	1	rs3795505
3:11067221	0.866246	0.31692	0.00626975	7182	0.00090504	3	rs150519659
10:105372696	0.914639	0.334631	0.00627073	7177	0.000766337	10	rs117568095
20:62196253	-0.0692297	0.025331	0.00627608	7102	0.424317	20	rs310631
9:78601098	0.790683	0.289337	0.00628093	7185	0.00125261	9	rs149830197
19:45296806	-0.196732	0.072009	0.00629418	7054	0.036575	19	rs3208856
12:123334442	0.202477	0.0741214	0.00630086	7149	0.0251783	12	rs35465127
19:52249680	0.10028	0.0367285	0.00632758	7152	0.121644	19	rs5030880
1:16344360	-0.0689648	0.0252615	0.00633273	7175	0.422021	1	rs732286
2:242742875	0.110309	0.0404161	0.00634649	7180	0.0942201	2	rs62620233
19:10131999	0.0678229	0.0248507	0.00634841	7170	0.459693	19	rs1644731
19:40196627	-0.163687	0.0599786	0.00635085	7175	0.0511498	19	rs72480733
6:46135795	0.340039	0.124605	0.00635404	7185	0.00835073	6	rs34432940
15:101718529	0.247719	0.0907942	0.00636505	7168	0.0147182	15	rs76457230
4:36212107	0.825072	0.302456	0.00637381	7184	0.000974388	4	rs112385259
19:14580328	-0.150402	0.0551416	0.00638049	7025	0.0592883	19	rs2230539
14:65208026	0.0796769	0.0292255	0.00640532	7001	0.227468	14	rs229650
14:72138367	0.611885	0.224522	0.00642481	7021	0.00227888	14	rs145632611
3:38671840	0.547416	0.200879	0.00642815	7186	0.00264403	3	rs45533640
2:218683203	-1.39961	0.514157	0.00648608	7182	0.00139237	2	rs2552525
10:100018844	-0.0682597	0.0250833	0.00650219	7062	0.435075	10	rs7077073
1:225284915	1.03019	0.378587	0.00650565	7184	0.00076559	1	rs756675696
5:14297221	0.706621	0.259703	0.00651083	7179	0.0013233	5	rs138722140
19:49207255	-0.068112	0.0250388	0.00652305	7142	0.488659	19	rs485073
2:15613369	0.546173	0.20085	0.00654196	7185	0.00271399	2	rs150197485
7:148511171	0.261693	0.0962376	0.00654324	7171	0.014712	7	rs41277437
1:206665896	0.0911389	0.0335179	0.00654573	7184	0.157085	1	rs2336940
19:55539049	0.0829153	0.0304972	0.00655224	7153	0.202363	19	NA
9:20881957	-0.543073	0.199798	0.0065656	7184	0.00612472	9	rs79849792
16:16263594	0.728066	0.26788	0.00657014	7186	0.00139159	16	rs72664287
16:10846511	-0.594974	0.218966	0.00658377	7185	0.00535839	16	rs2233535
1:175097769	0.568755	0.209347	0.00659151	7182	0.00229741	1	rs150465850
12:44177511	0.272664	0.100367	0.00659448	7178	0.0138618	12	rs55944915
16:20422879	0.455725	0.167849	0.00662588	7165	0.00439637	16	rs148462851
12:114837364	0.610772	0.224984	0.00663291	7186	0.00194823	12	rs147710408
6:36098481	0.810591	0.298745	0.00666134	7152	0.00125839	6	rs140374075
5:82875800	0.173452	0.0639363	0.00666986	7183	0.0365446	5	rs308365
6:33283945	0.961921	0.354679	0.00668605	7016	0.000783922	6	NA
14:77275980	-0.858847	0.316777	0.00670391	7159	0.0031429	14	rs139100727
19:9082456	0.304909	0.112465	0.00670497	7186	0.0102978	19	rs183524392
3:57132035	-0.249929	0.0921947	0.00671036	7186	0.0215001	3	rs61742267
13:25842016	0.262181	0.096716	0.00671143	7177	0.0142817	13	rs73168506
11:45226271	-0.857998	0.316662	0.00673835	7185	0.00313152	11	rs111724149
9:4617999	0.169981	0.0627439	0.00674604	7183	0.0353613	9	rs41302077
13:115090981	0.75308	0.277979	0.00674605	7186	0.00132202	13	rs142125006
1:207653364	0.127218	0.0469706	0.00675948	7117	0.0729942	1	rs17618
11:44254000	0.904361	0.333909	0.00676078	7186	0.000834957	11	rs138495222
7:158464295	0.493512	0.182239	0.00676809	7186	0.00333983	7	rs61752019
1:173596257	-0.680556	0.251411	0.00679054	7174	0.00313633	1	rs12059066
16:58752466	-0.135273	0.0499775	0.00679583	7025	0.0748754	16	rs11076256
10:13234356	0.0915126	0.0338227	0.00681693	7167	0.151458	10	rs7905784
15:90902172	-0.785486	0.290401	0.00683394	7179	0.00264661	15	rs16944267
4:119673889	0.299368	0.110693	0.00684101	7174	0.00982715	4	rs141180741
15:64446698	0.817421	0.302261	0.00684375	7186	0.000974116	15	rs143435068
14:107049080	-0.0702085	0.0259618	0.00684476	7145	0.370469	14	rs2731152
2:26679362	-0.14305	0.0528982	0.00684579	7179	0.0635186	2	rs35313480
21:40800336	0.724473	0.267908	0.00684718	7186	0.00132202	21	rs142714945
5:96503523	-0.0688757	0.025471	0.00684923	7132	0.403393	5	rs160632
3:136062724	-1.42326	0.526387	0.00685475	7166	0.00118616	3	rs34149860
19:41089372	0.959514	0.354923	0.00686251	7183	0.000765697	19	rs141731243
6:37623584	-0.513509	0.18995	0.00686365	7186	0.00633176	6	rs61749283
10:4889730	0.154665	0.0572131	0.00686505	7124	0.045059	10	rs12767539
1:3786245	-0.118155	0.0437089	0.00686697	7180	0.0977019	1	rs12738235
16:88930739	0.677991	0.25081	0.00686741	7185	0.00173974	16	rs182596572
4:177041196	0.905406	0.334947	0.00686892	7182	0.000765803	4	rs201211139
7:44573114	0.723968	0.267904	0.00688536	7186	0.00160033	7	rs137889714
6:43008764	0.383037	0.141928	0.00695874	7186	0.0054968	6	rs36004037
1:113234376	0.901381	0.334102	0.00697743	7186	0.000904537	1	rs201604439
19:17108127	-0.340881	0.126381	0.00699167	7182	0.0124617	19	rs61744199
4:3446091	0.0941371	0.0349062	0.00699967	7083	0.136665	4	rs3748034
14:31617919	-0.637499	0.236401	0.00700325	7168	0.00460379	14	rs111501626
12:21531258	0.900041	0.333926	0.00703195	7186	0.000765377	12	rs144465370
22:19127119	0.853978	0.316838	0.00703221	7182	0.000974659	22	rs200628856
8:3267027	0.348873	0.12953	0.0070731	7184	0.00716871	8	rs182017822
2:26653516	0.900026	0.334202	0.00707996	7181	0.00076591	2	rs199763027
11:47434986	0.0703764	0.0261338	0.00708268	7171	0.336703	11	rs2293576
16:30500716	-0.381893	0.141848	0.00709667	7094	0.0103609	16	rs3087437
11:1088815	0.114604	0.042571	0.0071011	7123	0.0862698	11	rs7103978
16:48265777	0.115509	0.0429173	0.00711454	7163	0.0876728	16	rs16945988
10:134521958	0.619599	0.230226	0.00711811	7186	0.00201781	10	rs192798683
13:28893642	0.0834545	0.031012	0.00712308	7142	0.191333	13	rs2296189
2:228560728	0.289254	0.10749	0.00712428	7186	0.0114111	2	rs34507036
12:96688826	0.898677	0.334029	0.00713622	7184	0.000835189	12	rs370277455
13:26789451	-1.20425	0.447621	0.00713819	7185	0.00215727	13	rs149013479
6:34985563	-0.420383	0.156263	0.00714022	7167	0.0093484	6	rs41270044
1:160098543	0.0826119	0.0307137	0.00715074	7183	0.198872	1	rs1063125
6:43191017	0.415516	0.154522	0.00716575	7175	0.00536585	6	rs61743530
19:8000001	0.127952	0.0475832	0.00716651	7174	0.0679537	19	rs11542189
11:120355791	0.0775744	0.0288489	0.00716681	7114	0.235873	11	rs9625
19:49207206	-0.0673933	0.0250638	0.00716942	7156	0.488821	19	rs485186
12:3126630	0.574702	0.213749	0.0071735	7186	0.00222655	12	rs117484952
12:40085906	-0.0905209	0.0336686	0.00717561	7140	0.17437	12	rs73270414
3:138763113	0.463912	0.17269	0.00722308	7185	0.0039666	3	rs188589355
2:85806979	0.776896	0.289285	0.00724064	7186	0.0010437	2	rs181757413
13:103504650	-1.10242	0.410611	0.00725659	7183	0.00208826	13	rs2020915
1:46740386	0.954396	0.355477	0.00725663	7183	0.000765697	1	rs148342014
19:38056087	-0.296101	0.110339	0.00728421	7172	0.0156163	19	rs45542635
19:17039023	-0.426016	0.158762	0.00728872	7146	0.00832634	19	rs114850578
1:46661531	0.953773	0.355476	0.00729461	7186	0.000765377	1	rs138330966
2:179569436	0.21118	0.0787246	0.00730719	7104	0.0220298	2	rs2742343
6:49459927	0.896805	0.334482	0.00733632	7159	0.00097779	6	rs144734447
3:184633247	0.0705476	0.0263144	0.00734143	7172	0.341118	3	rs4686879
5:140176592	0.154668	0.0576972	0.00734711	7179	0.0440173	5	rs149822412
16:83941821	0.15055	0.0561745	0.00736124	7172	0.046082	16	rs2278038
5:110074967	0.24066	0.0897984	0.00736216	7178	0.0168571	5	rs145421520
4:6293695	0.573353	0.213991	0.00737684	7186	0.00215697	4	rs150771247
7:142563866	0.560638	0.209344	0.00740477	7172	0.00244004	7	rs55991560
2:241066280	0.0665764	0.0248631	0.00741246	7140	0.44902	2	rs4292120
13:42729441	-0.113109	0.042249	0.00742392	7026	0.104683	13	rs3208827
19:43411275	0.809046	0.302201	0.00742458	7174	0.000836353	19	rs1065520
1:1987993	-0.0702214	0.0262341	0.00743454	7129	0.344719	1	rs12184
6:1611085	0.949485	0.354836	0.00745427	7186	0.000765377	6	rs2230096
3:50147061	-0.946858	0.353867	0.00745629	7186	0.00278319	3	rs116604207
1:228509588	0.893613	0.333977	0.0074579	7160	0.000768156	1	rs201097669
14:33290925	0.379731	0.141935	0.0074641	7151	0.0058733	14	rs112534297
9:100919738	0.670238	0.250619	0.00748793	7181	0.00167108	9	rs200587871
22:26702015	0.0668992	0.0250155	0.00748819	7098	0.443223	22	rs1210894
15:31294343	-0.155346	0.0580907	0.0074907	7172	0.0539598	15	rs12898290
16:8862087	0.491052	0.18363	0.00749222	7186	0.00361815	16	rs149271402
2:27448584	0.773438	0.289266	0.00749985	7122	0.00126369	2	rs146242038
17:48151296	0.442385	0.165504	0.00751845	7178	0.00438841	17	rs117783166
1:31902357	0.414905	0.155258	0.00753186	7134	0.00434539	1	rs144747208
19:9090314	0.946866	0.354386	0.00754349	7184	0.00076559	19	rs201346897
3:129137188	-0.146623	0.0548792	0.00754608	7150	0.0604196	3	rs62266958
5:76129521	0.715584	0.267846	0.00754846	7170	0.00146444	5	rs138965893
1:38411445	-0.0722751	0.0270654	0.00757636	7126	0.324025	1	rs871524
11:128842742	0.649522	0.243257	0.00758269	7186	0.00146117	11	rs139276969
10:23633566	-0.0664092	0.0248716	0.00758326	7164	0.483529	10	rs2036917
11:428489	0.0773045	0.0289524	0.0075839	7140	0.226891	11	rs10794324
4:87638213	0.61494	0.230348	0.00759383	7156	0.00202627	4	rs201331872
2:179600648	0.148802	0.055749	0.00760462	7176	0.0488434	2	rs2742347
1:16344494	-0.067261	0.0252134	0.00763794	7105	0.421393	1	rs1572381
7:6591051	0.474138	0.177803	0.00766135	7175	0.00376307	7	rs201939179
4:57314905	-0.149745	0.0561705	0.00767802	7186	0.0593515	4	rs11549976
6:128176318	0.714043	0.267844	0.00767852	7078	0.00148347	6	rs148069630
19:49206985	-0.0666947	0.0250187	0.0076808	7161	0.489666	19	rs602662
10:99236625	0.393359	0.147561	0.00768203	7185	0.00521921	10	rs29001285
20:18414309	0.293401	0.110111	0.00770815	7155	0.0112509	20	rs79400176
12:13720043	0.097757	0.0366902	0.00771278	7180	0.124513	12	rs3026160
2:179569400	0.202586	0.0760442	0.00772048	7164	0.0237298	2	rs2742344
8:3855508	0.262295	0.0984599	0.00772233	7184	0.0137806	8	rs71521901
17:7918177	0.804012	0.302284	0.00781881	7185	0.000974252	17	rs112372281
2:145156524	0.888238	0.333989	0.00782609	7185	0.000835073	2	rs112005830
5:121786959	0.267611	0.100666	0.00785093	7186	0.0136376	5	rs140850272
10:69948892	-1.0628	0.399826	0.00785672	7086	0.00176404	10	rs12241644
17:72342636	0.942355	0.354618	0.007875	7186	0.000834957	17	rs189039256
20:50803444	-0.14687	0.0553147	0.00792683	7182	0.0579922	20	rs36027430
9:102677589	0.112083	0.0422287	0.0079498	7162	0.0915247	9	rs41305451
1:11102940	0.513165	0.19335	0.00795281	7157	0.00307391	1	rs139962539
10:46999909	0.54414	0.205033	0.00795636	7154	0.00258597	10	rs138030134
4:184615071	0.627536	0.23647	0.00795996	7182	0.0018797	4	rs151021715
9:102068492	0.237027	0.089329	0.00796813	7047	0.0169576	9	rs61998194
6:24843527	0.737552	0.277976	0.00797106	7184	0.00132238	6	rs35514577
2:241631588	0.60642	0.228566	0.00797431	7111	0.00161721	2	rs140654125
14:106347421	0.340453	0.128322	0.00797554	7169	0.00802064	14	rs200581264
6:24781735	-0.536148	0.202095	0.00797909	7173	0.00550676	6	rs2307306
5:115815832	-0.736943	0.277936	0.0080138	7172	0.00376464	5	rs188058558
9:115969523	0.766903	0.289255	0.0080182	7186	0.00111328	9	rs201405437
5:96350710	0.123958	0.0467625	0.00803004	7092	0.072194	5	rs2303138
19:57840072	-0.302176	0.114002	0.0080343	7186	0.0150988	19	rs147736998
8:10480522	0.938559	0.354151	0.00804518	7186	0.000765377	8	rs202081611
2:103335646	-0.270898	0.102236	0.0080553	7060	0.018272	2	rs115622745
10:105200111	0.802005	0.302684	0.00805763	7186	0.0010437	10	rs191321233
4:71232430	-0.174438	0.0658398	0.00806284	7043	0.0418146	4	rs10024123
4:42895308	0.12461	0.0470486	0.00808401	7181	0.0738059	4	rs78136490
12:49948247	0.839722	0.317059	0.00808561	7038	0.00106564	12	rs151103405
1:231506343	0.55499	0.209556	0.00808721	7186	0.00278319	1	rs143991968
14:20863677	0.0689013	0.0260183	0.0080925	7152	0.3434	14	rs2228036
6:90354789	0.463757	0.175135	0.00809707	7183	0.00375888	6	rs34750131
20:61834857	0.824811	0.311505	0.00810112	7177	0.000905671	20	rs61737401
1:233122113	0.566918	0.214109	0.00810165	7098	0.00218371	1	rs189263803
5:94782293	0.838889	0.316845	0.00810577	7186	0.000904537	5	rs200384844
22:43607031	-1.0017	0.37841	0.00811792	7172	0.00230061	22	rs76683475
2:110922703	0.0705334	0.0266501	0.00812943	7154	0.331143	2	rs11675767
5:82835545	-0.0659075	0.0249157	0.00816382	7100	0.493944	5	rs160279
6:150163792	0.477591	0.180552	0.008165	7154	0.00349455	6	rs142535254
2:73478461	0.0714573	0.0270162	0.0081696	7181	0.301072	2	rs7851
9:138235968	0.41155	0.155604	0.00817243	7162	0.00495672	9	rs568295742
4:110638824	-0.47757	0.18059	0.0081812	7179	0.00661652	4	rs114816312
10:72360387	0.158436	0.0599162	0.00818599	7171	0.0421838	10	rs35947132
1:43394666	-1.92124	0.726623	0.00819159	7076	0.000777275	1	rs2229681
14:50655357	-0.42211	0.159644	0.00819167	7178	0.00842853	14	rs72681869
13:36788607	0.49389	0.18681	0.00819795	7186	0.00354857	13	rs200008856
2:17998001	0.455939	0.172504	0.00821597	7170	0.00383543	2	rs201149255
3:196386693	0.837626	0.316943	0.00822174	7186	0.000974116	3	rs140967612
11:60689534	0.193611	0.0732593	0.00822207	7107	0.0253975	11	rs75070807
3:44762905	0.838329	0.31723	0.00822596	7184	0.000835189	3	rs146073542
11:111753246	-0.420771	0.159227	0.00822756	7147	0.00811529	11	rs117090799
17:55197691	0.38174	0.144464	0.00823063	7176	0.00564381	17	rs201780935
3:15719049	-0.191871	0.0726124	0.00823218	7168	0.0354353	3	rs34208188
8:82670771	0.126818	0.0480179	0.00826487	7178	0.0679855	8	rs35094336
6:74155412	0.592333	0.224382	0.00829433	7179	0.00229837	6	rs145259959
6:109768568	0.437029	0.165595	0.00831153	7174	0.00480903	6	rs41288558
1:20020993	-0.0875358	0.0331761	0.00832693	7105	0.178184	1	rs4370779
14:57714397	0.835794	0.316867	0.0083476	7175	0.000836237	14	rs199912312
7:21640756	0.88199	0.334524	0.00837539	7183	0.000835306	7	rs79955190
1:228564517	0.706666	0.268042	0.00837917	7186	0.00125244	1	rs200848685
2:241069437	0.412216	0.156399	0.00839723	7182	0.00508215	2	rs115716357
15:34014913	0.0723976	0.0274695	0.00839986	7173	0.276175	15	rs2293028
12:13764774	0.0680099	0.0258132	0.00842129	7149	0.332984	12	rs1805482
19:9057794	0.456244	0.173189	0.00842943	7180	0.00438719	19	rs143428939
6:117086378	0.0890312	0.0338031	0.00844307	7048	0.157279	6	rs654128
15:79750156	0.483234	0.183487	0.0084481	7186	0.00361815	15	rs147754107
2:26700309	-0.878913	0.333746	0.00845152	7186	0.00271361	2	rs80356592
11:2594106	0.79529	0.302037	0.00846129	7184	0.00125278	11	rs189991547
9:104433234	0.83457	0.317004	0.00847153	7184	0.00111359	9	rs139560863
19:55559740	0.0800175	0.0303964	0.00847683	7146	0.20501	19	NA
6:146755269	0.878526	0.333842	0.0084994	7183	0.000835306	6	rs142409803
19:4446888	0.501965	0.190782	0.0085111	7182	0.00313283	19	rs149610347
20:47887250	-1.17566	0.446922	0.00852428	7186	0.00173949	20	rs147045723
11:122968526	-1.30571	0.496369	0.0085254	7119	0.0020368	11	rs146055456
2:201478556	0.517869	0.19695	0.00855243	7184	0.00278396	2	rs143692548
19:22271741	0.659332	0.250849	0.00857878	7179	0.00174119	19	rs184934654
10:34408636	0.0738598	0.0281063	0.00859213	7139	0.261171	10	rs11009651
20:60926828	0.175848	0.0669226	0.00859807	7028	0.0323705	20	rs62204553
18:76856627	-0.549911	0.20933	0.00861391	7175	0.00501742	18	rs144519079
12:49981514	0.833723	0.317397	0.00862046	7178	0.00104486	12	rs144854212
5:132556432	-0.534068	0.203352	0.00863135	7141	0.00532138	5	rs56304413
7:18875084	-0.345078	0.131394	0.00863207	7096	0.0114149	7	rs41273078
1:90152146	-1.36122	0.51836	0.00863932	7185	0.000974252	1	rs10082200
1:180905448	0.0663116	0.0252525	0.00864091	7145	0.450245	1	rs3795504
16:20682893	0.434475	0.165495	0.00865706	7152	0.00447427	16	rs116960078
4:88401616	0.0659923	0.0251438	0.00867528	7066	0.392655	4	rs9933
20:29891242	-0.299173	0.113992	0.00867753	7083	0.0147536	20	rs117663474
1:153747981	0.549587	0.209411	0.00867913	7158	0.00237497	1	rs145619769
7:138978680	0.620353	0.236395	0.00868478	7171	0.00195231	7	rs144482794
8:25317824	-0.0692831	0.0264137	0.00871611	7181	0.362275	8	rs1506863
1:206665837	0.576078	0.219633	0.00871823	7186	0.00201781	1	rs11118256
1:42047300	0.177909	0.0678403	0.00872943	7143	0.0293994	1	rs41269473
7:97483921	0.119967	0.0457597	0.00874979	7186	0.075494	7	rs1049677
4:17635400	0.573952	0.219008	0.0087753	7186	0.00236571	4	rs202198134
1:35864571	-0.398138	0.151986	0.00880415	7183	0.00884032	1	rs12040345
4:104013796	-0.0924823	0.0353092	0.0088132	7180	0.15585	4	rs1054707
22:25297856	-1.17014	0.446774	0.00881636	7185	0.00201809	22	rs143072147
22:41903841	-0.573512	0.218983	0.00881945	7183	0.00535988	22	rs141772938
7:47436393	0.927495	0.354185	0.00882732	7123	0.000772147	7	rs376003735
3:170198942	-0.481842	0.184015	0.00883196	7034	0.00703725	3	rs114883808
2:170050410	-0.480677	0.183573	0.0088331	7175	0.00655052	2	rs145301652
16:2336742	0.874512	0.33406	0.00884918	7184	0.000835189	16	rs143240655
19:4670236	0.122389	0.0467531	0.00885041	7103	0.0708151	19	rs10401515
19:1828009	0.727172	0.277861	0.00886971	7124	0.00119315	19	rs143118600
2:98928757	-0.480099	0.183452	0.00886984	7171	0.00676335	2	rs2271038
1:207073709	-1.21291	0.463653	0.00889719	7185	0.00167015	1	rs115008149
15:91827264	-0.126919	0.0485198	0.00890156	7111	0.0777668	15	rs2301664
14:92920371	0.064827	0.0247932	0.00893046	7176	0.48927	14	rs7144273
4:102816467	-0.142527	0.05451	0.0089306	7082	0.0605055	4	rs62321738
15:34130739	0.41172	0.157506	0.00894883	7186	0.0051489	15	rs73372074
4:159894309	0.827731	0.316805	0.00898171	7186	0.000974116	4	rs184637066
2:70408806	0.535813	0.205095	0.00898791	7185	0.00271399	2	rs150286178
7:112112279	-0.0756722	0.0289679	0.00899413	7174	0.246445	7	rs2074796
12:7476153	0.43198	0.16539	0.00900422	7183	0.00417653	12	rs61742705
3:148601439	0.323085	0.123704	0.00900772	7145	0.00874738	3	rs143184657
16:88781314	0.925344	0.354304	0.00900862	7148	0.000839396	16	rs139862860
3:33195309	0.0872596	0.0334197	0.00902717	7113	0.157107	3	rs61743461
11:68704124	0.827045	0.316855	0.00904971	7185	0.000835073	11	rs143986510
1:248551560	0.0895382	0.0343069	0.00905638	7156	0.144983	1	rs954474
15:31294714	-0.151145	0.0579178	0.00906342	7176	0.0542085	15	rs3784589
8:141461210	0.826767	0.316827	0.00906687	7167	0.000906935	8	rs139631202
5:82833145	0.0660936	0.0253321	0.00907839	7136	0.390975	5	rs2548541
8:104427541	0.0915906	0.0351103	0.00908997	7148	0.139689	8	rs3134296
15:56993268	0.871572	0.334146	0.00909792	7179	0.000766123	15	rs145488880
20:34542364	0.534806	0.205045	0.00910096	7150	0.00258741	20	rs146120217
1:158653178	0.65377	0.250657	0.00910133	7181	0.00167108	1	rs201771255
11:372157	-0.0732477	0.0280881	0.00911312	7065	0.280962	11	rs34063493
14:72054708	0.276916	0.106189	0.00911342	7186	0.0112719	14	rs78621209
7:6561105	-1.30466	0.50037	0.00912344	7135	0.001822	7	rs149364864
11:122929407	0.0858451	0.0329265	0.00912935	7125	0.163789	11	rs1064585
15:77750775	0.653678	0.250748	0.00913638	7176	0.00174192	15	rs61755712
17:44060859	0.142597	0.0547056	0.00914419	7077	0.0495973	17	rs63750072
1:158517706	0.923117	0.354176	0.00915052	7185	0.000904662	1	rs144804623
13:21212606	0.825891	0.316882	0.00915238	7132	0.0011217	13	rs147424880
15:77472997	0.653293	0.250747	0.00917712	7184	0.00173998	15	rs201728159
16:1129010	0.137843	0.0529081	0.00917851	7053	0.0540905	16	rs4988483
4:169348435	-0.100577	0.0386118	0.00919188	7131	0.128033	4	rs2712120
10:61833414	-0.52322	0.200879	0.00919674	7183	0.00612557	10	rs148904927
10:99969568	-0.0700964	0.0269202	0.00921796	7114	0.316278	10	rs11189513
5:82833369	-0.0647908	0.0248863	0.00922862	7142	0.494189	5	rs309559
16:460383	0.570056	0.219029	0.00925046	7175	0.00188153	16	rs201553914
3:148896287	0.503141	0.193324	0.0092525	7185	0.00299235	3	rs34987997
22:29446079	-0.697141	0.267868	0.00925308	7092	0.00408911	22	rs62641746
9:138742077	-0.0886423	0.0340599	0.0092535	7168	0.168806	9	rs35981196
9:114345759	0.652189	0.250645	0.00926717	7186	0.00146117	9	rs147247631
6:29627313	0.233629	0.0898124	0.00928704	7186	0.0169775	6	NA
9:14792848	0.673207	0.258809	0.00929055	7172	0.00153374	9	rs199806592
7:100085809	0.98452	0.378564	0.00930424	7025	0.000711744	7	rs143210517
4:6864122	0.52246	0.200905	0.00930801	7185	0.00292276	4	rs142571687
12:132496166	0.503121	0.193498	0.00931851	7186	0.00320067	12	rs144638841
17:29679412	0.786415	0.302468	0.00932258	7186	0.00118286	17	rs148154172
12:64849716	0.151488	0.0582678	0.00932619	7151	0.0444693	12	rs41292019
20:34096808	0.59845	0.230206	0.00933258	7011	0.00199686	20	rs114001563
7:819695	0.867994	0.333936	0.00934195	7186	0.000834957	7	rs61755909
7:55238147	0.232634	0.0895014	0.0093436	7098	0.0169766	7	rs17336988
14:23511579	-0.543928	0.209332	0.00936585	7102	0.00556181	14	rs34457782
16:58079127	0.194766	0.0749737	0.00938256	7073	0.0255903	16	rs41504346
2:219303399	0.824272	0.317316	0.00938672	7153	0.00097861	2	rs145234426
4:114823986	0.511686	0.197003	0.00939468	7186	0.00264403	4	rs75252202
7:112102355	-0.0753794	0.0290282	0.00941076	7161	0.246195	7	rs2253962
6:28093263	-0.519729	0.200317	0.00947212	7147	0.00622639	6	rs34304311
1:6639073	0.919194	0.354371	0.00949009	7176	0.000766444	1	rs149418903
10:124457906	-0.0656498	0.0253115	0.00949566	7162	0.420902	10	rs2901343
7:127637857	-1.0879	0.419459	0.0094983	7186	0.00187865	7	rs61743021
17:76046623	-0.265285	0.102296	0.00950599	7099	0.0196507	17	rs71385927
4:177113956	-0.0877537	0.0338424	0.00951386	7181	0.169336	4	rs2291244
10:50679030	0.542602	0.209309	0.00953229	7180	0.00250696	10	rs41562713
2:163136564	0.782917	0.302014	0.00953317	7156	0.00125769	2	rs142348767
19:12989560	0.0748013	0.0288597	0.00954497	7154	0.23735	19	rs2293682
7:100411344	0.783645	0.302366	0.00955004	7186	0.00118286	7	rs202035530
2:68622914	0.0720726	0.027814	0.00956312	7178	0.27849	2	rs1063479
4:156721098	0.156989	0.0606018	0.0095836	7177	0.0384562	4	rs17854507
19:16625375	0.255078	0.0984714	0.00958698	7183	0.0142698	19	rs34208111
2:220355242	0.821053	0.316977	0.00959042	7031	0.0010667	2	rs371546535
1:1290171	0.917862	0.354371	0.00959442	7182	0.000835422	1	rs138606719
1:175375469	0.071769	0.027718	0.00961835	7175	0.270523	1	rs2239819
17:56389732	-0.108505	0.0419231	0.00964818	7010	0.108417	17	rs9913145
1:242383291	0.916957	0.354397	0.00967106	7181	0.00076591	1	rs141155291
14:73726151	0.160471	0.0620271	0.00967846	7157	0.0389828	14	rs17182244
22:19026560	0.864048	0.333983	0.00967864	7185	0.000835073	22	rs139200875
12:104187732	0.361746	0.139829	0.00967963	7186	0.00640134	12	rs12184494
7:38803086	0.648824	0.250828	0.00968923	7154	0.00167738	7	rs148532572
12:109183003	-0.236857	0.091569	0.00969149	7176	0.0219482	12	rs79427084
3:100368546	0.14845	0.0573984	0.00970088	7111	0.0454929	3	rs61730367
2:242173247	-0.593285	0.229407	0.00970495	7185	0.00417537	2	rs2230359
11:68851414	0.287016	0.111037	0.0097419	7184	0.00946548	11	rs2376558
19:3011086	-0.354927	0.137311	0.00974262	7176	0.0111483	19	rs201317355
1:179054905	0.738311	0.28572	0.00976518	7186	0.00118286	1	rs151171133
2:96795857	0.0770943	0.0298377	0.00977215	7178	0.209529	2	rs749458
17:40266939	0.1203	0.0465727	0.00979277	7127	0.0706468	17	rs17659391
11:61286129	0.594621	0.230213	0.00979695	7159	0.00188574	11	rs182109634
15:101718106	0.233853	0.0905419	0.00979988	7184	0.0149638	15	rs3803423
2:48706696	0.81806	0.316805	0.00981671	7181	0.00125331	2	rs149774555
6:123376943	0.817849	0.316993	0.00987934	7168	0.00104632	6	rs187275685
1:157069154	0.0888525	0.0344435	0.00988981	7180	0.139763	1	rs16838075
11:74883453	0.646491	0.250737	0.00992711	7174	0.00160301	11	rs75431210
1:103388907	0.747898	0.290133	0.00994378	7186	0.00111328	1	rs143651470
1:16344664	0.0650353	0.0252297	0.00994527	7066	0.386994	1	rs872222
4:24550580	0.297538	0.115437	0.00995194	7184	0.0102311	4	rs33972724
9:107556776	0.860672	0.333929	0.00995446	7044	0.000780806	9	rs146292819
11:67257556	0.259263	0.100603	0.00996346	7014	0.0133305	11	rs2276020
15:56736681	0.204343	0.079305	0.00997571	7073	0.0230454	15	rs35775595
12:26810777	-0.0674447	0.0261774	0.00998222	7170	0.353138	12	rs2291264
22:25753321	-0.108158	0.0419807	0.00998425	7153	0.103104	22	rs9624807
11:6637938	-0.690107	0.267864	0.00998542	7163	0.00397878	11	rs140349036
11:76371677	0.578854	0.224682	0.00998568	7180	0.00215877	11	rs867566
10:51568378	0.0641793	0.0249121	0.00998857	7057	0.430778	10	rs10761581
17:42225445	0.778302	0.302122	0.00999173	7151	0.00111872	17	rs116266545
11:7673029	-0.541529	0.210242	0.0100026	7153	0.00475325	11	rs77873429
6:73752821	-0.262008	0.101733	0.0100109	7056	0.0193452	6	rs3798463
8:41790212	0.645681	0.250749	0.0100238	7186	0.00146117	8	rs146496080
4:961373	0.0637616	0.0247672	0.0100402	7090	0.454302	4	rs1377586
2:74466594	-0.0648817	0.0252099	0.010063	7086	0.427463	2	rs4853018
14:20897676	0.0843137	0.032765	0.0100738	7087	0.171511	14	rs1953225
2:175289259	0.150934	0.0586593	0.0100802	7181	0.0433784	2	rs41270195
17:34072898	0.188007	0.0730715	0.0100844	7028	0.0272482	17	rs12602590
11:68171013	-0.113761	0.0442164	0.0100874	7184	0.0933324	11	rs545382
21:40823860	0.165442	0.064307	0.0100911	7173	0.0345044	21	rs61732692
19:50311844	0.374707	0.145654	0.0100943	7180	0.00640669	19	rs146451548
10:115610004	0.269601	0.104812	0.0101044	7183	0.0110678	10	rs17235094
10:133948547	0.858937	0.33394	0.0101074	7186	0.000765377	10	rs201465517
2:152520270	0.378021	0.14697	0.0101084	7185	0.00556715	2	rs144180493
7:86394593	0.77839	0.302646	0.0101129	7182	0.0011139	7	rs56763064
1:39823365	0.777568	0.302339	0.010116	7186	0.000974116	1	rs148356076
2:33759395	-0.0930867	0.0361949	0.0101166	7172	0.147309	2	rs35933402
15:99500605	-0.16762	0.0651899	0.010133	7165	0.0430565	15	rs17847203
11:130284668	0.41413	0.161149	0.0101739	7177	0.00424969	11	rs36124917
12:88508876	0.911592	0.354737	0.0101765	7176	0.000766444	12	rs199747962
1:196643027	0.776404	0.302161	0.0101844	7185	0.000904662	1	rs148182625
1:115168068	0.665312	0.258936	0.0101872	7186	0.00160033	1	rs41274126
6:142737048	0.625255	0.243404	0.0102053	7170	0.00153417	6	rs186655757
1:17603340	0.352577	0.137339	0.0102521	7183	0.00703049	1	rs34177351
17:40716520	-0.0641064	0.0249741	0.0102606	7140	0.464216	17	rs598126
3:160150859	-0.398957	0.155442	0.0102703	7183	0.00884032	3	rs61762668
19:11943225	0.424592	0.165469	0.010288	7185	0.00438413	19	rs200705543
16:90037882	-0.35907	0.13994	0.0102914	7184	0.0105095	16	rs149486753
10:70332580	-0.0650104	0.0253419	0.0103076	7167	0.397447	10	rs10823229
20:1433259	0.424253	0.165386	0.0103107	7158	0.00447052	20	rs145945037
20:58467097	0.536856	0.209373	0.0103441	7138	0.00231157	20	rs117549957
2:9624643	0.218196	0.0850972	0.0103451	7183	0.0193512	2	rs61737635
15:44856873	-0.19993	0.0779788	0.0103503	7185	0.029993	15	rs80338869
7:47880144	0.351976	0.137291	0.0103558	7181	0.00710207	7	rs116988549
19:11558275	0.0775038	0.0302332	0.0103613	7157	0.205044	19	rs11557488
1:162482366	0.42997	0.16774	0.0103678	7181	0.00424732	1	rs138791425
6:137245516	0.907765	0.354161	0.010373	7185	0.000835073	6	rs145233182
7:135378890	0.712234	0.277969	0.0103988	7181	0.00125331	7	rs142220692
19:44536397	-0.402864	0.157297	0.0104323	7185	0.0085595	19	rs151037918
5:1034875	-0.968881	0.378301	0.0104329	7167	0.00258128	5	rs141899564
20:49218900	0.282028	0.110136	0.0104452	7054	0.0102779	20	rs79352005
2:127826533	0.0690788	0.0269786	0.0104522	7109	0.301449	2	rs1060743
19:4409141	0.906994	0.354251	0.0104577	7186	0.000834957	19	rs149070934
19:7694391	0.495156	0.193416	0.0104653	7184	0.00313196	19	rs146660753
11:20099541	0.0898853	0.0351159	0.010477	7170	0.137587	11	rs6483642
7:149494369	0.462551	0.180707	0.010477	7173	0.00327617	7	rs191304546
9:135538050	-0.10641	0.0415742	0.0104819	7145	0.105108	9	rs35918594
19:16861141	0.372367	0.14552	0.0105013	7107	0.00647249	19	rs141300843
14:72090941	0.513822	0.200804	0.0105029	7093	0.00296067	14	rs149305492
1:53544578	-0.0874686	0.0341832	0.0105029	7159	0.165177	1	rs11206088
2:100915337	-0.854044	0.333797	0.0105103	7186	0.00250487	2	rs148009215
17:1438508	0.685306	0.267956	0.0105416	7186	0.00146117	17	rs200171855
4:5577960	0.642169	0.251116	0.0105499	7162	0.00174532	4	rs201048030
17:8701116	0.10615	0.04151	0.0105516	7090	0.0938646	17	rs2242374
2:20824605	0.702159	0.274586	0.0105533	7186	0.00146117	2	rs144429298
17:56233201	0.772053	0.301938	0.0105581	7186	0.00111328	17	rs199957444
21:34787294	-0.461471	0.180481	0.0105609	7184	0.00619432	21	rs4986958
6:147635413	0.0635006	0.0248379	0.0105702	7135	0.455641	6	rs1039084
21:15746506	0.855398	0.334605	0.0105748	7141	0.000910237	21	rs150910143
6:160328355	0.684472	0.267843	0.0106037	7186	0.00132202	6	rs149100513
16:68943242	0.248064	0.0970919	0.0106206	7181	0.014413	16	rs72787286
7:37890267	-0.0751771	0.0294283	0.0106315	7167	0.243338	7	rs2722372
16:90106746	0.128669	0.0503858	0.0106593	7050	0.0586525	16	rs61734731
6:166864693	0.881488	0.345198	0.0106623	7140	0.000980392	6	rs4710047
15:51529112	-0.0639148	0.0250331	0.0106734	7158	0.493155	15	rs700518
15:43503710	0.854495	0.334683	0.0106755	7123	0.000772147	15	rs114136713
3:182681740	-0.0757884	0.0296871	0.0106827	7148	0.244614	3	rs4859146
10:24498169	0.685174	0.268393	0.0106839	7161	0.00139645	10	rs144874255
1:1149480	0.368432	0.144324	0.0106855	7035	0.0061123	1	rs35304565
3:193051624	0.512733	0.200917	0.0107117	7185	0.0026444	3	rs138727987
10:52913038	0.340638	0.133484	0.0107137	7176	0.00696767	10	rs55754654
19:44351694	-0.0909804	0.035662	0.0107357	7179	0.149603	19	rs2195980
6:116833053	0.284566	0.111545	0.0107376	7184	0.0106487	6	rs140516625
11:65632507	0.207649	0.0814143	0.010756	7127	0.0208363	11	rs61754785
15:73624487	0.737483	0.289151	0.0107564	7185	0.00118302	15	rs148453034
4:69692168	0.903278	0.354275	0.010783	7142	0.000770092	4	rs200803372
1:20678551	-0.130177	0.0510576	0.0107847	7083	0.0688268	1	rs230182
1:169695870	0.153861	0.0603618	0.0108036	7179	0.0399081	1	rs5355
2:141707868	0.0913005	0.0358196	0.0108064	7105	0.131175	2	rs6748626
1:181767595	0.306046	0.120088	0.0108187	7154	0.00943528	1	rs34942364
7:97984394	0.850583	0.333879	0.0108473	7186	0.000834957	7	rs139302290
2:27670507	-0.405652	0.159235	0.0108495	7100	0.00852113	2	rs146140583
2:133540605	-0.0874679	0.0343432	0.0108691	7154	0.165222	2	rs13016342
18:77227554	-0.272783	0.107123	0.0108827	7184	0.0165646	18	rs35099556
1:40923019	0.0736663	0.0289328	0.010893	7132	0.224061	1	rs2272994
2:48848454	0.410877	0.161382	0.010897	7179	0.0043878	2	rs150508709
11:2005712	0.619472	0.243441	0.0109387	7060	0.00184136	11	rs141735794
3:194062742	0.532867	0.209429	0.0109471	7186	0.00257445	3	rs114433224
12:54379670	-0.117359	0.0461322	0.0109599	7174	0.0878868	12	rs4564384
9:102067523	0.255327	0.100368	0.0109621	7185	0.0135003	9	rs41274650
5:140787850	0.108036	0.0424796	0.0109825	7183	0.0904218	5	rs62378453
19:2878084	-1.79796	0.707055	0.0109941	7186	0.00153075	19	rs45599940
6:129371106	0.0949417	0.0373391	0.0110002	7183	0.118753	6	rs1140366
19:44605324	-0.23817	0.0936711	0.0110024	7184	0.0217149	19	rs118149610
18:12308793	0.0970576	0.0381752	0.0110086	7181	0.111962	18	rs11267036
2:234113057	-0.0840312	0.0330604	0.0110299	7130	0.186746	2	rs7346
20:13983008	0.849033	0.33406	0.0110359	7179	0.000975066	20	rs145602631
15:41224538	1.03882	0.408777	0.0110447	7138	0.000700476	15	rs139491690
11:120328858	0.0731987	0.0288073	0.0110542	7168	0.238142	11	rs766894
6:31557381	0.286547	0.112804	0.0110781	7061	0.0102677	6	NA
8:99441203	-0.556129	0.218961	0.0110899	7185	0.00487126	8	rs145439108
19:44500761	0.257308	0.101309	0.0110903	7184	0.0113447	19	rs448921
17:34264808	0.706581	0.278222	0.0110971	7186	0.00125244	17	rs202115367
2:26987256	-0.68027	0.267892	0.0111061	7186	0.00389647	2	rs142072865
7:134261174	-0.556159	0.219089	0.0111328	7186	0.004801	7	rs2458502
3:52365225	-0.435684	0.171642	0.0111384	7186	0.00702755	3	rs199505182
15:68628049	0.139602	0.0549978	0.0111386	7180	0.0490251	15	rs2306024
19:5790284	0.705992	0.278134	0.0111387	7184	0.00153118	19	rs145101341
5:35876449	0.438047	0.172595	0.0111485	7135	0.00399439	5	rs2229232
4:108641300	0.104918	0.0413488	0.0111686	7076	0.0951809	4	rs973126
3:57303684	0.0819579	0.0323026	0.0111745	7171	0.173686	3	rs11544593
20:14307024	0.305193	0.120302	0.0111845	7184	0.00897829	20	rs8120693
15:75975061	0.44433	0.175162	0.0111909	7166	0.00425621	15	rs141642595
19:1036456	0.0785439	0.0309663	0.0111988	7033	0.196289	19	rs1064410
16:87678165	0.0742238	0.0292637	0.0112006	7079	0.224255	16	rs3751725
4:88416223	0.0637061	0.0251215	0.0112151	7182	0.394806	4	rs8342
9:133057987	0.171483	0.0676295	0.0112246	7065	0.0323425	9	rs10988681
3:16411794	0.847785	0.334364	0.0112283	7181	0.000835538	3	rs201924722
1:231398585	0.389398	0.153605	0.0112425	7174	0.00515751	1	rs34613633
6:43221052	0.897759	0.354234	0.011265	7184	0.000835189	6	rs140339775
1:10364260	-0.404642	0.159685	0.0112769	7186	0.00814083	1	rs148481786
17:6913652	0.102803	0.0405697	0.0112771	7176	0.0999861	17	rs312462
1:157062696	0.0652477	0.025751	0.0112838	7156	0.371996	1	rs1176537
15:101718950	0.230297	0.0909139	0.011305	7186	0.0148901	15	rs74752435
19:53345076	-0.107758	0.0425563	0.0113371	7095	0.103453	19	rs61747369
11:108175462	0.0895386	0.0353727	0.0113643	7165	0.139707	11	rs1801516
1:36636672	0.403026	0.159229	0.0113704	7182	0.00473406	1	rs143240955
4:983060	-0.0664458	0.0262537	0.0113766	7177	0.354326	4	rs3796622
3:146167089	-1.03307	0.40833	0.0114066	7180	0.00215877	3	rs118036548
15:65157874	-0.372087	0.147074	0.0114086	7186	0.00939326	15	rs141176661
1:109815883	-0.895462	0.353948	0.0114087	7067	0.00240555	1	rs149683589
11:65835675	-1.0331	0.408363	0.0114109	7184	0.00187918	11	rs112398687
22:50685332	0.230275	0.09105	0.0114352	7115	0.0165144	22	rs61748567
7:150654468	0.732145	0.289534	0.0114485	7186	0.00132202	7	rs138776684
6:32304399	-0.597672	0.236423	0.011472	7178	0.0052243	6	NA
11:68029937	0.702521	0.277915	0.011477	7175	0.00125436	11	rs146708926
14:96134589	0.12991	0.0513952	0.0114826	7184	0.0564449	14	rs7151040
20:60775932	0.146532	0.0579721	0.0114833	7186	0.0439048	20	rs1972
14:71209279	0.270795	0.107171	0.0115122	7099	0.0119031	14	rs1990032
3:186502418	0.635815	0.251674	0.0115255	7186	0.00166991	3	rs148354660
3:160967354	-0.0633575	0.0250794	0.0115278	7142	0.459605	3	rs4290817
17:20799109	0.488406	0.193341	0.0115323	7173	0.00292765	17	rs139379084
20:45003262	0.762665	0.301938	0.0115403	7186	0.0010437	20	rs145375729
2:179360264	-0.660629	0.261545	0.0115413	7186	0.00340941	2	rs61729159
11:46880592	-1.03195	0.408595	0.0115502	7093	0.00218525	11	rs149082597
21:46309915	0.566938	0.224491	0.0115555	7185	0.00222686	21	rs61747606
8:135669901	0.290591	0.115088	0.0115712	7182	0.00918964	8	rs187529527
22:19868177	0.288147	0.114128	0.0115772	7178	0.0100306	22	rs192869629
1:231344908	-0.29398	0.116446	0.0115829	7139	0.0134473	1	rs114415891
11:108381021	0.730778	0.289525	0.0116007	7186	0.00132202	11	rs143520508
7:4841302	0.762108	0.302005	0.0116194	7181	0.00104442	7	rs200934454
16:69959355	0.566331	0.224427	0.0116207	7186	0.00215697	16	rs143999663
2:159672322	0.332637	0.131865	0.0116507	7184	0.00709911	2	rs138143887
4:129867280	0.0659911	0.0261633	0.0116598	7089	0.343349	4	rs10028124
13:42761244	0.479961	0.190289	0.0116599	7186	0.00299193	13	rs147914294
2:160605268	0.110076	0.043648	0.0116723	7184	0.0805262	2	rs1365803
10:60146061	0.197203	0.0781961	0.0116724	7184	0.0231069	10	rs78325627
17:40818699	-0.0629963	0.0249813	0.0116776	7181	0.461635	17	rs1046097
4:110897315	0.111652	0.0442819	0.0116896	7183	0.0813727	4	rs11568993
22:37273742	0.119842	0.0475313	0.0116911	7175	0.0702439	22	rs11552115
5:176002542	0.12796	0.0507618	0.0117091	7167	0.0568578	5	rs41275281
12:6436574	0.537935	0.2134	0.0117095	7184	0.00243597	12	rs71584817
15:32925302	0.298653	0.118481	0.0117125	7176	0.00912765	15	rs61733064
9:20929480	0.56855	0.225574	0.01172	7174	0.0018121	9	rs146270106
2:85570442	0.366999	0.145608	0.0117201	7119	0.00561877	2	rs143283662
14:60582726	0.463002	0.183706	0.011724	7172	0.00341606	14	rs137987112
22:19119545	-0.0877379	0.0348152	0.011732	7086	0.167019	22	rs45604134
14:52505517	-0.565302	0.224356	0.0117465	7123	0.00491366	14	rs2273432
19:14938728	0.462779	0.183672	0.0117488	7186	0.00382689	19	rs151164893
6:152489180	0.208612	0.0828027	0.0117558	7181	0.0194263	6	rs78594564
15:83518518	0.187668	0.0744931	0.0117599	7177	0.0267521	15	rs34287296
19:13065096	0.676699	0.268612	0.0117606	7186	0.00132202	19	rs145414355
4:184366145	-0.296931	0.117896	0.011783	7159	0.0135494	4	rs11539203
17:44248499	0.0865388	0.0343722	0.0118126	7035	0.152026	17	NA
20:44237319	0.727521	0.2891	0.0118525	7081	0.00127101	20	rs11699641
6:125541286	0.40547	0.161141	0.0118614	7183	0.00445496	6	rs150625143
14:102912150	-0.236017	0.0938174	0.0118795	7154	0.021806	14	rs62000389
2:242617882	0.798625	0.317466	0.011882	7186	0.000974116	2	rs150300178
10:134188640	0.5156	0.205005	0.0119012	7183	0.00257553	10	rs138390679
7:158534372	0.0846512	0.0336598	0.0119065	7120	0.154003	7	rs57686648
20:47307618	0.0802223	0.0319009	0.0119121	7171	0.178427	20	rs3746820
6:97676910	0.36895	0.146717	0.0119134	7185	0.00570633	6	rs143143212
11:35454224	0.89072	0.354236	0.0119208	7136	0.00077074	11	rs201670870
10:95107423	0.838894	0.333632	0.0119226	7186	0.000834957	10	rs41298243
16:15834012	0.797761	0.317308	0.0119318	7147	0.000839513	16	rs113696032
13:47345587	-0.384189	0.152826	0.0119407	7140	0.00889356	13	rs112839562
17:21826256	0.0663625	0.0263989	0.0119426	7135	0.321654	17	rs9989450
11:56113901	0.301421	0.119915	0.0119496	7181	0.0081465	11	rs145345631
1:245250548	0.630078	0.250737	0.011974	7184	0.00194878	1	rs145154272
7:92404051	-0.889307	0.35393	0.0119823	7177	0.00271701	7	rs35654944
4:39353047	0.481968	0.191821	0.0119848	7180	0.00292479	4	rs61759896
14:39782569	0.889819	0.354157	0.011988	7185	0.000835073	14	rs78488913
2:29225504	-0.123551	0.0491816	0.0120003	7183	0.0740638	2	rs72786179
22:31363813	0.405742	0.161548	0.0120187	7185	0.00452331	22	rs73156742
1:118166379	-0.950017	0.378315	0.0120328	7186	0.00236571	1	rs149654076
21:34099201	0.293388	0.11685	0.0120459	7176	0.00975474	21	rs61750221
5:75596600	0.79614	0.317123	0.0120559	7186	0.0010437	5	rs199778431
1:46874247	-1.43344	0.5711	0.0120743	7100	0.00169014	1	rs45476901
22:50435764	0.838483	0.334094	0.0120825	7164	0.000907314	22	rs148672889
2:27587724	0.247224	0.0985362	0.0121084	7186	0.013568	2	rs1058065
2:163128828	0.758045	0.302158	0.0121153	7186	0.0010437	2	rs79324540
6:108026403	-0.484888	0.193296	0.0121234	7185	0.00577592	6	rs116345050
1:11008532	0.794826	0.316859	0.0121261	7186	0.0010437	1	rs147030030
19:16000510	-0.592928	0.236385	0.0121307	7131	0.00476791	19	rs3093221
12:66932849	0.888297	0.354164	0.0121365	7182	0.000835422	12	rs376412451
19:18679351	-0.191915	0.0765288	0.0121503	7076	0.0313737	19	rs11086117
3:125208275	0.794216	0.31672	0.0121545	7186	0.000974116	3	rs142205787
21:35890409	-0.14533	0.0579572	0.0121577	7111	0.0552665	21	rs59601528
2:74274329	0.12586	0.0501955	0.0121627	7169	0.0611661	2	rs61741171
22:37452457	0.696938	0.277976	0.0121696	7151	0.00153825	22	rs149432408
13:39343721	0.592648	0.236445	0.0121936	7186	0.00180907	13	rs145208009
6:138751629	-0.24816	0.0990558	0.0122363	7149	0.0191635	6	rs61747081
1:109840169	0.189404	0.0756107	0.0122454	7174	0.0247421	1	rs76186504
8:71619168	0.836497	0.333973	0.0122562	7111	0.000703136	8	rs140607007
21:44163935	-0.592046	0.236378	0.0122569	7185	0.00452331	21	rs117749284
6:41558952	0.103406	0.0413117	0.012312	7026	0.0965699	6	rs9471605
1:248551636	0.0865051	0.0345599	0.0123129	7075	0.143887	1	rs954475
5:109106246	-0.301992	0.120672	0.0123289	7027	0.0137327	5	rs78588887
17:80273234	0.219792	0.0878277	0.0123308	7127	0.018451	17	rs113733263
2:179456541	0.672453	0.268722	0.0123352	7178	0.0014628	2	rs199512049
9:5812883	-0.724664	0.28963	0.0123483	7181	0.00278513	9	rs199824716
16:81819676	0.235165	0.0939964	0.0123546	7180	0.0154596	16	rs61749044
6:119136530	0.233895	0.0934891	0.012355	7173	0.0145685	6	rs117470188
10:50952101	0.144903	0.0579233	0.0123623	7115	0.045397	10	rs36032010
8:54142154	0.145457	0.0581458	0.0123634	7176	0.0438963	8	rs16918875
10:105154089	0.064959	0.0259723	0.0123813	7160	0.333101	10	rs7911488
10:73121913	0.0931855	0.0372588	0.0123832	7165	0.124285	10	rs2487068
7:38431430	-0.112284	0.0449025	0.0123978	7029	0.0925452	7	rs6949992
22:50558946	-0.127061	0.0508157	0.0124042	7147	0.0683504	22	rs71316583
12:92818773	-0.389087	0.155609	0.0124047	7126	0.00813921	12	rs139979211
3:10417177	0.608171	0.243232	0.0124061	7179	0.00195013	3	rs139459100
6:38795956	0.331838	0.132715	0.0124061	7170	0.00718271	6	rs61748602
3:33195284	0.084435	0.0337752	0.0124224	7065	0.154919	3	rs61743511
22:32193632	0.792579	0.317062	0.0124276	7186	0.000974116	22	rs187334123
12:39751215	-0.669891	0.267994	0.0124317	7167	0.00355797	12	rs78616703
7:155757388	0.75498	0.302104	0.012452	7046	0.000993471	7	rs568045519
20:62492922	0.114039	0.0456328	0.0124525	7043	0.0736902	20	rs2281534
5:149460542	-0.523081	0.20934	0.0124646	7178	0.00564224	5	rs56048668
7:92963440	0.885241	0.354288	0.0124668	7154	0.000768801	7	rs375083734
20:52789885	-0.223359	0.0893946	0.0124694	7172	0.0234941	20	rs61755338
5:96432554	0.834437	0.333973	0.0124713	7185	0.000765484	5	rs200283867
22:43831023	0.723893	0.289737	0.0124739	7150	0.000979021	22	rs148349207
17:37792090	0.219897	0.0880191	0.0124796	7049	0.0180877	17	rs35797948
11:433337	0.647121	0.259045	0.0124859	7175	0.00174216	11	rs141202527
1:2523012	0.834018	0.333922	0.0125021	7135	0.000840925	1	rs147088948
19:18368873	0.37577	0.150476	0.0125177	7179	0.00536286	19	rs141048177
20:18162481	-0.161217	0.0645644	0.0125253	7171	0.0434389	20	rs11557577
2:228881463	0.306246	0.12266	0.0125353	7183	0.0087011	2	rs144202259
16:51171126	0.256223	0.102625	0.0125359	7183	0.0130865	16	rs74499562
3:138669405	0.431126	0.172713	0.0125535	7185	0.00403619	3	rs146602024
12:129178533	0.625839	0.250723	0.0125554	7186	0.00180907	12	rs191481498
22:50635729	0.693594	0.277869	0.0125561	7183	0.00146178	22	rs141382688
5:58285574	-0.646505	0.259006	0.0125569	7086	0.00388089	5	rs78773396
3:57132200	0.0889549	0.035645	0.0125753	7169	0.134677	3	rs2291462
6:167755148	-0.75389	0.302145	0.0125913	7124	0.0028776	6	rs149701744
19:14048728	-1.02147	0.409491	0.0126142	7176	0.00188127	19	rs138002759
12:48389709	0.375116	0.150404	0.0126293	7184	0.00556793	12	rs7967258
11:27148911	0.944497	0.378742	0.0126392	7186	0.000834957	11	rs201576660
19:55525894	-0.0816822	0.0327631	0.0126627	7127	0.181282	19	NA
1:229623359	-0.789494	0.316726	0.0126787	7165	0.00279135	1	rs148628311
20:58514494	0.491042	0.197022	0.0126912	7155	0.0025856	20	rs149736385
8:22021517	0.0655031	0.0262827	0.0126936	7175	0.323066	8	rs1124
4:79831847	0.789278	0.316716	0.0127002	7149	0.00111904	4	rs188481381
12:57003542	0.645128	0.258904	0.0127112	7186	0.00139159	12	rs201453601
9:33794824	0.387169	0.155388	0.0127158	7185	0.00514962	9	rs191778271
1:45340342	0.251537	0.100986	0.012745	7182	0.0139237	1	rs77068026
13:32906766	0.59007	0.236971	0.0127726	7177	0.00188101	13	rs41293475
6:43589417	0.269246	0.108133	0.0127761	7177	0.0107984	6	rs72859026
17:39890541	0.436109	0.175162	0.0127836	7186	0.00389647	17	rs189020240
17:56389631	-0.129047	0.0518339	0.012788	7160	0.0687849	17	rs9905604
2:152316514	0.40497	0.16267	0.0127914	7183	0.00466379	2	rs61748230
14:57755564	0.115979	0.046598	0.0128129	7165	0.0712491	14	rs35759976
9:125143792	0.0902132	0.0362462	0.0128139	7175	0.133659	9	rs5788
15:56152729	0.0766831	0.0308102	0.0128142	7164	0.197376	15	rs2303579
20:35509130	0.222396	0.0893637	0.0128227	7055	0.0183558	20	rs41305821
15:60644680	0.23666	0.0951066	0.0128333	7185	0.014753	15	rs116367881
17:46136133	0.101642	0.0408489	0.0128374	7135	0.102102	17	rs2229369
1:55075036	0.881367	0.354221	0.0128399	7159	0.000768264	1	rs146631039
2:10188246	0.544895	0.219008	0.012846	7186	0.00236571	2	rs148123124
16:818643	0.240526	0.0966851	0.0128565	7160	0.0144553	16	rs58800379
1:207107806	-1.47397	0.592738	0.0128926	7130	0.00126227	1	rs7542760
1:247006019	0.509802	0.205022	0.012898	7182	0.00243665	1	rs143813373
8:30921954	0.557874	0.224392	0.0129132	7185	0.00222686	8	rs145764920
14:24838891	0.604427	0.243252	0.0129634	7117	0.0016861	14	rs200694133
12:51737607	-0.102566	0.041279	0.0129658	7168	0.110073	12	rs17860299
8:41469750	0.665738	0.267949	0.0129707	7186	0.00160033	8	rs117841352
5:140203432	0.0621899	0.0250335	0.0129817	7172	0.465491	5	rs4141841
9:894036	0.199279	0.0802191	0.0129848	7184	0.0219237	9	rs16925431
8:37688966	-0.324069	0.130456	0.0129872	7130	0.0117111	8	rs111714720
18:56585945	-0.471841	0.189947	0.0129889	7186	0.00605344	18	rs146238773
1:12837169	0.750724	0.302246	0.0129981	7030	0.00128023	1	rs187712933
14:23391692	0.787441	0.317038	0.013001	7165	0.00111654	14	rs142512655
3:108723983	-0.155199	0.0624868	0.0130019	7171	0.0453214	3	rs35421732
3:17275173	-0.0621347	0.0250174	0.0130041	7131	0.453793	3	rs2060628
2:20518340	-1.24321	0.500752	0.0130399	7131	0.00182303	2	rs199538068
4:72316967	0.71852	0.289562	0.0130865	7186	0.00118286	4	rs148635969
13:113508641	0.462905	0.186569	0.0130958	7160	0.00300279	13	rs142008475
5:149433752	0.441889	0.178129	0.0131117	7142	0.00392047	5	rs41287092
19:19773923	-0.0821571	0.0331224	0.0131232	7171	0.176266	19	rs884480
6:129762148	0.749072	0.302011	0.0131278	7181	0.000974795	6	rs182064878
7:21940816	0.556348	0.224355	0.0131468	7186	0.00229613	7	rs143362381
7:21469640	0.471466	0.190141	0.0131544	7186	0.00396605	7	rs150133134
6:32411076	0.82794	0.333913	0.0131563	7186	0.000904537	6	NA
12:66232355	-0.201749	0.0813761	0.0131671	7180	0.0262535	12	rs73115423
15:28414665	-0.378825	0.152818	0.0131779	7133	0.00869199	15	rs7494786
19:48220012	0.456218	0.184065	0.0131912	7145	0.00349895	19	rs11550016
7:100675538	0.353337	0.14259	0.0132126	7166	0.00620988	7	rs150719489
3:52012000	0.665667	0.268639	0.0132149	7141	0.00140036	3	rs404527
8:22418870	-0.716676	0.289241	0.0132201	7121	0.0033001	8	rs142015400
10:70066553	0.143712	0.0580192	0.0132501	7182	0.0460178	10	rs12359690
10:121259751	0.470627	0.19001	0.0132543	7175	0.00341463	10	rs17098941
22:51065322	0.269807	0.108937	0.0132597	7180	0.0112117	22	rs113990230
7:114619695	0.569984	0.230168	0.0132721	7186	0.00201781	7	rs149568758
2:95954266	0.570025	0.230195	0.0132764	7175	0.00209059	2	rs147967943
3:150128839	0.520571	0.210257	0.0132907	7186	0.00257445	3	rs151080920
20:62321128	0.218355	0.0882023	0.0133009	7176	0.0167921	20	rs35640778
6:41029342	-0.0800106	0.0323217	0.0133071	7171	0.196486	6	rs2076472
16:56686986	-1.75015	0.707044	0.013312	7092	0.00133954	16	rs117121367
12:102224427	0.64367	0.260052	0.0133178	7186	0.00153075	12	rs222504
1:45973923	0.826528	0.33402	0.0133427	7186	0.000765377	1	rs201617713
7:25218891	0.218341	0.088241	0.0133472	7164	0.0173786	7	rs11980216
15:101718190	0.225849	0.0912833	0.0133554	7185	0.0148921	15	rs3803422
9:4576680	-0.0697349	0.0281856	0.0133559	7183	0.284004	9	rs301430
5:45262899	-0.441293	0.178402	0.0133764	7183	0.00661284	5	rs148932124
2:27308020	0.529598	0.21411	0.0133802	7176	0.00250836	2	rs150596062
11:67815400	0.311223	0.125832	0.0133863	7185	0.00814196	11	rs34211419
21:46047779	-0.193184	0.078124	0.0134061	7150	0.0311189	21	rs142813376
2:24524958	-0.0649026	0.0262489	0.0134139	7137	0.345453	2	rs7603997
14:90650514	-0.414596	0.167681	0.0134163	7174	0.0071787	14	rs55730840
8:38271547	-0.260875	0.105511	0.0134172	7133	0.0178747	8	rs4647904
7:618938	-0.063222	0.0255734	0.0134293	7098	0.396591	7	rs3211362
16:67694102	0.74919	0.303112	0.0134487	7185	0.000974252	16	rs149365469
20:52790005	-0.225148	0.0911049	0.013462	7147	0.0228767	20	rs61749689
5:42800878	0.502348	0.203273	0.0134625	7176	0.00222965	5	rs201579106
21:46067184	0.160534	0.0649638	0.0134687	7160	0.0340782	21	rs78191358
8:133764112	-0.255729	0.103512	0.0134912	7186	0.0182299	8	rs117725783
6:44201182	0.714839	0.28942	0.0135151	7184	0.00132238	6	rs74750454
7:111555943	0.540827	0.218974	0.0135179	7182	0.00229741	7	rs201411939
7:127668769	-0.214863	0.0870197	0.0135443	7033	0.0241718	7	rs117070316
3:126138988	0.556429	0.225372	0.0135517	7186	0.00173949	3	rs113527043
3:151171420	0.824448	0.333939	0.0135545	7184	0.000904788	3	rs138756085
11:56309987	0.308862	0.125138	0.0135807	7182	0.00724032	11	rs149604047
4:83748747	0.583756	0.236544	0.0135925	7184	0.00180958	4	rs147781122
7:37890316	-0.072634	0.029433	0.0135956	7151	0.242693	7	rs2598044
7:148716209	0.568313	0.230295	0.0135959	7186	0.00243529	7	rs140572691
11:63974966	-0.340492	0.137993	0.013608	7130	0.00974755	11	rs149000560
10:105885279	0.26589	0.10777	0.0136172	7183	0.0116943	10	rs117295943
3:179306775	-0.127093	0.05152	0.0136302	7098	0.0667089	3	rs10513762
8:23174481	-0.634543	0.257305	0.0136589	7130	0.00364656	8	rs7357444
2:64780466	-0.599869	0.243247	0.0136596	7173	0.00397323	2	rs34934815
4:119621804	-0.310438	0.125885	0.0136612	7156	0.0122974	4	rs112994778
14:50829693	-0.872934	0.353992	0.0136642	7014	0.0025663	14	rs11570811
19:12551729	-0.148144	0.0600765	0.013666	7119	0.0485321	19	rs62110751
12:11214634	-0.364666	0.147901	0.0136777	7178	0.00975202	12	NA
4:2252845	-0.160531	0.0651093	0.0136798	7083	0.0423549	4	rs2233042
17:15215790	-0.876402	0.355507	0.0136931	7131	0.00189314	17	rs6502446
3:119886517	0.823647	0.334108	0.0136932	7110	0.000843882	3	rs143524747
20:57566944	0.505241	0.204956	0.0136966	7185	0.00243563	20	rs41276960
9:125438287	0.472564	0.191706	0.0136995	7164	0.00328029	9	rs139764077
19:57333060	0.357832	0.145167	0.0137022	7138	0.005884	19	rs142391687
7:23212627	-0.438296	0.177815	0.013705	7185	0.006611	7	rs118185564
6:51512889	0.515972	0.209328	0.0137054	7165	0.00223308	6	rs41273722
9:77367203	0.284822	0.115578	0.0137272	7156	0.00971213	9	rs55679040
16:396264	0.06259	0.0254048	0.0137509	7107	0.368651	16	rs1805105
9:35733441	0.714294	0.289997	0.0137738	7186	0.0010437	9	rs146921624
22:20137723	0.0888168	0.0360593	0.013775	7075	0.133428	22	rs139050179
6:126210395	-0.0617586	0.0250765	0.0137855	7105	0.487685	6	rs6919947
10:104493338	-0.712449	0.289298	0.0137902	7185	0.0032707	10	rs151088981
6:116574977	0.407423	0.165453	0.0137983	7113	0.00428792	6	rs187133419
1:197480927	0.0642634	0.0261018	0.0138152	7132	0.337984	1	rs12142127
12:124209332	0.0627936	0.025508	0.0138273	7065	0.377849	12	rs1139789
15:65693258	-0.339461	0.137909	0.0138364	7169	0.0101827	15	rs35223184
8:51705224	0.821846	0.333989	0.0138667	7120	0.000842697	8	rs184811126
1:236721660	-0.0717833	0.0291784	0.0138876	7175	0.251916	1	rs2275689
7:143039456	0.234288	0.0952373	0.0138918	7182	0.0144806	7	rs41276057
3:57898399	0.9311	0.378514	0.0138983	7082	0.000706015	3	rs35029175
4:187628556	0.821868	0.33414	0.0139073	7186	0.000974116	4	rs201850668
3:185146547	0.684073	0.278123	0.0139091	7186	0.00153075	3	rs147690863
11:73759341	0.778563	0.316581	0.0139215	7184	0.000904788	11	rs141407711
1:25072123	0.187326	0.076185	0.0139391	7170	0.0243375	1	rs146532129
12:72312268	-0.110659	0.0450069	0.0139432	7019	0.0906824	12	rs11178985
2:119752006	0.217202	0.0883395	0.0139436	7138	0.0181423	2	rs61732823
2:211466932	-1.23115	0.500798	0.0139563	7137	0.00175144	2	rs142916171
19:58806686	-0.179914	0.0731854	0.0139586	7184	0.0337556	19	rs17853924
15:51689763	0.538758	0.219162	0.0139612	7168	0.00216239	15	rs143383924
6:167438338	0.526175	0.214045	0.0139619	7186	0.00264403	6	rs148535456
19:38968499	0.459067	0.186769	0.0139736	7186	0.00361815	19	rs141317474
9:139733851	0.455677	0.18539	0.0139737	7186	0.00306151	9	rs201053581
6:43416840	-0.565497	0.230121	0.013995	7181	0.0049436	6	rs201244765
21:47685939	0.0617122	0.0251144	0.0140009	7021	0.460832	21	rs2839181
19:1036468	0.075474	0.0307184	0.0140118	7165	0.201954	19	rs1064411
22:43459846	0.0660982	0.0269042	0.0140181	7174	0.292863	22	rs1052160
6:46659671	0.551159	0.224356	0.0140249	7169	0.00230158	6	rs145681001
1:93070934	0.475299	0.193494	0.0140338	7119	0.00302009	1	rs142494678
14:51224761	0.503373	0.204934	0.0140387	7186	0.00271361	14	rs41313507
2:27275904	0.777825	0.316686	0.014044	7183	0.000904914	2	rs140434382
2:233660846	0.126842	0.0516433	0.0140447	7177	0.0576146	2	rs2305138
1:237656289	-0.386509	0.157368	0.0140462	7177	0.00766337	1	rs17686573
7:100205703	0.310069	0.126257	0.0140552	7043	0.00745421	7	rs117595600
17:33767692	0.386243	0.157277	0.0140569	7186	0.0051489	17	rs140062622
10:8092929	0.323568	0.131765	0.0140635	7046	0.00816066	10	rs369916466
4:40337908	-0.0617685	0.0251543	0.0140655	7049	0.449638	4	rs10022491
5:96245365	0.381053	0.155188	0.0140716	7186	0.00507932	5	rs150892504
4:57237689	-0.869361	0.354069	0.014075	7183	0.0023667	4	rs145821547
2:96933112	0.597281	0.243328	0.0141027	7185	0.00187891	2	rs11544859
2:207012483	-0.183769	0.074875	0.014114	7185	0.0311065	2	rs11548670
20:44637635	0.411088	0.167498	0.0141164	7177	0.00418002	20	rs144023823
1:54870555	0.681989	0.277884	0.0141189	7186	0.00111328	1	rs139174826
15:58001403	-1.22781	0.500346	0.0141309	7186	0.00166991	15	rs139689651
7:71135043	-0.284232	0.11583	0.0141332	7186	0.0137072	7	rs17143818
14:74203789	0.0751032	0.030607	0.014136	7167	0.197363	14	rs17782124
6:32782112	-0.237214	0.09668	0.0141436	7041	0.0203096	6	NA
17:80404555	-0.273266	0.111386	0.0141538	7120	0.0155899	17	rs72857481
10:90502999	-0.321075	0.130876	0.0141564	7177	0.0115647	10	rs118108584
1:228525008	-0.0893981	0.0364505	0.0141833	7184	0.141982	1	rs3795809
7:149473593	0.647	0.263811	0.0141864	7171	0.00104588	7	rs201271023
10:106937872	0.868871	0.354287	0.0141886	7186	0.000834957	10	rs117429235
7:88964061	0.23209	0.094636	0.0141889	7173	0.0150565	7	rs80006813
1:232650750	0.119301	0.0486507	0.0141989	7180	0.066156	1	rs3795366
1:158913582	-1.09697	0.447343	0.014199	7161	0.00188521	1	rs148854814
2:29287863	-0.41118	0.167689	0.0142052	7176	0.00731605	2	rs187333111
19:4511140	0.0607456	0.0247739	0.0142065	7156	0.449203	19	rs7255715
12:120615341	-0.551023	0.224742	0.0142142	7186	0.00466184	12	rs200502780
3:47459679	0.061469	0.025073	0.0142221	7167	0.437422	3	rs12487736
10:89503257	0.682243	0.278295	0.0142258	7184	0.00146158	10	rs139998869
2:73800270	-1.44506	0.589481	0.0142296	7183	0.00118335	2	rs34927702
6:170878793	-0.0613715	0.0250394	0.0142461	7149	0.495314	6	rs1042327
1:31791979	0.740737	0.302261	0.0142597	7184	0.00111359	1	rs148438693
17:1640793	0.0744627	0.03039	0.0142763	7129	0.209286	17	rs8077638
3:48462671	-0.615068	0.251147	0.014324	7144	0.00342945	3	rs34087325
12:124229429	0.0626176	0.0255703	0.0143317	7154	0.37811	12	rs7135542
5:79028472	-0.0622201	0.0254083	0.0143329	7175	0.392613	5	rs4704585
9:133787218	0.365316	0.149193	0.0143407	7185	0.0052888	9	rs144181457
19:7965339	-0.0900671	0.0367868	0.014351	7142	0.135816	19	rs3745383
11:75298558	0.739802	0.302182	0.0143573	7186	0.000974116	11	rs139338645
17:1940232	0.0827507	0.033804	0.0143669	7095	0.159338	17	rs1131600
10:55568972	-0.083246	0.0340103	0.0143782	7174	0.168456	10	rs11003863
22:17690430	0.0935751	0.0382337	0.014387	7171	0.115186	22	rs7289141
16:22376218	-0.361703	0.147832	0.0144162	7162	0.0092153	16	rs118111122
9:139748690	0.563023	0.230125	0.0144211	7179	0.00201978	9	rs151266186
3:19924091	-0.930876	0.380482	0.0144223	7181	0.00187996	3	rs79595581
2:175213527	0.866541	0.354233	0.0144353	7186	0.000904537	2	rs150116102
16:3779612	0.491495	0.200919	0.0144359	7171	0.00278901	16	rs61731405
22:50961536	0.926257	0.378656	0.0144382	7132	0.000701066	22	rs9628174
10:102775529	-0.422433	0.17272	0.0144547	7183	0.00647362	10	rs112571971
12:122107335	-0.960638	0.392779	0.0144552	7030	0.00234708	12	rs35779661
12:26648092	0.073749	0.030156	0.0144617	7158	0.215353	12	rs2230381
15:43075755	0.59547	0.243489	0.0144624	7181	0.00181033	15	rs200405805
1:153591508	0.613075	0.250712	0.0144718	7064	0.00162797	1	rs2230918
15:28474686	0.261895	0.107134	0.0145035	7186	0.0109936	15	rs118112076
17:66871791	0.865945	0.354248	0.0145068	7186	0.000765377	17	rs141023860
12:68720534	-0.312875	0.127998	0.0145105	7184	0.0117622	12	rs117673673
12:8987285	-0.392987	0.160779	0.0145144	7182	0.00821498	12	rs73037000
6:51524409	0.275586	0.112754	0.0145201	7173	0.0103165	6	rs139014478
16:81398635	-0.0719463	0.0294399	0.014532	7163	0.241938	16	rs2608555
1:78392446	-0.0753707	0.0308447	0.0145433	7183	0.215439	1	rs1166698
8:30651577	-0.511411	0.209309	0.0145524	7180	0.00522284	8	rs149865152
2:28821613	0.100067	0.0409653	0.0145771	7108	0.0986213	2	rs35746006
14:20763603	0.287365	0.117655	0.0145884	7184	0.00988307	14	rs61741728
7:48318242	-0.383788	0.157142	0.014594	7181	0.0086339	7	rs79834369
11:62381825	0.474107	0.194124	0.0145946	7185	0.00320111	11	rs150168119
8:6590126	0.278393	0.114003	0.0146068	7183	0.0107894	8	rs17078008
11:5537520	0.816494	0.33437	0.0146108	7172	0.000906302	11	rs117149898
5:179294504	0.708148	0.290015	0.0146156	7183	0.00111374	5	rs367629099
17:39974642	-0.160795	0.0658521	0.0146158	7176	0.0398551	17	rs34764749
7:99160084	0.654149	0.267901	0.014616	7186	0.00153075	7	rs141169297
4:85530633	-0.16263	0.0666075	0.0146216	7174	0.0407025	4	rs36068434
13:98637809	0.774249	0.31712	0.0146263	7184	0.000835189	13	rs184286955
2:109087164	0.86573	0.354602	0.01463	7178	0.00076623	2	rs140818127
3:113303574	0.866917	0.35515	0.0146471	7176	0.00083612	3	rs200959519
11:10523023	0.92469	0.378828	0.0146498	7182	0.000765803	11	rs150947905
3:187088923	-0.182516	0.0747811	0.0146601	7183	0.03202	3	rs35224605
7:32598816	0.215457	0.0882837	0.0146664	7184	0.0181654	7	rs52793627
12:124102356	-0.276212	0.113183	0.0146715	7177	0.0144907	12	rs142573698
13:52549258	0.863681	0.354092	0.014722	7186	0.000834957	13	rs184868522
1:8390703	0.814376	0.333895	0.0147273	7184	0.000904788	1	rs137918218
4:123268859	0.162155	0.0664839	0.0147277	7184	0.0331988	4	rs2306369
6:30680124	0.863571	0.354072	0.0147293	7148	0.000769446	6	rs139338660
2:84924823	-0.0820029	0.0336235	0.014734	7177	0.171032	2	rs78190897
1:158943483	-0.234166	0.0960208	0.01474	7163	0.0191959	1	rs139161219
5:147807198	0.593062	0.243206	0.0147476	7183	0.00180983	5	rs116266000
5:140209467	0.0610453	0.0250369	0.0147599	7175	0.464739	5	rs7710794
19:10781667	0.738662	0.302953	0.0147603	7186	0.00125244	19	rs200462451
10:16553050	-1.72719	0.708404	0.0147629	7180	0.00104457	10	rs145578951
11:116692552	0.162945	0.0668493	0.0147891	7043	0.0322306	11	rs5103
1:112524974	0.819156	0.336175	0.0148221	7182	0.000765803	1	rs2289723
14:105692616	0.350838	0.143991	0.0148293	7186	0.0058447	14	rs117732489
17:17997146	0.704633	0.289204	0.0148319	7186	0.00118286	17	rs2230315
14:106471353	-0.0625916	0.0256902	0.0148343	7171	0.385511	14	rs34069216
21:47552157	0.678317	0.278432	0.0148423	7131	0.00140233	21	rs111341650
9:139266496	-0.0612129	0.0251271	0.0148453	7033	0.422437	9	rs4077515
1:207644397	0.610993	0.250806	0.014846	7186	0.00166991	1	rs147378770
11:120008468	0.227716	0.0934824	0.0148537	7076	0.0166761	11	rs1670195
14:68066849	0.561401	0.230485	0.0148614	7179	0.00188048	14	rs28521930
16:53636000	0.151257	0.0621073	0.0148748	7177	0.0389438	16	rs4784320
1:3379889	0.862593	0.354247	0.0148915	7183	0.000765697	1	rs556522799
6:157507670	-0.704708	0.289417	0.0148949	7185	0.00334029	6	rs148720121
17:4937274	-1.40643	0.577626	0.014898	7170	0.0013947	17	rs144716094
1:220344453	-0.162635	0.0668024	0.0149098	7185	0.0395268	1	rs12045447
1:90179041	-0.243789	0.100144	0.0149169	7184	0.0184438	1	rs72712583
6:153296370	-0.129247	0.0530929	0.0149184	7178	0.0633881	6	rs7763565
3:9991425	0.26134	0.107361	0.0149241	7186	0.00988032	3	rs76098202
11:5537397	0.770766	0.316857	0.0149936	7152	0.000908837	11	rs7933557
17:4835991	-1.08927	0.447835	0.015003	7183	0.00194905	17	rs201827537
2:133542574	0.0714155	0.0293628	0.0150083	7007	0.232339	2	rs61995744
5:180687212	0.0721127	0.0296507	0.0150127	7182	0.225216	5	rs918388
11:124766421	0.461728	0.189897	0.0150378	7123	0.00315878	11	rs143174483
12:123340539	-0.742445	0.305375	0.0150467	7185	0.00306193	12	rs111460971
9:34729338	0.415196	0.170791	0.0150567	7180	0.00431755	9	rs142053044
3:187447701	-0.208062	0.0856119	0.0150867	7100	0.0260563	3	rs61752081
1:229773441	0.118967	0.0489786	0.0151421	7179	0.0621953	1	rs3811475
1:53347172	0.702442	0.28921	0.0151478	7168	0.00104632	1	rs370400869
19:55481670	-0.628519	0.258813	0.0151629	7182	0.0037594	19	NA
1:200959302	-0.0825678	0.0340014	0.0151672	7086	0.175699	1	rs2297911
17:5291126	0.360525	0.148471	0.0151715	7162	0.00530578	17	rs149760662
19:1783077	0.373544	0.153833	0.015172	7186	0.00521848	19	rs141089151
18:3456458	0.669226	0.275632	0.0151835	7186	0.00146117	18	rs138292737
2:238253065	-0.0994545	0.0409667	0.0151953	7184	0.109688	2	rs2291795
4:62935915	0.769157	0.316863	0.0152068	7186	0.00118286	4	rs149701600
3:52455657	0.810956	0.334115	0.0152168	7186	0.00111328	3	rs192355229
10:105218254	-0.0661095	0.0272397	0.0152261	7154	0.322617	10	rs4918016
7:98522893	-0.360551	0.14859	0.0152459	7094	0.00859882	7	rs6967096
[truncated: 96,731 more rows]
