# Supplementary material for: Exome-wide age-of-onset analysis reveals exonic variants in ERN1 and SPPL2C associated with Alzheimer’s disease
Source: Transl Psychiatry. 2021 Feb 26;11:146. doi: 10.1038/s41398-021-01263-4 (PMC7910483; doi:10.1038/s41398-021-01263-4)
Supplement: Supplementary file 7 — Supplementary Table S5 [file 41398_2021_1263_MOESM7_ESM.xlsx]

## Sheet: excitatory neuron
Gene	logFC	logCPM	LR	PValue
ARL17B	2.1731	6.92267	114.233	1.15879e-26
LRRC37A2	1.14393	5.36085	56.5698	5.42374e-14
DND1	1.35431	2.44995	52.71	3.86619e-13
LRRC37A3	0.723906	7.17938	44.1346	3.06562e-11
SMAD2	0.86187	7.38034	26.0309	3.3599e-07
RASGEF1B	1.12661	10.4937	24.8423	6.22176e-07
SLC26A3	1.15869	9.58748	21.3531	3.82001e-06
CYP46A1	0.500769	7.36013	18.4337	1.75921e-05
LINGO1	0.819511	10.1607	18.1381	2.05449e-05
IP6K3	1.28354	0.387966	15.2581	9.3773e-05
YJEFN3	0.551028	6.19934	14.9768	0.000108842
MIB1	0.402494	7.4137	14.3825	0.000149181
CRLF1	0.417924	6.94262	13.8547	0.000197505
SYNPO	0.605093	7.13423	13.7692	0.000206703
INO80D	0.59785	6.80696	13.6839	0.000216307
UGT1A8	2.32883	-0.574153	13.3003	0.000265365
PSD	0.48446	7.4433	13.1516	0.000287281
KANSL1	0.341281	8.24805	13.018	0.000308506
CBLN2	0.423666	8.84674	12.8955	0.000329382
NCDN	0.748508	6.04054	12.8692	0.00033403
UBE2M	0.699962	6.37171	12.8692	0.000334035
PLD3	0.335325	8.5484	12.6501	0.000375539
CTXN1	0.476309	6.05251	12.5892	0.000387992
GPR37L1	0.774439	1.44903	12.1846	0.00048185
TMEM253	1.93097	-0.395144	12.0753	0.000510945
RABL6	0.491365	6.44133	12.0286	0.000523915
MEF2D	0.350588	7.00068	12.0169	0.000527196
IGFBP4	0.579243	4.11588	11.9518	0.000545934
FAM107A	0.712376	4.70644	11.8702	0.000570387
SEMA3A	-0.396289	7.30903	11.778	0.000599349
APOBR	2.18133	-0.604307	11.7023	0.000624241
ZC3H7B	0.452717	6.28452	11.6722	0.000634394
AGPAT2	0.607617	4.2989	11.564	0.000672426
ALX1	2.18074	-0.602015	11.5464	0.000678817
NDST3	0.285963	8.09301	11.4928	0.000698678
GOLGA8G	2.16805	-0.588898	11.4836	0.000702123
LRFN4	0.688462	5.63142	11.3812	0.000741903
APBB1	0.387268	7.51865	11.2803	0.000783344
HAPLN4	0.555709	6.12445	11.1841	0.000825002
BCOR	0.570221	6.90274	11.1639	0.000834053
MTRNR2L12	1.07001	6.99871	11.1538	0.000838602
BAIAP2	0.331163	7.95795	10.9956	0.000913305
ITPKA	0.434943	6.47259	10.9932	0.000914472
GPS2	0.670246	5.1025	10.962	0.000930012
GRIA4	0.263861	9.43034	10.9486	0.00093674
MBOAT7	0.387523	7.07802	10.8114	0.00100875
PTGDS	0.614603	4.93639	10.7626	0.00103574
TNKS1BP1	0.428996	4.07473	10.7554	0.00103974
H1FX	0.785528	6.48604	10.7356	0.00105094
RFX3	0.208515	8.46168	10.7256	0.00105662
ACTL10	1.91843	-0.487924	10.6828	0.00108138
BSG	0.447858	8.07403	10.6493	0.00110114
MPPED1	0.271796	6.68869	10.6049	0.00112788
ADGRB2	0.371868	7.1026	10.6017	0.00112983
FLRT2	0.296038	9.27095	10.3815	0.00127287
MIS18BP1	-0.32825	5.77631	10.3673	0.00128268
MAPK15	0.89629	0.708756	10.2982	0.00133163
B3GAT1	0.335308	6.75103	10.2009	0.00140374
LOX	-1.62712	-0.00278517	10.1442	0.00144757
KCNK12	0.335534	5.17149	10.1295	0.00145914
MTRNR2L10	1.17146	1.64774	10.1292	0.00145939
CBARP	0.631233	3.86892	10.0607	0.00151463
DDN	0.439747	5.85005	10.0422	0.00152995
PHYHIP	0.566651	8.90836	10.0307	0.00153955
TREM2	1.51586	-0.546171	9.93234	0.001624
NBL1	0.447145	6.32261	9.92646	0.00162919
BTN2A2	-1.04912	0.79712	9.87015	0.00167982
FAM65A	0.25726	6.40245	9.86086	0.00168833
OR51E2	-2.4432	-0.357993	9.83731	0.00171007
SOCS3	-2.31219	-0.45302	9.68282	0.00185999
FOXD2	1.82607	-0.640163	9.51328	0.0020399
TBKBP1	0.583131	4.24869	9.46827	0.00209056
UBALD2	0.582007	4.28131	9.44101	0.00212187
PRKACA	0.37695	6.53251	9.42135	0.00214474
MAST3	0.393751	7.81542	9.38413	0.00218872
TCP11X2	-2.10794	-0.325841	9.36869	0.00220723
CTSB	0.245774	7.17878	9.35216	0.00222722
PPFIA3	0.421351	6.57519	9.33909	0.00224317
KCTD2	0.317948	6.42071	9.29826	0.00229371
PTPRF	0.279335	7.02516	9.2965	0.00229592
FBXO41	0.295434	6.04063	9.2432	0.00236372
PBXIP1	0.546057	2.965	9.23736	0.00237126
SGCZ	-0.521159	7.67572	9.22059	0.00239308
SRGN	-1.04018	0.622859	9.21558	0.00239964
AGAP3	0.358222	7.41742	9.13488	0.00250781
CCDC174	-0.348875	4.94522	9.11453	0.00253587
SPRED1	0.305579	6.40514	9.05978	0.00261294
IFI35	0.729477	1.50943	9.04098	0.00263994
P2RY12	0.858812	1.70031	9.01177	0.00268247
DHFR	0.806055	8.75072	8.99168	0.00271212
LMO4	0.212261	8.9984	8.96703	0.00274896
GLIPR2	0.485452	2.29367	8.941	0.0027884
MATN1	0.688713	1.48684	8.91733	0.00282477
FAM213B	0.345634	5.20658	8.91498	0.00282841
WDR60	-0.283749	7.64746	8.86228	0.00291124
EFNB3	0.426707	4.95285	8.82954	0.00296393
SYT11	0.213445	8.15341	8.79055	0.00302794
SIRPA	0.298437	7.99876	8.72452	0.00313959
SAMD14	0.441459	4.95845	8.69559	0.00318982
NLRP2	-0.615696	2.89494	8.69183	0.00319639
NUDCD3	0.224438	7.41711	8.69074	0.0031983
ST6GALNAC6	0.381691	5.709	8.68057	0.00321621
LY6H	0.50987	8.18418	8.64534	0.00327899
MTRNR2L3	1.12656	2.2617	8.62757	0.00331112
TMSB4Y	1.03262	0.622774	8.62596	0.00331405
NRARP	0.988992	0.281106	8.59406	0.00337262
PRRC2A	0.319013	6.17679	8.57529	0.00340755
MAPK11	0.461599	5.65787	8.57031	0.0034169
SPHK1	1.47844	-0.304015	8.56862	0.00342006
NAT14	0.533151	5.21784	8.5329	0.00348784
ZSWIM1	0.673062	2.2406	8.51896	0.00351465
SPRN	0.513736	4.87914	8.46064	0.00362915
DLGAP3	0.276765	6.02609	8.4606	0.00362922
RXRB	0.392491	5.52362	8.44429	0.00366191
CELF5	0.276736	8.2598	8.39284	0.00376701
CMTM5	1.09383	0.143179	8.38174	0.00379008
ADGRL1	0.299019	7.73176	8.36046	0.00383474
KCNJ10	0.889528	1.17253	8.33785	0.00388275
KIF3C	0.250252	7.60263	8.31875	0.0039238
TSKU	0.912604	0.43506	8.30149	0.00396125
NSMF	0.454187	6.61389	8.29304	0.00397973
OPN1SW	-2.07731	-0.283979	8.28486	0.0039977
RASD2	0.68712	5.24454	8.26738	0.00403637
LY75-CD302	-1.30409	0.787473	8.25394	0.00406637
GALNT16	0.362148	6.42611	8.21446	0.00415579
PHTF2	-0.253967	6.87235	8.20016	0.00418866
FOXC1	1.53618	-0.657288	8.1935	0.00420408
NR0B1	1.53618	-0.657288	8.1935	0.00420408
MAPK4	0.225431	6.74114	8.18963	0.00421305
ADAM11	0.3619	6.6009	8.18478	0.00422432
TRH	-1.46323	0.10582	8.16692	0.00426612
DDB2	-0.362829	4.2858	8.1535	0.00429781
KLC2	0.291727	6.61499	8.14093	0.0043277
SBK1	0.369919	4.52773	8.08601	0.00446083
GAREML	0.855387	0.493833	8.08014	0.00447531
PPP1R26	0.486558	4.19472	8.06085	0.00452319
HPCAL4	0.317793	6.76832	8.02659	0.00460956
CTAG2	-2.90196	0.0438297	8.02507	0.00461342
UBQLN4	0.52318	5.12271	8.02171	0.004622
CDC34	0.529259	5.27074	8.00853	0.00465574
EPHA6	0.263822	8.60826	8.00635	0.00466136
MAPK8IP2	0.469031	7.10792	7.94619	0.00481887
GPX3	0.512844	5.17828	7.93373	0.00485217
ADGRB1	0.387305	6.58636	7.92649	0.00487163
FAM161A	-0.281169	5.52056	7.9218	0.00488427
2019-12-01	0.551769	4.05108	7.90607	0.00492691
FBXO44	0.26105	6.91174	7.85856	0.00505806
IL12B	1.36979	-0.626019	7.83578	0.0051222
S100A8	-1.90844	-0.537097	7.83126	0.00513503
SMIM21	-1.95397	-0.374627	7.8277	0.00514516
RANGAP1	0.434548	6.74711	7.75904	0.00534443
EEF1A2	0.642115	6.14653	7.75332	0.00536139
TMPRSS6	-1.6613	-0.182182	7.74559	0.00538438
SPATA2L	0.443545	4.12562	7.72237	0.00545409
DLK1	-1.1771	-0.609612	7.70698	0.00550076
ROMO1	0.433275	3.82364	7.65181	0.00567155
KCNF1	0.368717	5.16338	7.64995	0.00567739
GGN	0.986659	0.279745	7.6351	0.00572432
AC245100.1	0.677781	1.57648	7.62681	0.00575069
LRRTM4	0.28168	11.1894	7.62419	0.00575904
UBTF	0.439722	5.73611	7.62156	0.00576745
KIF18B	0.734654	0.957941	7.56555	0.00594944
OTOS	-1.24851	0.145554	7.53853	0.00603931
ADCY7	0.483732	3.11543	7.52914	0.00607088
GNB2	0.486704	6.44398	7.5258	0.00608216
MAPK8IP1	0.502993	6.22328	7.51607	0.00611508
LRP3	0.353409	5.81821	7.48775	0.00621203
NXF2B	1.75364	-0.605871	7.42875	0.00641898
SLC35B2	0.414804	3.36234	7.42104	0.00644657
LPP	0.28629	6.87111	7.41805	0.00645727
CNIH2	0.411058	5.43974	7.39068	0.00655629
IQCJ-SCHIP1	0.210349	10.5827	7.36266	0.00665923
CANT1	0.340916	4.20093	7.36118	0.0066647
INTS1	0.428434	5.88363	7.31469	0.00683933
GRIN1	0.455709	9.28751	7.29849	0.00690125
GPRC6A	1.33899	-0.272392	7.29743	0.00690533
C2CD4C	0.544057	4.15148	7.29588	0.00691131
ZNF703	0.583849	2.76459	7.28847	0.00693985
DNAJB2	0.423199	7.18926	7.28389	0.00695759
SLC25A10	0.667934	1.622	7.28246	0.00696313
HTR6	1.19173	-0.127205	7.23738	0.00714011
KRTAP12-3	-2.03378	-0.478328	7.22907	0.00717322
RTN4R	0.366157	5.82864	7.19915	0.00729382
KCNJ9	0.244045	6.39547	7.18212	0.00736336
MYBPHL	-0.602558	2.4068	7.17095	0.00740936
DGKZ	0.270221	7.78829	7.16246	0.00744451
C19orf84	1.06395	0.0664752	7.15001	0.00749635
ERO1B	-0.258342	5.94972	7.14561	0.00751479
PNISR	-0.180125	9.1805	7.10637	0.00768105
CSN1S1	1.28382	-0.239894	7.10131	0.00770277
FAM110C	0.459708	2.48465	7.07621	0.00781139
PLEKHA1	-0.182882	8.18605	7.06146	0.00787598
C1GALT1C1	-0.528672	2.78776	7.05027	0.00792533
ZSCAN5B	1.55946	-0.486245	7.04757	0.00793727
TMPRSS5	-0.545219	2.57338	7.0405	0.00796868
TSGA10IP	1.02355	0.0442645	7.0176	0.00807124
VPS4A	0.372449	6.01	7.01077	0.00810207
KRTAP5-7	0.944825	0.198142	6.99916	0.00815479
TMEM167B	0.328531	5.17522	6.99597	0.00816933
KCNK7	0.588549	1.37613	6.98069	0.00823939
SLC22A1	0.36792	2.78904	6.97562	0.00826274
LFNG	1.42533	-0.360874	6.96328	0.00831992
SLC6A11	0.281853	5.0036	6.94919	0.00838572
CNTNAP3	-0.374941	5.47177	6.94244	0.00841744
CTD-2510F5.6	0.620993	1.45399	6.91779	0.00853423
SHANK3	0.442054	4.45448	6.91417	0.00855151
TPGS1	0.471229	3.81995	6.90566	0.00859234
TRIM71	0.435424	2.76079	6.89164	0.00865999
C9orf69	0.480895	4.95483	6.85442	0.00884225
AGPAT1	0.278041	5.86793	6.81876	0.00902054
KCNAB2	0.178276	7.75541	6.79641	0.00913415
ANKRD18A	-0.448835	3.97119	6.79339	0.0091496
SCAMP5	0.268723	8.17953	6.78519	0.00919172
MCL1	0.405778	4.20576	6.76181	0.00931292
RHOB	0.299276	5.60146	6.75942	0.00932542
GABRA5	0.247334	6.25265	6.75719	0.00933708
MAFK	0.428394	4.32817	6.75432	0.00935212
BOLL	-1.05625	0.253684	6.74513	0.00940041
PHF24	0.270153	6.22914	6.73296	0.00946474
GPR55	-0.577481	3.20589	6.73267	0.00946626
C8orf89	1.04608	0.00490825	6.70839	0.00959604
NMRK2	-1.03086	0.331696	6.68912	0.00970031
ITGA11	-0.666065	3.49492	6.68784	0.00970726
ZBTB10	0.252957	4.14993	6.67451	0.00978011
TMEM262	1.42916	-0.588708	6.66035	0.00985813
CD84	0.897605	0.302288	6.61793	0.0100957
SLC22A17	0.233343	8.30776	6.60726	0.0101564
SERF1A	0.635611	1.28777	6.60355	0.0101776
ZNF85	-0.443321	2.95549	6.58093	0.0103077
SLC46A3	-0.431854	4.77242	6.57986	0.0103139
TMEM232	0.24467	8.49876	6.57977	0.0103144
DNM1	0.20743	9.17691	6.57443	0.0103454
KCND2	0.228597	9.25324	6.56978	0.0103725
SOX11	-1.43984	-0.150419	6.55424	0.0104634
PIK3C2A	-0.273188	6.33317	6.54667	0.0105081
CAMK2B	0.28838	9.27928	6.53393	0.0105836
TMEM151A	0.299453	5.73392	6.52675	0.0106264
PACSIN1	0.177116	7.43817	6.52615	0.01063
KLK12	-1.4329	-0.135076	6.50785	0.0107399
CCDC85C	0.343355	3.43176	6.49564	0.0108139
NACC1	0.340366	5.49427	6.48385	0.0108859
TOR4A	1.5307	-0.519418	6.48327	0.0108894
GRIN2B	0.134209	9.11649	6.46436	0.0110059
BAD	0.363952	5.96988	6.46311	0.0110137
CRHR1	0.250107	6.7669	6.44871	0.0111033
NRXN2	0.312838	7.7163	6.43766	0.0111726
KCNB2	0.220643	8.51077	6.42124	0.0112763
CPSF3L	0.292312	6.16952	6.40022	0.0114106
SPRR2G	1.51189	-0.469822	6.38775	0.0114911
TOM1	0.26862	5.307	6.38129	0.0115329
TMEM181	0.185136	6.99645	6.38113	0.011534
ZNF835	0.452226	3.13306	6.34302	0.0117844
FBLL1	0.537705	4.99669	6.32493	0.0119052
USF1	-0.582123	2.87759	6.32455	0.0119078
LCAT	0.901857	0.260415	6.29652	0.0120975
LIN54	-0.246104	5.21435	6.29602	0.0121009
FBXL19	0.423373	4.75377	6.2951	0.0121073
MTRNR2L11	1.05998	1.80891	6.29291	0.0121222
SH3GLB2	0.338506	6.67365	6.28334	0.0121878
FAM171A2	0.480868	5.25407	6.24659	0.0124432
GSTA1	-1.4962	0.0840073	6.24574	0.0124493
NKAPL	-0.449542	4.17622	6.23906	0.0124963
MN1	0.422204	3.00624	6.23795	0.0125041
NPFFR2	-0.433532	3.76153	6.21849	0.0126423
PLPPR2	0.349085	5.99285	6.215	0.0126673
USP33	-0.181814	7.74341	6.20307	0.0127529
GRASP	0.576166	5.03549	6.18829	0.0128598
C2orf47	-0.26598	4.93245	6.18432	0.0128887
PRSS58	1.63596	-0.606178	6.15052	0.0131374
ARSJ	0.302102	4.42379	6.14999	0.0131413
PLAC9	-0.865717	1.58141	6.13967	0.0132182
BNC1	-1.3648	-0.082785	6.13523	0.0132514
ABHD15	-0.982668	0.307419	6.12981	0.0132921
RPAP2	-0.202833	7.21163	6.12025	0.0133642
MPHOSPH8	-0.267329	9.03539	6.11945	0.0133702
NDUFA3	0.438204	5.06606	6.11822	0.0133795
EXOC2	-0.199541	6.7525	6.11609	0.0133957
SDC4	0.869613	0.581457	6.10907	0.013449
TSR3	0.475074	3.8737	6.10162	0.0135058
KCTD1	0.126109	8.30953	6.10122	0.0135089
DAB2IP	0.316128	5.61119	6.10081	0.013512
PTPRN	0.261773	7.4024	6.09979	0.0135198
PPM1M	0.391835	2.95811	6.0748	0.0137124
KCTD17	0.313072	6.11701	6.07062	0.0137448
ADD2	0.157368	7.47024	6.06451	0.0137925
G6PC	1.31527	-0.361524	6.0643	0.0137941
AC104534.3	1.04315	-0.0720054	6.0571	0.0138505
INF2	0.493209	5.51474	6.04367	0.0139562
TNPO2	0.261643	6.75845	6.02739	0.0140855
TAL1	1.5235	-0.50436	6.02681	0.0140902
CX3CL1	0.233715	6.36171	6.01984	0.014146
CCDC58	0.405652	3.3075	6.01922	0.0141509
PDLIM4	-1.09068	1.29257	6.0187	0.014155
GTF2IRD2	0.373126	3.45515	6.01107	0.0142164
PLCH2	0.412678	4.57524	5.99746	0.0143265
TP53I11	0.409745	4.12868	5.99547	0.0143426
IL1RAPL1	0.127243	10.0136	5.98698	0.0144118
IL9	1.10522	-0.643726	5.98616	0.0144185
FAM84A	0.312768	6.65334	5.98583	0.0144213
SLC35G1	-0.44699	2.16342	5.95816	0.0146493
ALDH1A1	-0.499765	4.71442	5.95434	0.0146811
PLXNA1	0.368915	5.96184	5.94476	0.0147611
C2orf70	-1.58043	-0.305975	5.93963	0.0148041
SERPINB11	-1.07589	0.160304	5.93415	0.0148502
CAPNS1	0.336784	6.53983	5.93367	0.0148542
INO80C	-1.74116	-0.542539	5.93251	0.014864
TNFRSF1A	0.419585	3.27113	5.92821	0.0149003
TBC1D29	1.14745	-0.23201	5.92435	0.0149331
KCTD15	0.438223	2.77779	5.91858	0.0149821
SOCS2	-0.332738	3.46273	5.91577	0.015006
TAS1R3	0.936238	0.11719	5.90806	0.0150718
FRYL	-0.188049	7.18106	5.90636	0.0150863
HPR	-1.73637	-0.533148	5.90279	0.015117
CCDC81	-0.62007	1.95619	5.89843	0.0151544
CCDC146	-0.20778	5.88741	5.89522	0.015182
ATG13	0.264006	6.30651	5.89428	0.0151902
PDK3	-0.260108	6.60448	5.88754	0.0152484
ZNF415	-0.347459	3.53757	5.87799	0.0153313
GBP5	1.27763	-0.390302	5.86743	0.0154235
KIFC3	0.220067	5.59829	5.86167	0.0154741
PHF14	-0.131833	8.05569	5.84362	0.0156336
JAK2	-0.206477	6.97027	5.82525	0.0157978
C11orf94	-1.76335	-0.538387	5.80705	0.015962
RNF149	-0.229115	7.27947	5.78469	0.0161664
SSBP4	0.321173	6.16182	5.77503	0.0162554
YBX2	0.710075	0.80593	5.76457	0.0163525
NKG7	1.54611	-0.576513	5.76105	0.0163853
EIF4EBP1	0.455456	1.75004	5.75708	0.0164224
HOOK2	-0.5667	6.92251	5.75335	0.0164573
ZNF736	-0.268045	5.08341	5.74836	0.016504
SYNJ2	0.233874	7.0479	5.7472	0.0165149
PERM1	-1.7351	-0.53745	5.74483	0.0165373
CRTAC1	-0.243715	5.17088	5.737	0.0166111
RP11-701H24.9	-0.153214	8.82792	5.73665	0.0166145
ZBTB37	0.267087	3.51127	5.73428	0.0166369
BCAR1	0.305806	5.97211	5.72466	0.0167283
GOLGA7B	0.324195	5.98408	5.72136	0.0167597
PDE2A	0.195729	7.37301	5.7191	0.0167813
COL20A1	0.660398	1.02521	5.7153	0.0168177
AUH	-0.15898	6.80741	5.7095	0.0168734
CAMK2N1	0.312428	8.57579	5.70338	0.0169323
PTAFR	-0.536762	2.27833	5.69967	0.0169682
CELF2	0.155167	10.5369	5.69744	0.0169897
FAM63B	-0.144977	6.87391	5.69372	0.0170258
CD81	0.293316	6.2318	5.68969	0.0170649
DRD3	-0.614496	1.58803	5.682	0.0171398
TMEM158	0.40429	4.47853	5.68044	0.0171551
BOLA2B	1.37241	-0.556175	5.67788	0.0171801
PROK1	-0.63964	-0.642441	5.67569	0.0172016
LRRC18	-0.63964	-0.642441	5.67569	0.0172016
C4orf19	-0.431309	2.76762	5.67219	0.0172359
IRGC	1.13778	-0.639309	5.66159	0.0173404
PPP1R3C	0.416414	2.05069	5.66075	0.0173487
CAMTA2	0.288909	6.6195	5.65805	0.0173754
MEX3C	0.396641	4.37813	5.65731	0.0173828
LCN1	-1.44178	-0.24298	5.65194	0.017436
CDH22	0.237115	6.8761	5.65189	0.0174366
SPRY4	0.613275	2.08062	5.64961	0.0174593
VPS36	-0.205239	6.58058	5.64124	0.0175428
C5AR2	-0.507493	1.78573	5.6396	0.0175592
ZFP14	-0.317593	6.09297	5.63009	0.0176548
LRFN1	0.313698	5.11709	5.62083	0.0177482
CTD-2545G14.7	1.52963	-0.567157	5.60639	0.0178951
SULT1A1	-0.285048	6.14856	5.60318	0.0179279
RASEF	-0.556801	2.59621	5.60285	0.0179313
PBX1	0.141974	8.88291	5.59726	0.0179886
GPC1	0.341225	6.78991	5.59704	0.0179908
SAT1	-0.402417	6.65529	5.59185	0.0180442
IL32	0.769089	0.355539	5.59174	0.0180454
SNPH	0.435334	6.68152	5.58918	0.0180717
EXTL3	0.199325	6.36986	5.58681	0.0180963
LTC4S	1.38401	-0.462301	5.57524	0.0182162
CLEC9A	-0.958128	0.729629	5.56768	0.018295
SPARCL1	-0.257717	9.76578	5.56128	0.018362
MAP1S	0.311531	6.00508	5.55001	0.0184806
MPPE1	-0.312034	5.51707	5.5468	0.0185145
ADAP1	0.455429	5.96115	5.54644	0.0185184
DNAAF2	-0.332776	4.30549	5.54424	0.0185417
MXRA7	0.261807	5.69716	5.53676	0.018621
MICB	0.875176	0.753183	5.52868	0.0187072
GRWD1	0.39725	3.4517	5.5259	0.018737
GPSM3	1.03182	-0.139015	5.51067	0.0189008
HPSE2	-0.420897	4.54706	5.5054	0.0189579
RGS18	1.48844	-0.622294	5.49887	0.0190288
PVRL1	0.283308	5.95862	5.49314	0.0190912
FAM19A5	0.194935	7.23695	5.4891	0.0191354
PLEKHG7	-1.5262	-0.322165	5.4797	0.0192385
LRFN3	0.308849	4.10597	5.47487	0.0192918
ADAM23	-0.207029	8.53026	5.47369	0.0193048
DHCR24	0.340211	6.1076	5.46822	0.0193654
NIPAL2	-0.217432	7.80782	5.45847	0.0194737
PNMA5	0.523991	3.98035	5.45522	0.01951
FGD2	0.986235	-0.111395	5.45462	0.0195167
CELF3	0.324832	5.90585	5.45284	0.0195365
H2AFY	-0.18953	6.48356	5.45098	0.0195574
CXXC5	0.353418	7.1826	5.44877	0.0195821
RP11-618P17.4	0.423424	6.59781	5.44852	0.0195849
LGR5	-0.629319	1.82196	5.44248	0.0196528
SDR9C7	-0.829741	0.580612	5.44191	0.0196591
MLST8	0.415983	5.60117	5.42238	0.0198802
UPF1	0.372631	5.31502	5.42162	0.0198889
CTDSP2	0.353223	5.30703	5.42134	0.0198921
MYRIP	-0.178028	8.49871	5.42048	0.0199019
ZFC3H1	-0.150803	6.31667	5.41574	0.019956
ACADM	-0.201649	6.41515	5.41511	0.0199632
RP11-343C2.11	-1.53261	-0.330884	5.41503	0.0199641
PYGB	0.337343	6.69101	5.41105	0.0200097
LMNB2	0.393944	3.86062	5.4055	0.0200735
TXNDC16	-0.235521	6.35231	5.40537	0.0200749
WFIKKN1	0.650291	2.68255	5.39805	0.0201593
GPR157	0.53679	1.35846	5.38806	0.020275
ANAPC5	-0.241349	7.04986	5.38445	0.020317
MAGEB10	-1.60851	-0.555554	5.38327	0.0203308
TCEAL4	-0.41522	6.46004	5.38241	0.0203408
CXorf57	0.386298	2.42232	5.37629	0.0204122
MRPS5	-0.202517	6.59138	5.37367	0.020443
FAM89B	0.355567	5.26747	5.37078	0.0204768
TTC31	-0.334775	2.81527	5.36499	0.0205449
MRO	0.501385	1.55119	5.36196	0.0205806
MYH15	-0.554264	2.01744	5.36118	0.0205898
SLC25A1	0.287889	3.83806	5.35974	0.0206069
RTP5	0.709151	2.17772	5.35855	0.0206209
GIT1	0.354996	6.57554	5.35386	0.0206764
PCYT2	0.347416	5.09385	5.3533	0.020683
RBM38	0.458074	3.11777	5.35156	0.0207038
ELFN2	0.271682	5.32712	5.35035	0.0207181
CPEB2	0.304122	5.52631	5.33991	0.0208425
ATP6V0D2	0.779404	1.6373	5.32435	0.0210294
WBP4	-0.28333	5.88053	5.32288	0.0210472
MEGF11	-0.387288	4.20193	5.3226	0.0210506
POMT1	-0.210588	5.14602	5.3153	0.021139
SLC4A3	0.300153	5.24721	5.31397	0.021155
RP5-1187M17.10	0.252615	6.94571	5.30951	0.0212093
SAMD1	0.394364	3.99242	5.30717	0.0212378
RP11-195F19.5	0.333926	4.77665	5.30561	0.0212568
HCAR2	1.07499	-0.643325	5.30545	0.0212588
DESI1	0.217171	5.25356	5.30394	0.0212772
NUP133	-0.216097	5.97942	5.28932	0.0214567
C1orf186	-0.509296	2.26494	5.28343	0.0215293
SPANXB1	1.44976	-0.62436	5.28127	0.021556
CNGA3	0.673102	0.645038	5.26728	0.02173
SYN1	0.345128	8.2495	5.26381	0.0217734
SVEP1	0.295026	4.81494	5.2461	0.021996
FATE1	-0.678708	1.03702	5.24278	0.022038
SLC6A8	0.351223	5.39737	5.24191	0.022049
AMDHD2	0.281713	4.52036	5.24116	0.0220586
LIPM	-0.67999	-0.64388	5.23449	0.0221433
KCNK3	0.298797	3.78668	5.23151	0.0221812
FOXP3	-0.874737	0.453258	5.23041	0.0221952
CBX6	0.200855	7.26657	5.22419	0.0222748
SLC2A4RG	0.339676	3.6516	5.22255	0.0222959
NKX6-3	-1.61971	-0.431718	5.20865	0.0224747
DGKB	0.166301	9.7106	5.2051	0.0225207
ZNF474	0.546708	1.22981	5.20327	0.0225444
ARRDC2	0.403212	3.50022	5.20004	0.0225864
CYP17A1	-1.29208	-0.198083	5.19799	0.022613
STK38L	-0.157159	6.37764	5.19514	0.0226501
MAP2K2	0.332041	6.35723	5.19086	0.022706
AJAP1	0.188559	6.59315	5.19033	0.0227129
PLEC	0.304625	6.93533	5.18852	0.0227366
VTN	-1.22634	-0.153413	5.1745	0.0229207
PLAGL2	0.414614	3.58032	5.16898	0.0229937
ING3	-0.222831	4.51614	5.1494	0.0232543
PFKL	0.317812	6.08896	5.14604	0.0232994
AGTR2	1.47661	-0.624209	5.14334	0.0233358
SLC5A12	-0.724778	0.794436	5.13551	0.0234412
CSMD1	0.23007	11.5732	5.13532	0.0234437
CSHL1	1.34654	-0.637636	5.13185	0.0234906
MNT	0.27642	4.89696	5.13174	0.0234922
KLF16	0.435479	4.43546	5.12809	0.0235417
MMP3	-1.61085	-0.549957	5.127	0.0235564
C22orf15	1.3894	-0.622127	5.12177	0.0236275
ZNF680	-0.282802	5.45293	5.12057	0.0236439
TPR	-0.139872	6.26721	5.11735	0.0236877
TMIE	0.354698	2.88637	5.11711	0.0236911
DUSP8	0.4418	5.56681	5.11502	0.0237196
CRIP2	0.323809	6.62735	5.10729	0.0238255
CSGALNACT1	-0.169603	7.64127	5.10664	0.0238345
SH3BP5L	0.369811	4.79946	5.09479	0.0239978
LMTK3	0.318307	6.70189	5.09438	0.0240036
ZNF740	0.370829	3.86702	5.09351	0.0240155
FOXD4L3	-1.5999	-0.559699	5.09329	0.0240186
DOK6	0.2051	7.73219	5.09197	0.0240369
FSCN1	0.250438	5.96408	5.09076	0.0240537
MEOX2	-0.433714	2.55882	5.08926	0.0240745
ZPBP2	-1.58168	-0.53891	5.08771	0.024096
CBLC	-0.703032	0.86608	5.07843	0.0242252
LUZP1	-0.293966	7.14593	5.07343	0.0242953
TAOK2	0.282279	5.10666	5.07308	0.0243002
KLHL4	0.257365	6.25899	5.07227	0.0243115
C11orf84	0.342603	4.03868	5.06345	0.0244355
LEFTY2	1.19972	-0.364198	5.06292	0.024443
KIF13B	-0.212878	5.32347	5.05219	0.0245948
PROP1	-1.23339	0.00314238	5.04665	0.0246736
POLR2J3	0.719456	1.28524	5.03567	0.0248304
PBX2	0.220898	4.40498	5.03499	0.0248402
KLHL21	0.270951	5.19182	5.03357	0.0248606
LRRC4B	0.236373	7.14713	5.02393	0.0249994
DPP6	0.122027	9.58647	5.02361	0.025004
CCKAR	-1.6007	-0.555355	5.02077	0.025045
CTIF	0.219185	7.68968	5.01721	0.0250966
CACTIN	0.412477	3.59757	5.01642	0.025108
TEX38	-1.6202	-0.552472	5.01043	0.0251951
HAUS4	-1.15177	-0.0697539	5.00802	0.0252302
TCP10	1.11598	-0.295767	4.99887	0.0253639
PMAIP1	-1.61213	-0.540474	4.99707	0.0253903
ST6GALNAC5	0.178149	9.32679	4.99324	0.0254465
TSTD1	-1.11318	-0.0436814	4.99304	0.0254495
TMEM108	0.176206	8.79084	4.99255	0.0254567
SLC35E2	0.257745	5.17138	4.97894	0.0256577
FNDC8	1.30141	-0.456218	4.97851	0.0256641
CEND1	0.302944	7.86803	4.97777	0.025675
SNAP25	-0.200232	10.4007	4.97201	0.0257608
PLEKHH2	-0.396244	3.97874	4.96737	0.0258298
VSTM2L	0.271361	6.6918	4.96633	0.0258455
UBR2	-0.182033	7.64681	4.96502	0.025865
ITGA7	-0.323449	4.2543	4.96421	0.0258772
MGAT3	0.203943	6.45806	4.94495	0.026167
GLRA3	0.222285	6.32356	4.94399	0.0261815
TMEM198	0.395791	3.99497	4.94213	0.0262098
SSNA1	0.265625	5.66238	4.94137	0.0262212
KCNIP4	0.246563	12.1744	4.94096	0.0262274
GLMN	-0.292425	6.78813	4.93728	0.0262834
GATAD2B	0.143717	7.38499	4.93107	0.0263779
MIER2	0.285368	4.16111	4.92985	0.0263966
PYDC1	0.560451	1.80555	4.92825	0.026421
EIF4A1	0.277882	5.79787	4.91811	0.0265766
ATP5J2	-1.53511	-0.575237	4.9146	0.0266306
VGF	0.454052	5.84213	4.91405	0.0266391
ZSCAN10	-1.67391	-0.496837	4.91301	0.0266552
ZC2HC1C	0.287412	3.26986	4.91171	0.0266752
TYRO3	0.188009	7.26698	4.90738	0.0267421
DNAJC27	0.18253	4.99673	4.90578	0.026767
ZNF513	0.359171	3.71666	4.90207	0.0268245
TPD52L2	0.269497	5.88386	4.89854	0.0268794
ASB9	-1.18331	0.983151	4.89527	0.0269304
C17orf96	0.405749	4.31934	4.89026	0.0270086
CCDC94	0.259125	3.79182	4.88873	0.0270325
NEK10	-0.230511	7.02128	4.8862	0.0270723
GNA11	0.319152	5.9914	4.88557	0.0270822
TTC29	-0.468539	2.7102	4.87937	0.0271796
DIO3	-1.03342	0.0834413	4.87762	0.0272072
TDRD15	-1.49315	-0.578216	4.87324	0.0272763
STMN3	0.182927	7.91171	4.86943	0.0273366
TRPV6	-1.44623	-0.358465	4.8605	0.0274784
ZFP57	-1.56727	-0.552241	4.85747	0.0275266
ASS1	0.45353	3.2492	4.85656	0.0275411
COX7B2	-0.596034	1.60918	4.85602	0.0275498
SLC5A8	-0.637838	2.454	4.85303	0.0275976
LUC7L3	-0.166476	8.80614	4.85224	0.0276103
SOX8	0.484109	3.83155	4.85057	0.0276369
CDC27	-0.165795	7.62928	4.84827	0.0276739
ANKZF1	-0.280469	5.21592	4.84564	0.0277161
ZCCHC6	-0.198994	5.91753	4.8417	0.0277796
GPATCH8	-0.199758	8.93502	4.84002	0.0278066
F10	-0.643396	1.38258	4.83938	0.0278169
ZNF365	0.210859	7.92392	4.83647	0.0278638
GEMIN4	0.382127	2.18151	4.83562	0.0278776
ETS2	0.222044	6.54911	4.8328	0.0279232
TCOF1	0.242937	5.36013	4.83242	0.0279295
KDM5A	-0.154189	6.68414	4.83211	0.0279344
CFAP36	-0.332837	6.57812	4.82215	0.0280962
CHRM1	0.290878	5.82215	4.81986	0.0281336
EIF3L	-0.230794	5.95556	4.8167	0.0281852
SH3BP4	-0.463203	1.91501	4.81625	0.0281925
EIF2S2	-0.308357	6.00836	4.81168	0.0282675
MIDN	0.396629	3.96673	4.8111	0.0282769
CCDC168	-0.614703	1.33005	4.80977	0.0282988
SNX32	-0.167802	7.13167	4.80842	0.0283209
SLC29A4	0.404058	3.62575	4.80834	0.0283223
CDRT1	0.761162	0.271815	4.80596	0.0283615
OTOG	-1.13361	-0.0860063	4.80583	0.0283636
ST6GAL2	0.219293	6.07401	4.8031	0.0284085
CYP24A1	-0.951079	0.53132	4.79318	0.0285726
TLX2	-0.80364	0.823797	4.79308	0.0285743
PSMC6	-0.194517	6.30488	4.78794	0.0286597
CARM1	0.292592	5.96949	4.77804	0.0288248
DBNDD1	0.24785	5.10859	4.77645	0.0288515
PDE6C	-0.652249	2.7634	4.76944	0.0289693
JPH3	0.197663	6.81521	4.76582	0.0290303
KCNQ2	0.228698	7.5563	4.76502	0.0290437
MTMR12	0.172887	6.50957	4.76407	0.0290597
CRTC1	0.181359	7.03387	4.75676	0.0291835
LCP1	-0.560616	1.14904	4.75614	0.0291939
C21orf58	-0.444664	3.14704	4.74751	0.0293407
CEP85	0.235841	4.12203	4.74668	0.0293548
SLC17A7	0.304567	8.8833	4.73775	0.0295076
CCDC122	-0.416566	3.67046	4.73518	0.0295518
CHRNA4	0.318151	4.44776	4.73454	0.0295628
PPP2R4	0.297077	6.73894	4.72942	0.0296508
TMEM18	-0.412783	4.15903	4.71899	0.0298313
MFSD11	-0.235383	6.51903	4.71502	0.0299002
FOXQ1	1.48139	-0.622615	4.7148	0.029904
TMEM132E	0.37693	3.66399	4.71161	0.0299596
RNF40	0.202751	5.24442	4.70609	0.0300559
VASN	0.397008	2.62134	4.70517	0.030072
HMHB1	-1.29468	-0.590477	4.7051	0.0300732
PPIAL4A	1.42471	-0.585441	4.70401	0.0300923
AMIGO2	0.38534	2.66499	4.69006	0.0303375
C4orf48	0.393062	5.56736	4.68621	0.0304056
APCDD1L	-0.677493	1.05523	4.68234	0.0304742
HERC1	-0.137057	9.07527	4.6793	0.0305281
SH3GL3	-0.171589	8.14008	4.67731	0.0305635
PRG4	-1.47149	-0.579504	4.67435	0.0306163
CLUH	0.297469	5.50973	4.67195	0.0306591
ICOS	1.24924	-0.448156	4.66709	0.030746
SHISA7	0.235155	5.20118	4.66412	0.0307993
PLA2G2A	0.670592	-0.658648	4.66243	0.0308295
DNAJC25	0.670592	-0.658648	4.66243	0.0308295
FEN1	0.670592	-0.658648	4.66243	0.0308295
CNPY2	0.670592	-0.658648	4.66243	0.0308295
AC010646.3	0.670592	-0.658648	4.66243	0.0308295
KIF1A	0.136081	8.11252	4.65202	0.0310169
PUS3	-0.484259	2.83054	4.65075	0.0310399
GALR1	-0.745887	2.66485	4.63559	0.0313153
PPP1CA	0.276671	5.37142	4.63136	0.0313927
LY6G5C	0.443819	2.00117	4.62935	0.0314295
B3GLCT	-0.230119	6.22303	4.62641	0.0314834
CHRM4	0.353506	-0.643163	4.62448	0.0315188
PLEKHS1	0.881716	0.77322	4.62188	0.0315666
TMEM56	-1.52715	-0.558633	4.62144	0.0315747
TREH	0.750187	0.280928	4.62073	0.0315878
CHRM3	0.1174	9.69519	4.61977	0.0316054
PYY	-0.360606	2.78988	4.61954	0.0316098
CHD5	0.306072	8.13356	4.61508	0.031692
KIF19	-0.741581	0.529938	4.6137	0.0317176
IL33	0.491159	1.47867	4.61269	0.0317362
DMRT2	0.975117	0.0872365	4.60735	0.0318352
DIXDC1	-0.172769	6.18109	4.60539	0.0318715
PRSS37	0.698565	-0.659828	4.6031	0.0319142
CYP2C19	0.698565	-0.659828	4.6031	0.0319142
KLK1	0.698565	-0.659828	4.6031	0.0319142
KIFAP3	-0.124771	7.87621	4.60153	0.0319434
TKTL2	1.29428	-0.48472	4.60109	0.0319516
DUSP11	-0.270816	4.44525	4.59835	0.0320028
BRD7	0.181795	4.76021	4.59722	0.0320238
CEP57	-0.205807	6.73051	4.59164	0.0321283
AMT	-0.374734	3.64271	4.58415	0.0322689
GTF3A	-0.203969	6.20471	4.58383	0.0322751
ANXA1	-0.418277	3.73581	4.58149	0.0323191
RFPL1	-0.811417	0.81954	4.58122	0.0323241
ATF6B	-0.50021	6.57715	4.58044	0.0323388
DACT1	0.387761	2.3736	4.5764	0.0324152
CPSF7	0.14141	5.7648	4.57628	0.0324175
FZR1	0.342912	5.15298	4.57618	0.0324195
FAM25A	1.31048	-0.473888	4.57031	0.0325306
MFSD10	0.221506	5.19555	4.56915	0.0325528
PCMTD1	-0.183839	7.08779	4.56362	0.032658
OTUB1	0.232786	6.387	4.56151	0.0326981
TDRD5	-0.411829	3.31154	4.56081	0.0327115
UFD1L	-0.31271	3.88262	4.5574	0.0327768
ADGRL2	0.15354	9.23163	4.55601	0.0328034
GNG10	0.683161	0.457082	4.55562	0.0328108
IL1RL2	0.306113	3.5068	4.55473	0.032828
SGSM1	-0.164038	7.46908	4.55352	0.0328512
TSPO	-0.668912	1.45525	4.5478	0.032961
EML5	-0.189446	6.82025	4.54546	0.0330062
LRRC72	0.620965	0.895121	4.53833	0.0331439
SPINK5	-0.675058	1.00286	4.53463	0.0332157
GPHA2	-1.57067	-0.555042	4.53202	0.0332663
CWC27	-0.0971844	7.18752	4.52811	0.0333424
WDPCP	-0.157029	8.33906	4.5275	0.0333542
ERAS	0.760934	0.192163	4.52081	0.0334849
GALNT9	0.227825	6.40143	4.51721	0.0335556
FAM19A1	0.150374	9.25176	4.51378	0.0336228
BAIAP3	0.327486	6.71956	4.50284	0.0338387
BMP4	0.409707	2.48828	4.50253	0.0338447
OIT3	-0.660596	0.884187	4.502	0.0338552
DDX6	0.132919	6.76271	4.49344	0.0340252
PFN3	1.27551	-0.469398	4.49327	0.0340285
SSTR3	0.321959	3.83112	4.4873	0.0341475
TMBIM6	0.186793	7.80899	4.48447	0.0342041
IL17C	1.23742	-0.641958	4.48125	0.0342687
SBSN	-1.10837	-0.0677137	4.47997	0.0342943
PPIL4	-0.258272	5.65635	4.4792	0.0343097
ABCA12	-0.48326	1.93386	4.47699	0.0343541
KLHL41	0.61774	0.601028	4.46097	0.0346778
CDCA3	-0.64349	0.768686	4.45798	0.0347385
ANKRD39	-1.5561	-0.55122	4.45223	0.0348558
ARGLU1	-0.206831	7.75146	4.45195	0.0348615
CRB3	1.32796	-0.505213	4.45066	0.0348877
MBD4	-0.236852	5.60038	4.45063	0.0348884
GPR137C	-0.198062	6.92106	4.44768	0.0349486
ASRGL1	-0.331234	5.10524	4.44196	0.0350659
SYCP2L	-0.29688	4.93064	4.43991	0.035108
ENTHD2	0.289013	3.28351	4.43423	0.0352251
TTF1	-0.343093	6.0084	4.43336	0.035243
MADD	0.208915	6.83363	4.43316	0.0352472
NEMF	-0.132914	7.64103	4.43274	0.0352559
PNN	-0.27065	6.31012	4.43121	0.0352874
CRIP1	1.3193	-0.605119	4.42744	0.0353656
L34079.2	0.761144	0.214731	4.42687	0.0353774
CENPC	-0.174007	6.74981	4.4258	0.0353996
NCS1	0.241069	7.29022	4.42311	0.0354553
TMEM205	-1.47047	-0.582985	4.41627	0.0355977
TMEM207	0.977656	-0.192727	4.41624	0.0355985
DAB2	-0.683229	0.857967	4.41404	0.0356444
TUBA1B	-0.255628	9.80661	4.41089	0.0357102
MLF2	0.226861	7.63664	4.40621	0.0358084
GLI1	1.23923	-0.453825	4.4051	0.0358317
RNASE6	-1.47985	-0.576746	4.40189	0.0358991
TXNL1	-0.210113	6.68023	4.40045	0.0359294
NTF3	-1.2928	-0.261992	4.40012	0.0359363
CHMP1A	0.265053	5.56524	4.39331	0.0360803
TAS2R8	-1.48023	-0.573944	4.39154	0.0361177
PLPPR3	0.470622	2.89146	4.39137	0.0361213
CUL5	-0.130077	6.92409	4.38656	0.0362233
NEIL3	0.839716	0.013962	4.38401	0.0362776
LYPD6B	-0.507662	3.22797	4.38326	0.0362935
TNFRSF14	0.356191	3.80938	4.38299	0.0362992
GAPDH	0.299016	9.53737	4.37401	0.0364909
ADGRL3	0.149366	10.0551	4.37141	0.0365467
POLR2A	0.239397	5.8368	4.36865	0.036606
KLHDC3	0.221466	7.24639	4.36673	0.0366472
RFXAP	-0.295177	4.98183	4.36599	0.0366631
C2CD4A	1.31165	-0.555838	4.36478	0.0366891
GTF2H4	1.32004	-0.557032	4.3575	0.0368464
TBC1D19	-0.224041	6.8102	4.35663	0.0368651
SLC9A4	1.37491	-0.591162	4.35443	0.0369128
WDR54	-0.506731	4.70177	4.35377	0.0369271
ATP11A	-0.193266	6.06368	4.3482	0.0370482
RFESD	0.365192	1.96663	4.34489	0.0371203
FAM151B	-0.238705	4.94165	4.34459	0.0371266
ABCA5	-0.138887	7.62278	4.34265	0.037169
SLC22A7	0.736254	0.314507	4.34208	0.0371814
PALM	0.213189	6.45874	4.33677	0.0372977
SLITRK4	0.194932	7.4478	4.33666	0.0373
HMGN3	-0.262006	7.55141	4.33513	0.0373336
NAA15	-0.179495	6.42346	4.32972	0.0374524
IL13RA2	0.644442	0.525186	4.32847	0.0374799
MYO5B	-0.613327	1.63413	4.32583	0.0375382
BRSK2	0.323862	6.73774	4.322	0.0376226
RP11-156P1.2	0.183925	6.3958	4.32145	0.0376349
BCR	0.219786	6.10835	4.32027	0.0376609
WISP3	-1.54426	-0.554128	4.31889	0.0376915
ELSPBP1	0.659703	0.632738	4.31813	0.0377084
IMPG2	0.339251	2.79912	4.31476	0.0377832
BTG3	-0.380422	3.76203	4.31392	0.0378018
BRD4	0.176963	7.13159	4.31102	0.0378663
GINM1	-0.19545	5.19029	4.30977	0.0378941
DAPP1	0.581605	0.795512	4.30133	0.0380827
GCHFR	0.3965	3.26537	4.30079	0.0380948
WDR37	-0.220206	6.75586	4.29521	0.03822
SPON2	0.416316	3.89978	4.28884	0.0383634
ARHGAP44	-0.139544	8.0018	4.28743	0.0383951
CAMKV	0.225455	7.36289	4.28693	0.0384065
DOC2A	0.222116	6.79937	4.282	0.0385179
LGALS3BP	0.579692	0.941957	4.28063	0.0385491
DLX2	-1.26167	-0.300379	4.27914	0.038583
NEUROD2	0.267801	7.54911	4.27472	0.0386834
FDPS	-0.346055	6.26119	4.27095	0.0387692
FBF1	-0.645951	4.39197	4.26823	0.0388314
SOAT1	-0.216255	4.30926	4.26472	0.0389116
SOCS1	-1.40746	-0.573042	4.25493	0.0391366
CLCN7	0.318749	6.09863	4.25329	0.0391744
SFXN5	-0.196738	6.75763	4.24369	0.0393966
ATL1	-0.196938	8.07294	4.24291	0.0394146
LHX9	-2.30415	-0.366244	4.24248	0.0394245
TLE3	0.292694	4.49727	4.24042	0.0394724
TMEM200C	0.334461	3.8752	4.23948	0.0394943
WDR63	-0.407126	2.87928	4.23459	0.0396081
TSPAN7	-0.381509	8.64542	4.22706	0.0397843
MC1R	-0.48926	2.09144	4.2218	0.0399078
LRTM2	0.234272	4.67381	4.22171	0.0399099
FKRP	0.206203	4.69148	4.21865	0.0399819
C16orf45	-0.157977	7.86997	4.21598	0.0400449
CCDC110	-0.394138	2.90047	4.21409	0.0400895
KIF25	-0.705082	2.55819	4.21155	0.0401497
WSCD2	0.223447	5.50523	4.20924	0.0402043
ITCH	-0.204708	7.17198	4.20871	0.0402169
ARMC8	-0.144287	6.81138	4.20425	0.0403229
ATP6V0A4	-0.47353	2.97138	4.20382	0.0403329
VEGFC	-0.700705	1.11011	4.20176	0.040382
MAP4K5	-0.126503	7.38813	4.19973	0.0404303
C6orf62	0.209597	6.36194	4.19349	0.0405795
GOLGA4	-0.136012	7.80049	4.19195	0.0406164
PDE7B	0.237769	6.91931	4.19134	0.0406309
RAD17	-0.200939	4.87919	4.18833	0.0407031
SLC7A9	0.376393	2.55005	4.18634	0.040751
TMEM63B	0.274312	6.26095	4.18617	0.0407551
TRIM43	1.35896	-0.623233	4.18613	0.040756
TPH1	-0.661406	0.724077	4.18508	0.0407813
RAB9A	-0.265907	4.20503	4.18409	0.0408052
APBB3	0.200035	4.81943	4.18289	0.0408339
ROBO1	0.203486	8.42899	4.18162	0.0408647
PALM2-AKAP2	0.156217	5.88865	4.17805	0.0409508
PDK2	0.252041	6.17989	4.17483	0.0410288
NBPF12	-0.253167	6.06428	4.17314	0.0410696
FAM86B1	0.495175	1.35173	4.17282	0.0410775
TOLLIP	0.208222	7.72342	4.17238	0.0410881
BAHD1	0.260948	4.66706	4.16872	0.041177
CD163L1	-0.300575	6.94142	4.16753	0.0412057
QRFPR	-0.557333	1.14786	4.16735	0.0412101
TCF25	-0.215018	7.75474	4.16304	0.0413152
BAP1	0.337917	5.38373	4.15719	0.041458
GIPC3	-1.27445	-0.22088	4.15586	0.0414908
GRIK5	0.252183	6.31031	4.15567	0.0414953
CPXM2	0.40064	2.67917	4.15535	0.0415033
PPBP	1.35199	-0.620942	4.15444	0.0415255
PRAMEF20	1.19091	-0.448712	4.1453	0.0417503
NREP	-0.210812	6.63808	4.14401	0.041782
MAFF	0.522978	1.17575	4.14228	0.0418249
SHISA8	-0.690455	0.616154	4.14137	0.0418472
SIGMAR1	0.231529	3.96055	4.1383	0.0419234
JPH4	0.202434	8.29251	4.13819	0.041926
AMN1	-0.168659	6.57755	4.13445	0.0420186
HMHA1	0.593909	0.625304	4.1335	0.0420423
PLEK	-0.772033	0.659407	4.13177	0.0420853
CCL1	-1.42606	-0.566804	4.12479	0.0422592
CLDN34	-1.10456	-0.178207	4.12334	0.0422954
RP5-966M1.6	1.26475	-0.505561	4.12224	0.042323
PRSS55	-0.682232	2.23869	4.12063	0.0423632
TFDP2	-0.144825	8.04115	4.11903	0.0424034
TPTE	0.447468	1.91945	4.11836	0.0424201
AOX1	-0.702154	0.677263	4.11664	0.0424633
VDAC3	-0.423342	7.32601	4.11645	0.042468
TNFRSF10D	-0.683713	0.740033	4.11621	0.0424742
SERPINH1	-0.839186	0.641335	4.11513	0.0425012
DPYSL4	0.25457	4.86455	4.10916	0.0426515
ABCA2	0.225841	6.29543	4.10819	0.042676
CCDC66	-0.182041	6.98084	4.10816	0.0426768
PTGER2	-0.941025	0.46062	4.10618	0.0427267
DHDH	-0.366577	2.39164	4.10386	0.0427854
SBF1	0.233423	4.72239	4.10339	0.0427974
FHL3	0.353679	2.30959	4.10312	0.0428041
SLC48A1	0.216701	5.08019	4.10271	0.0428145
TSPYL1	0.332943	8.76717	4.10023	0.0428775
CADM3	0.215329	7.66269	4.09911	0.0429057
CES1	1.33836	-0.589979	4.09345	0.0430498
PDE3A	-0.526012	2.7774	4.09324	0.0430551
SUSD2	0.846246	-0.012737	4.09309	0.0430589
CD180	1.26514	-0.509064	4.09058	0.0431227
NKRF	0.193487	5.22638	4.08998	0.0431382
TGFB1	-0.523027	4.26985	4.08798	0.0431893
TTC39C	-0.148195	7.69707	4.0862	0.0432347
ADAMTS17	-0.308284	4.58263	4.08398	0.0432915
BNIP2	-0.205788	4.30958	4.08299	0.0433168
PRMT6	0.332112	2.45099	4.07758	0.0434559
NECAB2	0.391193	4.29678	4.07589	0.0434993
MPP5	-0.170591	5.52523	4.07499	0.0435225
FGFR3	0.946811	1.12019	4.07363	0.0435577
TNFRSF11B	-1.00918	0.0390333	4.07303	0.0435731
IL15	-0.395264	2.30348	4.0713	0.0436178
FAM126B	-0.166684	7.78173	4.07027	0.0436444
FOLR2	1.30495	-0.551883	4.07014	0.0436477
KLHL2	0.170323	7.61863	4.06429	0.043799
MARK3	-0.155177	7.82689	4.06047	0.0438983
SETD8	0.248953	4.51739	4.06001	0.0439102
SACM1L	0.146614	6.11536	4.05945	0.0439248
KCNJ11	0.339647	3.16753	4.05813	0.043959
RNF144A	-0.135361	7.92987	4.05709	0.0439862
THRB	0.143763	9.65755	4.05602	0.0440141
TMEM8A	0.295415	3.79414	4.05021	0.0441658
SNTB1	-0.401363	3.54513	4.04745	0.0442382
LAMB2	0.715141	0.276928	4.04314	0.0443511
RBMX2	-0.276328	4.94528	4.04264	0.0443644
HES5	0.597951	0.967096	4.03745	0.0445011
C5orf45	-0.228685	6.07654	4.03451	0.0445785
CNPY1	-0.675899	1.30704	4.03354	0.0446043
UCK1	0.311255	4.79493	4.03225	0.0446383
BLACE	0.646362	1.88675	4.03201	0.0446447
AHDC1	0.264135	6.50579	4.02982	0.0447026
CABIN1	0.140525	6.79799	4.02885	0.0447285
CDC42BPB	0.193591	6.79034	4.02695	0.0447788
ANGPTL2	-0.846191	0.256864	4.02423	0.0448511
PTGDR	-0.644022	1.4636	4.02186	0.0449142
CD79A	-1.43885	-0.448235	4.01377	0.0451301
PRR36	0.467248	4.97544	4.01351	0.0451371
SUN2	0.27391	5.86942	4.01295	0.045152
TCEB2	0.321734	6.62207	4.01119	0.0451993
SMAD7	0.324405	3.89579	4.00699	0.0453118
RCOR2	0.252511	3.63891	4.00668	0.0453202
RBM24	0.269473	4.1595	4.00576	0.0453449
DLG2	0.175131	11.2679	4.00194	0.045448
H1F0	0.266222	5.10051	3.99974	0.0455074
KIAA1841	-0.209426	6.6346	3.99756	0.0455663
CHRNA10	0.574835	0.992647	3.99546	0.045623
TGIF2-C20orf24	-0.704501	0.576779	3.99451	0.0456487
TRIM40	1.22417	-0.507458	3.99124	0.0457374
UBA3	-0.172197	6.33755	3.9907	0.0457521
ZC3H8	-0.178643	6.52586	3.99065	0.0457533
NQO2	-0.153994	6.97665	3.98831	0.045817
INPP4B	-0.151521	8.2533	3.98489	0.04591
PFKFB3	0.198394	5.86099	3.97773	0.0461057
ETV3L	0.828054	-0.029101	3.97684	0.04613
KLHL1	-0.350804	4.36739	3.96841	0.0463615
RAB3GAP1	-0.116483	7.6337	3.96755	0.0463852
RAB1B	0.218159	5.39727	3.96744	0.0463883
LGALS9C	1.20039	-0.641288	3.96365	0.0464928
RASGEF1A	0.147636	5.7017	3.96298	0.0465112
TISP43	-1.42768	-0.45876	3.95002	0.0468707
ASB14	-0.554327	3.28854	3.94876	0.0469059
USF2	0.290613	6.00889	3.9442	0.0470333
CTNNAL1	-0.147435	6.69965	3.94218	0.0470897
TP53AIP1	0.632967	0.483813	3.9399	0.0471536
PGAM5	0.364573	4.49565	3.93881	0.0471842
CTDSPL2	-0.178522	6.43309	3.93709	0.0472323
HOOK3	-0.140548	6.81018	3.93306	0.0473456
MEPCE	0.302507	4.09645	3.92768	0.0474974
GFRA2	0.174699	6.09256	3.92714	0.0475126
PILRB	-0.354139	6.07926	3.92352	0.047615
NEK9	-0.20447	5.75824	3.92234	0.0476486
MYO1C	0.351212	2.17116	3.92003	0.047714
CAMK2G	-0.187488	8.02108	3.91311	0.0479109
USO1	-0.167856	6.34007	3.90636	0.0481036
AC004953.1	1.17763	-0.587446	3.90362	0.0481823
CST3	0.368669	4.91574	3.90358	0.0481833
AGMO	-0.536909	2.10523	3.90334	0.0481902
MSLN	0.255869	4.64956	3.89288	0.0484912
FCGR2A	0.780292	0.0444676	3.89136	0.048535
FAM110A	-0.47035	1.70476	3.89094	0.0485471
ADAMTS15	0.5064	1.09834	3.89092	0.0485479
C11orf16	0.895281	-0.167255	3.88994	0.0485763
EPHA5	-0.163234	7.40402	3.88953	0.048588
SEC23A	-0.126218	6.47066	3.8892	0.0485976
TMEM88	0.670009	0.387308	3.88831	0.0486233
FAM183A	1.09234	-0.388409	3.8874	0.0486498
RP11-166B2.1	-0.461753	2.91466	3.88628	0.0486822
POU3F1	0.440972	2.89201	3.88522	0.0487128
CDRT15L2	1.15071	-0.64351	3.8843	0.0487396
BCL2L15	-0.487875	1.34465	3.88194	0.0488081
PXDC1	0.715373	0.255639	3.88168	0.0488156
MATN3	1.23455	-0.499851	3.88151	0.0488206
BAZ1B	-0.147198	6.41713	3.88025	0.0488572
SRCIN1	0.248086	7.34013	3.87813	0.0489189
CDK2AP2	0.340359	4.09239	3.875	0.0490102
REEP2	0.191816	6.94703	3.87267	0.0490783
UPF3A	-0.208099	6.9037	3.86891	0.0491885
SPATA3	-0.624287	1.57597	3.86579	0.0492801
IFIT1B	1.05686	-0.363332	3.86484	0.049308
ALOX15	0.663755	0.414587	3.86163	0.0494022
C21orf59	-0.832938	0.430197	3.85207	0.0496847
TEX10	-0.197358	4.47744	3.84093	0.0500159
LYRM5	-0.218333	5.64521	3.8408	0.0500196
CEP162	-0.1673	5.48288	3.83954	0.0500573
TMEM130	0.175187	7.74552	3.83923	0.0500666
THBS1	0.609639	0.684274	3.83886	0.0500776
OR1N2	-1.39553	-0.55626	3.83689	0.0501363
GALNTL6	0.165854	8.54698	3.83655	0.0501467
ZNF574	0.283981	3.1625	3.83623	0.0501561
ATF3	0.473163	2.78016	3.83123	0.0503061
C7orf25	-0.551311	1.04205	3.83092	0.0503153
XRCC5	-0.15516	7.02786	3.82894	0.0503747
ASCL2	0.870152	-0.114559	3.82825	0.0503956
SERINC4	1.22634	-0.55059	3.82721	0.0504268
PEAR1	-1.36736	-0.573495	3.82482	0.0504989
OCIAD1	-0.242316	7.98041	3.8245	0.0505083
GABRB1	0.130176	9.02062	3.82437	0.0505123
ZSCAN18	-0.345963	6.35629	3.82128	0.0506055
FAM179B	-0.133044	7.06495	3.81978	0.0506507
NDE1	-0.450093	2.62756	3.81944	0.0506612
DDRGK1	-0.484667	6.12946	3.81922	0.0506677
FAM209A	-0.886336	0.134578	3.81847	0.0506905
BTBD18	-0.715264	0.633792	3.81807	0.0507026
TMBIM1	0.400551	2.00365	3.8163	0.0507563
FMO1	0.625924	0.455308	3.81581	0.0507711
HTR7	0.322778	2.61262	3.81483	0.0508008
ADGRA1	0.222012	5.81841	3.81388	0.0508295
RNF208	0.3239	6.16095	3.81168	0.0508964
HSP90AB1	0.191613	9.45753	3.81101	0.0509168
LANCL1	-0.184879	6.476	3.80895	0.0509794
RASSF4	-0.260432	4.62693	3.80766	0.0510187
ATG9A	0.218087	5.71791	3.80243	0.0511783
C17orf58	-0.291204	3.74584	3.80189	0.0511947
PRC1	-0.282552	3.70635	3.79987	0.0512566
NAT16	-0.659722	0.672259	3.79951	0.0512676
FASTKD2	-0.360539	4.93263	3.79653	0.0513588
GLDC	-0.20845	4.75163	3.79645	0.0513614
GALR3	-1.29886	-0.371317	3.79494	0.0514078
SLC6A17	0.208882	7.28275	3.79226	0.0514902
CEP63	-0.168402	6.27103	3.78942	0.0515777
KCTD13	0.162239	5.1856	3.78759	0.0516338
AEBP2	-0.170138	8.51573	3.78732	0.0516421
IL22RA2	0.901935	-0.180582	3.78702	0.0516515
SEMA7A	0.351103	5.25616	3.78638	0.0516712
ELL2	-0.145349	7.15504	3.78384	0.0517498
MYBPH	1.30266	-0.58577	3.78369	0.0517545
GPBP1	-0.112294	7.23473	3.78321	0.0517692
JMJD7-PLA2G4B	0.835958	-0.0750403	3.77623	0.0519857
FAM83H	0.446524	2.37149	3.77556	0.0520065
SLC9A1	0.217438	5.32716	3.77247	0.0521028
PLCG1	-0.207768	4.85739	3.76903	0.0522098
HSD17B11	-0.24375	4.68546	3.76896	0.0522121
FAIM2	0.204694	8.98705	3.76887	0.052215
TRIM11	0.277754	4.65271	3.76838	0.0522303
CD300A	0.781098	0.0481156	3.76694	0.0522751
C2orf91	-0.760827	0.313198	3.76588	0.0523083
RP5-874C20.8	0.487052	1.03237	3.76515	0.052331
THAP5	-0.908333	0.0241893	3.76261	0.0524107
RARG	0.352447	2.24211	3.7624	0.0524172
PTK2B	0.233739	8.35568	3.76168	0.0524399
UBE2Q1	0.239127	5.79374	3.76001	0.0524924
ARHGDIA	0.218875	6.20463	3.75942	0.0525109
ADRBK1	0.303546	5.86781	3.75906	0.052522
DRAM1	-0.462993	2.31782	3.75893	0.0525262
MRPL15	-0.324405	4.80419	3.75658	0.0526
DMTN	0.198398	7.44783	3.75371	0.0526903
OLFML2B	-0.373347	3.00056	3.7525	0.0527287
CTD-2006C1.10	-0.809911	0.157931	3.75104	0.0527748
BEST3	0.563912	0.872076	3.74898	0.0528396
IER2	0.2776	3.44981	3.74701	0.0529022
CDKL1	-0.196242	6.99402	3.74371	0.0530067
ARFGAP1	0.314736	5.85824	3.74206	0.053059
NDFIP1	-0.186981	8.61663	3.73638	0.0532396
PEX19	1.18947	-0.510408	3.73235	0.0533683
ATP6V0E1	-0.236325	5.65827	3.72972	0.0534523
SLC24A4	0.180094	5.6759	3.72918	0.0534697
MTRNR2L8	0.732459	6.46711	3.72035	0.053753
CCDC59	-0.257274	5.84737	3.71713	0.0538569
CKMT1B	-0.204827	6.02761	3.71586	0.053898
CTD-2132N18.3	1.12581	-0.467234	3.71452	0.053941
PI4KB	0.200142	6.04594	3.71424	0.0539501
SYT7	0.220922	7.80481	3.71209	0.0540196
NDUFS3	-0.385858	5.79653	3.71142	0.0540415
RP11-403P17.5	-0.397918	3.40196	3.7109	0.0540581
MTHFD1	-0.292816	5.39472	3.70777	0.0541597
GAB4	-0.785499	0.776949	3.70742	0.054171
INSM1	0.413086	2.34837	3.70436	0.0542705
PTGES3	-0.199521	6.84088	3.69916	0.0544399
ASTN2	-0.217424	7.88874	3.69684	0.0545156
SLC6A12	-0.690158	0.666803	3.69396	0.0546098
FMO5	-0.432197	3.72295	3.69346	0.0546261
BTG4	0.982033	-0.293444	3.6924	0.0546608
TRMT44	-0.221173	4.30987	3.6923	0.0546641
MAGEA4	1.18147	-0.641726	3.69022	0.0547325
ARHGEF10	-0.230159	4.76746	3.68647	0.0548557
ELAVL3	0.219343	8.04698	3.68647	0.0548558
AL354828.2	0.65137	0.300075	3.68074	0.0550444
CALCOCO1	-0.207434	5.63328	3.67832	0.0551243
PRRT3	0.183399	5.39795	3.67818	0.0551291
RHOV	0.347941	2.14748	3.67459	0.055248
EPB41	-0.158351	6.92008	3.6737	0.0552774
EPB41L4A	-0.349625	4.4742	3.67267	0.0553115
PRLR	-0.390038	3.34596	3.66878	0.0554407
DLGAP1	0.118137	10.9024	3.66794	0.0554687
ATP6V1H	-0.209804	8.10172	3.66778	0.0554742
LY6G6C	0.836968	-0.088469	3.66672	0.0555094
IBTK	-0.190468	7.10952	3.66649	0.0555168
TMEM38B	-0.206193	4.00778	3.6638	0.0556066
ZDHHC18	0.235556	4.92953	3.66044	0.0557191
NCAPG	-0.840617	0.134396	3.65868	0.0557779
HTR1A	0.712214	0.198817	3.65537	0.0558889
TM4SF18	-1.11644	-0.200722	3.65245	0.0559868
PIM2	0.303687	2.90117	3.6476	0.05615
LRP5L	-0.476205	2.36881	3.6432	0.0562985
POC1B-GALNT4	-1.30746	-0.587144	3.64228	0.0563296
NGLY1	-0.153585	5.79666	3.64189	0.0563431
PRKCH	-0.550657	3.65019	3.63864	0.0564531
MRPS18B	-0.360014	4.49197	3.63443	0.0565959
IGFBP1	-0.998011	-0.126212	3.63329	0.0566347
RTN4RL2	0.206975	5.33756	3.6317	0.0566888
BEND2	0.696703	0.204005	3.63095	0.0567143
DUSP18	0.229298	4.87717	3.62937	0.0567682
LILRA4	-1.31907	-0.553062	3.62859	0.0567948
USH1C	-0.712137	0.944665	3.62859	0.0567949
SOX5	-0.200149	7.88913	3.62103	0.0570537
SDR42E1	-1.3277	-0.592247	3.62084	0.05706
LRRC75B	0.292286	3.27993	3.61979	0.057096
ASB6	0.219071	4.83718	3.61882	0.0571293
DDHD2	-0.179544	6.49532	3.61808	0.0571547
CTNNA3	-0.273039	7.30535	3.61671	0.0572017
CEBPA	0.390365	3.41321	3.61604	0.0572248
RTF1	-0.241199	7.74632	3.61483	0.0572664
HCAR1	1.13563	-0.478312	3.61297	0.0573307
NKAIN2	0.144027	10.314	3.60689	0.0575406
HIST1H2BN	-0.460437	2.13901	3.60502	0.0576054
SGPL1	-0.176282	6.08988	3.60467	0.0576174
ARHGAP33	0.216529	4.66624	3.60286	0.0576803
FAM156B	-1.03614	-0.167655	3.60021	0.0577724
MAZ	0.177736	5.03036	3.59481	0.0579602
RNASE4	-0.938374	-0.625851	3.58508	0.0583005
CDC14A	-0.452051	2.57484	3.5845	0.0583208
IRF2BP1	0.266281	3.87617	3.5839	0.058342
NAA35	-0.212531	6.31768	3.58347	0.0583572
IL17B	0.647693	0.287361	3.58167	0.0584205
MKNK2	0.368448	4.72408	3.58034	0.0584671
ADORA2A	1.18722	-0.494439	3.57942	0.0584996
NPTXR	0.263037	7.14344	3.57718	0.0585785
FOXO1	-0.526028	2.99361	3.57705	0.058583
KCNQ3	-0.169498	9.02728	3.57517	0.0586494
GCKR	0.330199	2.26748	3.57486	0.0586603
SCGB1D2	-1.28206	-0.590218	3.56911	0.058864
ANKRD22	-1.2814	-0.589018	3.56849	0.0588858
UBE2G1	-0.153407	6.30761	3.56607	0.0589717
ATP8B1	-0.218349	6.36435	3.56419	0.0590386
PWP1	-0.281446	5.65168	3.56392	0.0590482
ANKRD30BL	0.152314	8.16443	3.56133	0.0591403
SPOCD1	-0.566853	1.03375	3.55799	0.0592594
KNCN	0.533189	0.72745	3.55169	0.0594847
TCHP	-0.351194	5.34939	3.54987	0.05955
RAG2	-0.789522	0.631814	3.54856	0.0595973
ATF7	-1.17247	-0.609593	3.54583	0.0596955
NFAM1	0.447561	1.98156	3.54338	0.0597834
CDK16	0.280793	5.5529	3.54209	0.0598299
TCF20	0.156527	6.9007	3.54168	0.0598447
CHRND	-1.03694	-0.177261	3.54041	0.0598907
ADGRF1	-0.854041	0.0958926	3.53776	0.0599864
MED24	-0.202219	5.11979	3.53753	0.0599947
MCOLN2	-0.650207	0.631391	3.5367	0.060025
PCGF6	-0.241858	5.29351	3.53408	0.0601196
XRRA1	-0.282527	6.08614	3.53353	0.0601398
ADGRB3	0.166469	11.2334	3.53341	0.060144
SDF4	0.204326	5.6005	3.53305	0.0601571
MAN1A1	0.211767	7.1317	3.53303	0.0601576
BCL6B	0.939623	-0.288264	3.53299	0.0601591
DCAF15	0.239424	3.65633	3.53065	0.060244
BRI3BP	0.161744	6.20276	3.52964	0.0602808
SERPINA11	0.944637	-0.418991	3.52554	0.0604301
FXR2	0.23585	5.69054	3.52409	0.0604832
ZNF282	0.195739	4.15367	3.52242	0.0605439
GJC2	0.599343	1.14256	3.52228	0.0605491
SNRNP48	-0.245955	4.43938	3.52014	0.0606272
CHST13	0.823784	0.0875376	3.51961	0.0606467
NSRP1	-0.195817	5.6043	3.51651	0.0607604
IER5L	0.327033	4.32893	3.51627	0.0607689
MTMR10	-0.192188	4.1547	3.51606	0.0607768
LRP11	-0.202887	5.01237	3.51462	0.0608296
TBK1	-0.16314	6.36831	3.5143	0.0608414
ETV2	0.842165	-0.155925	3.51181	0.0609329
MS4A14	-1.24933	-0.593237	3.5106	0.0609775
KIAA1549L	0.109787	8.28678	3.5095	0.061018
IFNA4	-1.02019	-0.176007	3.50664	0.0611232
PCDHB16	-1.19954	-0.0351414	3.50384	0.0612267
ZNF578	-0.377098	2.30881	3.49863	0.0614196
RGS8	0.574933	1.02007	3.49645	0.0615004
PNPLA1	-0.4384	1.51201	3.49633	0.0615051
ACTA2	-0.531066	2.79939	3.49618	0.0615104
ACYP2	-0.161199	7.83274	3.49591	0.0615207
PRRC2B	0.115708	7.54145	3.4935	0.0616103
HS6ST3	0.111664	9.82396	3.49148	0.0616854
IFT172	-0.191096	6.80711	3.49105	0.0617016
ATG4B	-0.239676	6.57135	3.49067	0.0617155
CD52	-0.644876	1.52312	3.48665	0.0618655
APC2	0.156737	6.53105	3.48656	0.0618692
CREBRF	0.185891	6.97655	3.48516	0.0619215
PSPN	0.371503	2.67346	3.48419	0.0619575
PTGR1	-0.336056	6.63421	3.48315	0.0619967
SESTD1	-0.159451	7.12462	3.48062	0.0620913
FBXO10	0.283107	3.67911	3.47775	0.0621994
PALMD	0.451661	3.3978	3.47207	0.0624131
SRPK1	-0.217721	7.1407	3.47005	0.0624893
GKN2	1.16374	-0.507281	3.46797	0.0625679
RSRC1	-0.130804	6.63426	3.46678	0.062613
NSMAF	-0.175536	6.76299	3.46656	0.0626214
PIGV	-0.306824	2.77659	3.46652	0.062623
SLC19A1	0.344028	2.76963	3.46347	0.0627387
FAM105A	-0.284491	3.84231	3.46235	0.0627811
ZNF829	-0.252268	3.15554	3.45838	0.0629318
IL4R	-0.492892	1.46082	3.45462	0.0630752
TRIM45	0.361348	1.8673	3.4539	0.0631028
PYDC2	0.966839	-0.335161	3.45363	0.063113
DYNLT1	-0.409266	5.18191	3.45267	0.0631497
BCAR3	-0.236668	4.94471	3.45265	0.0631503
CXCL13	-0.366289	2.37389	3.45252	0.0631553
DCTN5	0.143107	6.52313	3.452	0.0631754
AP2A1	0.137389	6.2768	3.45187	0.0631803
KRTAP19-3	-1.2859	-0.568499	3.449	0.0632901
SEC16A	0.139661	5.98439	3.4482	0.0633208
CEMIP	-0.199412	6.01774	3.44779	0.0633363
DNASE2	-0.376058	2.58715	3.44429	0.0634708
ASPH	-0.158183	7.09234	3.44406	0.0634797
ETV5	0.353827	5.61796	3.44389	0.0634862
CPB2	-0.587821	2.60643	3.44236	0.0635448
UXT	-0.299935	3.38425	3.43871	0.0636854
TMBIM4	-1.26478	-0.588989	3.43857	0.0636908
HSPA13	0.245355	6.09386	3.43392	0.0638702
ATP6V1D	-0.372304	6.88373	3.43343	0.0638893
GS1-393G12.13	1.18755	-0.574482	3.43296	0.0639074
GGH	-0.287939	4.22058	3.4327	0.0639175
CPLX2	0.249919	7.87947	3.43249	0.0639257
CCDC47	-0.399461	4.43152	3.43205	0.0639425
TARS	-0.252838	4.20602	3.432	0.0639445
PRR19	0.46554	1.38772	3.42488	0.0642208
CELF4	0.149228	9.16118	3.4241	0.0642511
POSTN	-0.563889	3.61059	3.42262	0.0643089
HR	0.333541	4.25123	3.42142	0.0643556
COMMD3-BMI1	1.02663	-0.392037	3.41984	0.0644174
SNRNP70	-0.139877	7.33095	3.41589	0.0645716
SYT2	-0.508592	4.65745	3.41583	0.0645741
NUP85	-0.262428	4.74171	3.41392	0.0646487
SEPN1	-0.355311	2.40815	3.41058	0.0647795
ATP6V0B	0.259077	7.38272	3.40945	0.064824
CTBP2	-0.161269	5.82416	3.40795	0.0648829
ZC3H15	-0.259975	6.62998	3.40728	0.0649092
NARF	-0.172513	6.16737	3.40343	0.0650611
SLC4A8	-0.131328	7.24306	3.40305	0.0650759
ZNF92	-0.248851	3.80793	3.3974	0.0652991
RSAD1	-0.17577	5.49369	3.39323	0.0654644
DAG1	0.209987	5.20799	3.3916	0.0655294
RHOBTB2	0.188559	6.89306	3.39065	0.065567
FBXL3	0.18238	5.99015	3.39031	0.0655805
PPP1R9B	0.335336	5.81184	3.39023	0.065584
BLMH	-0.205211	4.73913	3.38991	0.0655964
USH2A	-0.360965	4.66454	3.38981	0.0656006
ARSK	-0.227315	4.42299	3.38872	0.0656439
ZFP62	0.241058	3.35384	3.38761	0.065688
CRYBG3	-0.342055	4.18986	3.38759	0.065689
DTX3L	0.957211	-0.310786	3.38569	0.0657647
LGR4	-0.191748	5.49159	3.37909	0.0660285
IRS2	0.172985	7.35437	3.37832	0.0660593
RHOT1	-0.103497	7.54355	3.37415	0.0662268
TM7SF3	-0.228091	6.53918	3.37315	0.066267
NEIL1	-0.269688	6.12751	3.37048	0.0663743
APOL1	-0.563697	1.61566	3.36972	0.0664051
ARG2	-0.315463	5.0323	3.36533	0.0665824
RPL4	-0.250114	7.19066	3.36488	0.0666006
PARP14	0.766668	-0.0152258	3.36442	0.066619
VEGFB	0.314492	3.45952	3.36439	0.0666204
ADAM29	-0.314969	2.9572	3.36428	0.0666248
RPL36A	-1.22416	-0.399371	3.36207	0.0667143
RAB4A	-0.276936	5.56727	3.35998	0.0667989
CAPSL	-0.672943	0.439579	3.35828	0.0668681
MMP17	0.201814	6.32004	3.35782	0.0668866
ELK1	0.415741	6.79336	3.35712	0.0669149
ACIN1	0.187516	6.70551	3.35472	0.0670126
CRB1	-0.196383	5.11906	3.35381	0.0670496
MAVS	-0.231689	5.15117	3.35263	0.0670977
WISP1	0.789908	0.184891	3.35249	0.0671036
MARCO	-0.844351	0.470138	3.35019	0.0671973
ARAP3	-0.545726	3.20713	3.34956	0.0672229
TMEM52	-0.48457	1.15131	3.34786	0.0672926
PDE4D	0.134903	10.8457	3.34712	0.0673228
APPL2	-0.183517	5.97523	3.34595	0.0673705
CNTF	-1.30561	-0.591842	3.34368	0.0674634
IFI44	1.12903	-0.496606	3.34308	0.0674883
C17orf75	-0.200537	4.45929	3.34068	0.0675867
RPIA	0.236152	4.57403	3.34066	0.0675873
SLCO1B3	0.608241	0.533038	3.34019	0.0676068
RCAN3	-0.407329	1.85342	3.34014	0.0676089
GRHPR	-0.327468	4.82904	3.33991	0.0676181
CDK5R2	0.26954	6.08893	3.33782	0.0677044
RALB	-0.254397	4.21155	3.33423	0.067852
PDLIM5	-0.23947	3.5291	3.33354	0.0678806
SEMA6B	0.242108	5.87893	3.32769	0.0681223
GJB4	1.11235	-0.58901	3.32613	0.0681871
THOC2	-0.107603	6.76729	3.32478	0.0682429
ZFHX3	-0.243245	5.10816	3.32449	0.0682551
GPRIN1	0.268355	4.93719	3.32374	0.0682864
BRSK1	0.234869	6.2826	3.32213	0.0683531
SMOC2	-0.611652	1.28088	3.32168	0.0683719
PHLDB3	-0.325732	3.70572	3.32145	0.0683816
RLTPR	0.352174	4.97993	3.32066	0.0684143
ATP6V1E2	-0.28728	4.22876	3.32045	0.068423
GIGYF2	-0.172396	6.81788	3.31887	0.0684888
NUTM2A	-0.966591	-0.626804	3.31485	0.0686567
STX12	-0.166734	6.7104	3.31197	0.0687768
IRF2BP2	0.241893	5.55708	3.31005	0.0688573
CCDC57	-0.198094	6.93655	3.3075	0.0689645
GAGE10	0.591601	0.784137	3.30506	0.0690667
PRKRIR	0.175118	4.4983	3.30262	0.0691696
RP11-468E2.4	0.832479	-0.206882	3.30132	0.0692244
ARHGAP22	0.183321	5.78334	3.30113	0.0692321
B3GALT6	0.249199	3.71387	3.30001	0.0692796
LY96	-0.378272	2.17548	3.2951	0.069487
NBN	-0.17958	5.84487	3.29388	0.0695385
EIF5B	-0.136957	7.06761	3.29358	0.0695514
SYCP3	-0.45012	3.07519	3.29259	0.069593
LZTS1	0.220769	6.20834	3.29152	0.0696384
TMEM88B	0.719571	-0.661257	3.28868	0.0697592
TMEM110	0.719571	-0.661257	3.28868	0.0697592
TAS2R40	0.719571	-0.661257	3.28868	0.0697592
LYPD2	0.719571	-0.661257	3.28868	0.0697592
COMMD3	0.719571	-0.661257	3.28868	0.0697592
PSMD9	0.719571	-0.661257	3.28868	0.0697592
SIGLEC7	0.719571	-0.661257	3.28868	0.0697592
MAP7D1	0.185337	6.08968	3.28704	0.0698288
FBXO42	-0.130459	6.84162	3.28552	0.0698935
AC092384.1	1.07126	-0.640748	3.28517	0.0699086
NFIB	0.129384	7.51408	3.28423	0.0699483
CCNC	-0.204701	5.7894	3.28406	0.0699557
AC006538.4	0.441791	2.45232	3.28295	0.070003
CCNB1	-0.318082	2.5966	3.28294	0.0700035
PPA1	-0.316857	6.79601	3.28086	0.0700921
TBC1D13	0.276315	5.15695	3.27808	0.0702109
COPZ2	0.641617	0.23302	3.27802	0.0702136
TXLNG	-0.167798	5.87669	3.27334	0.070414
SLC2A13	0.0987531	8.87193	3.27316	0.070422
PNPT1	-0.226663	5.88243	3.2724	0.0704544
FAM133B	-0.17313	5.96923	3.27094	0.0705172
ZNF677	-0.290161	3.34744	3.27093	0.0705177
POTEF	-0.989797	-0.202338	3.27083	0.0705218
CLDN2	-0.819518	0.0710711	3.26867	0.0706148
AES	0.192546	7.68166	3.26856	0.0706196
DRC3	-0.345823	4.36975	3.26843	0.070625
C6orf136	-0.216967	5.63936	3.26794	0.0706464
SLC38A5	-0.645127	0.455779	3.26251	0.0708804
CEACAM7	0.812927	-0.153716	3.26095	0.0709481
ZMYM1	-0.227901	3.75643	3.26015	0.0709828
PSD4	-0.364899	2.09201	3.25947	0.071012
PPM1K	-0.167837	7.49409	3.25834	0.0710612
GABARAPL2	-0.467226	7.11161	3.25704	0.0711174
KIF1B	-0.107045	8.76999	3.24984	0.0714302
PVRL3	0.16282	6.9679	3.2487	0.0714801
MAP3K12	0.273909	4.62928	3.24825	0.0714999
CPSF1	0.334318	4.83797	3.24771	0.0715235
TAMM41	-0.211833	5.66058	3.24177	0.0717829
SELPLG	0.640183	0.229601	3.24128	0.0718044
BEX1	-0.443945	8.57795	3.24125	0.0718059
RPRD1A	0.130761	7.63296	3.24021	0.0718514
TDO2	-0.28267	4.49942	3.23782	0.0719562
LATS2	-0.447687	1.95866	3.23758	0.0719669
SLC12A7	0.457696	1.16671	3.23548	0.0720592
DDR1	0.331714	2.39698	3.23521	0.0720711
MRPS22	-0.264229	4.31766	3.23483	0.0720879
NSUN6	-0.156381	6.71781	3.23448	0.072103
EIF2B4	-0.246017	4.09695	3.23352	0.0721455
REEP4	-0.536112	0.789325	3.23	0.0723005
HACL1	-0.165199	6.26637	3.22958	0.072319
MEX3A	-0.595998	0.58866	3.22503	0.0725204
PPP5C	0.16288	5.74749	3.22476	0.0725324
CKLF	0.7556	-0.0652769	3.22386	0.0725723
TMEM81	0.341269	3.32833	3.2234	0.0725928
TRAPPC3L	-0.894309	-0.0952938	3.22294	0.0726129
RNF115	-0.137825	7.50689	3.22263	0.0726268
HHIPL2	0.695275	0.0796786	3.2226	0.072628
AC006328.4	1.1066	-0.510386	3.22052	0.0727205
CADM4	0.19121	4.95063	3.21906	0.0727854
RP11-872D17.8	-1.19044	-0.589802	3.21889	0.0727932
HDGF	0.145342	5.50849	3.21776	0.0728434
SMYD5	0.253718	3.98419	3.21728	0.0728648
CDH18	0.117617	9.60602	3.21667	0.0728916
ST8SIA2	0.607605	0.460768	3.21539	0.0729488
C19orf12	0.141721	6.08377	3.21499	0.0729666
SCN2A	0.076594	9.16844	3.21257	0.0730746
C1orf112	-0.379927	4.53242	3.21068	0.0731591
DUS2	-0.261069	4.44069	3.20819	0.0732704
SMCHD1	-0.120831	6.83796	3.20753	0.0733002
TAF15	-0.143054	7.54016	3.20647	0.0733476
AHI1	-0.19357	9.79292	3.20561	0.0733861
PPARA	-0.40965	2.78135	3.20491	0.0734174
PLXNB2	0.293397	4.96634	3.20488	0.0734188
TMEM127	0.257781	5.87105	3.20277	0.0735135
RIMS3	0.155325	7.26164	3.20137	0.0735768
EGLN1	0.113622	5.92535	3.2003	0.0736249
FAM195B	0.220509	5.92168	3.20027	0.073626
BIRC6	-0.120495	8.35314	3.20004	0.0736364
DMRTC1B	-0.471484	1.62546	3.19825	0.073717
PGLYRP3	0.972521	-0.353508	3.19633	0.0738039
CSPP1	-0.131169	7.10931	3.19614	0.0738121
RAP2A	0.155216	7.22874	3.1961	0.0738142
APOOL	0.146517	5.64215	3.19371	0.0739221
RP11-295K3.1	-0.643983	-0.641665	3.1937	0.0739225
C1orf158	-1.10154	-0.314701	3.19284	0.0739614
CCDC25	-0.217691	5.76459	3.19092	0.0740482
PDZD7	-0.234365	5.5651	3.19071	0.0740579
GPR88	0.342495	3.14318	3.18934	0.0741197
ADCK4	-0.2522	3.48091	3.18893	0.0741387
TPT1	-0.342634	7.39282	3.18824	0.0741699
HNRNPD	0.126611	6.29897	3.18738	0.0742088
ACBD7	0.748823	-0.0396445	3.18733	0.0742112
CLN6	0.440296	1.05006	3.18712	0.0742209
PRF1	1.07462	-0.507916	3.18651	0.0742485
KIAA1109	-0.0929399	7.64806	3.18471	0.0743303
ZRANB2	-0.156452	7.70415	3.18322	0.0743981
MED10	-0.335415	6.23469	3.18056	0.0745193
XXbac-BPG32J3.20	0.474978	1.15016	3.1797	0.0745584
EIF3H	-0.224532	6.10813	3.17918	0.0745823
AOC3	-0.73615	0.294041	3.17885	0.0745974
KCNJ18	1.09496	-0.506407	3.17577	0.074738
COQ10A	-0.322355	2.86501	3.17225	0.0748991
TADA2B	0.239365	4.08616	3.17009	0.0749982
MORF4L2	-0.199401	7.65222	3.16914	0.0750417
CASKIN1	0.257811	5.7451	3.16559	0.075205
ZNF221	0.443227	1.67506	3.16483	0.0752404
PHKA1	-0.295313	2.88407	3.16481	0.0752414
GON4L	-0.20598	6.69596	3.16343	0.0753048
VPS29	-0.28	6.24196	3.16253	0.0753463
NHEJ1	-1.14471	-0.61004	3.16228	0.0753579
C1QL4	0.874806	-0.249143	3.16085	0.075424
TMC8	-0.527685	0.827308	3.15996	0.0754649
TRAK2	-0.123139	6.92676	3.15651	0.0756249
NOP58	-0.144892	6.32404	3.15298	0.0757884
DOC2B	0.31989	3.99829	3.15282	0.075796
UTP14A	-0.199685	4.16378	3.15197	0.0758352
PPP3CA	0.179983	10.3187	3.15197	0.0758353
CTC-398G3.6	0.724411	0.00111865	3.15049	0.075904
FAM72B	0.732758	0.0308818	3.15022	0.0759165
CD3G	-0.636498	0.449335	3.14848	0.0759975
CDO1	-0.271481	5.26976	3.14714	0.07606
NEFM	-0.30858	7.65166	3.14531	0.0761455
ORC6	-0.376837	3.94551	3.14506	0.076157
CREB3	0.279744	4.75613	3.14483	0.0761679
FNIP1	1.22813	-0.606655	3.14422	0.0761965
PKP3	0.473751	0.917014	3.1439	0.0762113
KCNV1	0.187411	6.02425	3.14274	0.0762655
BTBD2	0.21764	5.86052	3.14128	0.0763341
SMTNL1	-0.706927	0.233725	3.14104	0.0763452
CYP2J2	0.664294	0.354936	3.13941	0.0764215
NKAP	-0.202901	4.76319	3.13919	0.0764319
ZNF430	-0.215817	4.81224	3.13835	0.076471
TTLL8	0.715048	0.0519251	3.13505	0.076626
TALDO1	-0.269669	5.61316	3.13454	0.0766502
ZCCHC11	-0.111181	7.2082	3.13362	0.0766932
CDH3	-0.229857	4.8598	3.1335	0.076699
INTS8	-0.191694	5.92225	3.13274	0.0767347
OVGP1	-0.227072	3.68752	3.12977	0.0768748
BTBD6	0.229059	4.78086	3.12963	0.0768811
TMEM213	-0.545705	2.00454	3.12907	0.0769074
ACTR1A	0.210024	6.28994	3.12904	0.0769089
NOS1AP	-0.180854	7.06873	3.12733	0.0769896
PDZD3	-1.17692	-0.39484	3.12668	0.0770203
PUM1	0.125332	7.85978	3.1254	0.0770808
SPAG16	-0.135542	7.68911	3.1253	0.0770859
HEATR5B	-0.181287	6.68254	3.12492	0.0771039
FASTKD1	-0.122974	6.85536	3.12439	0.0771286
C5orf28	0.155346	5.50409	3.12437	0.0771296
DPP4	-0.418793	3.90559	3.1238	0.0771566
FHDC1	0.379005	2.0362	3.12269	0.0772093
CSNK1G2	0.257799	4.92562	3.12018	0.0773283
ACTL6B	-0.322021	6.24606	3.11795	0.0774341
CNOT3	0.260933	4.35359	3.11732	0.0774642
MGAT4B	0.21278	4.82112	3.11713	0.0774732
WDR76	-0.287259	2.86506	3.1171	0.0774744
BRPF1	0.22378	3.3002	3.11668	0.0774946
NANOG	-0.403235	1.54372	3.11239	0.0776989
BNIP3L	-0.146219	7.8548	3.10773	0.0779216
LASP1	0.141309	5.90188	3.10761	0.0779271
C9orf135	-0.636937	0.407299	3.10525	0.0780402
LIFR	-0.151283	5.41347	3.10281	0.0781573
CAV1	-0.428119	2.23118	3.10241	0.0781764
FAM227B	-0.33986	4.39696	3.10174	0.0782087
NUDT9	-0.239014	5.1794	3.10172	0.0782098
EGFL7	0.246061	6.17638	3.10108	0.0782402
UNC79	-0.106034	9.01373	3.09317	0.0786216
TRMT10B	-0.437955	5.50194	3.09255	0.0786517
DDIT3	-0.398524	4.61628	3.09169	0.078693
ACY3	-1.14066	-0.60279	3.09054	0.0787485
TBC1D17	0.187433	5.18813	3.08995	0.0787774
CDK15	-0.50534	2.9654	3.08889	0.0788285
AKAP17A	-0.18499	4.39773	3.08857	0.0788438
STT3B	-0.125228	6.07571	3.08092	0.0792159
B3GNT3	0.569315	0.408372	3.08001	0.0792602
XPNPEP1	-0.204879	5.05253	3.0796	0.0792802
ZFP37	-0.595145	1.76356	3.07915	0.0793021
COQ3	-0.30121	4.38862	3.0768	0.0794168
CSRNP1	0.413041	3.44821	3.0732	0.0795929
MGRN1	0.139175	6.16799	3.07291	0.079607
SRM	0.204607	5.39669	3.07223	0.0796402
ZFP69B	-0.264888	3.03951	3.07211	0.0796458
DIP2C	-0.124522	8.00401	3.07171	0.0796659
GPSM1	0.282575	5.06653	3.07038	0.0797309
TAF5	-0.201203	3.50406	3.06946	0.0797762
RTCA	-0.146623	5.1105	3.06878	0.0798092
PUS7	-0.192831	5.83431	3.06606	0.0799432
LMO1	-0.371691	2.35879	3.06288	0.0800995
ZFPM1	0.262309	3.06757	3.06261	0.0801129
CWH43	-0.823107	0.015361	3.06236	0.0801253
NAPA	0.163167	6.86685	3.06174	0.0801558
ZBTB7A	0.302016	6.81149	3.06173	0.0801561
CCBL1	-0.208792	6.14834	3.06127	0.0801788
CDK5RAP1	-0.198447	5.93246	3.06016	0.0802338
RP11-26J3.4	0.749522	0.0067409	3.05889	0.0802967
INPP5J	-0.247154	3.1005	3.05786	0.0803472
RAB44	-0.634657	0.521141	3.05632	0.0804237
NHLH1	0.443411	1.11434	3.05561	0.080459
RNF139	-0.213025	4.44981	3.05437	0.0805202
MAD2L1	0.276322	2.99601	3.05329	0.0805736
TTBK2	-0.102115	7.87929	3.05253	0.0806115
SWAP70	-0.197874	4.56507	3.05185	0.0806451
F7	0.569936	0.437715	3.0505	0.0807124
ZNF705B	-1.09919	-0.605294	3.04976	0.0807491
RASL11A	-1.08254	-0.334498	3.04877	0.0807984
RCL1	-0.211963	5.32667	3.04706	0.0808835
ZNF519	-0.141537	6.67557	3.04592	0.0809401
CECR6	0.227765	3.92561	3.0457	0.0809514
PRR14	0.189536	4.48456	3.04176	0.0811481
APOM	0.568265	0.403664	3.0411	0.0811807
CD86	-0.776415	0.0503946	3.03838	0.0813169
ANKRD13C	-0.134515	6.94944	3.03799	0.0813365
CAPN15	0.216683	3.95686	3.03642	0.0814154
NOA1	-0.273863	3.80847	3.03493	0.08149
PSMA7	-0.424377	6.68169	3.03344	0.081565
CSTF3	-0.183052	6.88771	3.03154	0.0816607
EEF1D	-0.167854	5.28064	3.03125	0.0816751
PCK2	0.445877	1.00041	3.03061	0.0817071
YEATS4	-0.259872	3.76434	3.03049	0.0817135
EPN1	0.184478	5.69	3.03046	0.0817149
ZNF672	0.255304	2.84788	3.02808	0.0818347
HIVEP1	0.119095	6.49604	3.0275	0.0818643
RUNDC3A	0.173179	7.6174	3.02612	0.081934
CLCA4	-0.751518	0.204812	3.02589	0.0819456
A1CF	-0.772357	0.47471	3.02372	0.0820549
IRF2BPL	0.219671	4.91582	3.02278	0.0821024
NUP160	-0.207997	5.81374	3.02205	0.0821394
UBE2C	-0.917835	-0.133063	3.02074	0.0822061
LMO7	-0.122023	7.24118	3.02062	0.0822121
EFCAB11	-0.237567	4.90153	3.02041	0.0822225
ITM2B	-0.283058	8.36057	3.01916	0.0822859
CCNF	-0.244912	4.57046	3.01694	0.0823986
ENDOU	0.909388	-0.369777	3.0169	0.082401
TBC1D10A	0.315268	2.19733	3.01672	0.0824098
MICU2	-0.159436	7.38358	3.01656	0.0824183
CRYGA	-0.501976	1.22052	3.01552	0.082471
ODF2L	-0.138568	7.40174	3.01519	0.0824877
VCPKMT	-0.218596	4.2973	3.01393	0.0825518
EDARADD	-0.463781	3.52813	3.01316	0.082591
ANKRD66	-1.14423	-0.611138	3.01185	0.0826577
NMNAT2	-0.118222	8.36411	3.01137	0.0826822
CYP2D6	0.529788	1.42749	3.00974	0.0827658
PPIP5K1	-0.14318	6.73788	3.00928	0.082789
WIPF2	0.111187	7.5404	3.00737	0.0828867
BTBD17	0.7394	0.0142191	3.00707	0.0829021
AP1B1	0.136501	6.12129	3.00684	0.0829135
MTF2	-0.20547	6.57829	3.00625	0.082944
SLFN5	-0.261853	3.40518	3.00478	0.0830193
ADA	-0.562639	0.683185	3.00472	0.0830224
LRRC56	0.338493	2.32607	3.00345	0.0830873
MTERF2	-0.275351	4.53058	3.00248	0.0831369
CDC42EP2	0.362936	1.8184	3.00231	0.0831459
TBC1D10B	0.228771	4.8146	3.00192	0.0831658
TOM1L1	-0.361364	6.62749	3.0001	0.0832594
DYNC1H1	-0.160955	8.21847	2.99727	0.0834051
NPPC	-0.675056	0.39085	2.99411	0.0835679
CDK5RAP2	-0.129268	5.88031	2.99384	0.0835817
RABGAP1	-0.100726	7.86934	2.99246	0.083653
IL1B	-1.10137	-0.308155	2.99123	0.0837166
GZMH	1.15679	-0.577707	2.98895	0.0838348
TAF1D	-0.168151	7.95476	2.98798	0.0838847
PSMC3IP	0.354296	1.64638	2.98744	0.0839127
CUBN	-0.275564	3.38119	2.98716	0.0839274
ABCA1	-0.282642	2.71171	2.98697	0.0839371
TRNAU1AP	-0.164157	6.17417	2.98636	0.0839688
RP11-111M22.2	-0.184775	4.7873	2.98632	0.083971
TMX2-CTNND1	-1.13482	-0.609092	2.98619	0.0839777
TSSK6	0.642174	0.166834	2.98618	0.083978
ATG4C	-0.178472	5.67732	2.98564	0.0840059
CBX8	0.40126	1.32995	2.98549	0.0840139
TRAPPC6B	-0.178811	6.29805	2.98479	0.0840499
ZNF567	-0.183265	4.51056	2.98449	0.0840656
ASPDH	0.278242	3.81867	2.98444	0.0840683
RTN4	-0.220508	9.67744	2.98442	0.0840693
TMEM128	-0.21559	4.40805	2.98391	0.0840956
UBA52	0.212821	6.72972	2.98182	0.0842047
C11orf49	-0.114238	7.77068	2.98101	0.0842465
GYPA	-0.403356	1.60663	2.98035	0.0842813
DNLZ	0.662411	0.122223	2.98032	0.0842826
ZNF124	-0.263103	4.49331	2.98031	0.0842831
APOA2	-0.873204	-0.513335	2.97989	0.0843051
TLE4	-0.161723	7.39112	2.97763	0.0844226
CLMP	-0.321744	4.90658	2.97723	0.0844438
WDR74	0.221028	4.2422	2.97702	0.0844546
TSPAN15	0.38925	1.55124	2.97685	0.0844636
STX8	-0.146374	7.29524	2.97535	0.084542
XXbac-B562F10.12	-1.09946	-0.603555	2.97302	0.0846636
TMEM170A	-1.12556	-0.61126	2.97129	0.0847545
CD79B	-1.15553	-0.60153	2.97066	0.0847871
ARFGEF1	-0.108267	7.0579	2.97052	0.0847944
CLDN3	0.879989	-0.318879	2.97046	0.0847978
ILVBL	0.240781	4.10299	2.97045	0.0847984
TMEM163	-0.161884	6.15169	2.97001	0.0848211
DHPS	-0.307614	5.25182	2.96949	0.0848488
RP11-599B13.6	0.761552	-0.115901	2.96928	0.0848596
FAP	-0.232069	4.98358	2.96892	0.0848785
PARD3	-0.301931	4.54997	2.96827	0.0849127
FBXO25	-0.117824	5.47798	2.96755	0.0849504
CCDC28A	-0.181448	5.25995	2.96734	0.0849615
LEMD3	-0.142285	5.56693	2.96523	0.0850725
CD5	0.462876	1.27145	2.96493	0.085088
VIM	0.526275	0.644455	2.96292	0.0851941
NACC2	-0.280772	2.67101	2.96231	0.0852259
DENND4C	-0.164744	6.44529	2.96136	0.085276
PSMC1	-0.277319	6.10615	2.95902	0.0853995
BARD1	-0.255081	3.27015	2.95853	0.0854255
XKRX	-0.496211	0.994112	2.95778	0.0854652
TMEM64	0.131543	6.00495	2.95734	0.0854883
SRSF7	-0.337732	6.94061	2.95688	0.0855129
ACOT12	-0.421522	1.62942	2.95531	0.0855961
ZNF675	-0.199447	6.33345	2.9505	0.0858508
GPR137	0.209365	5.28632	2.94917	0.0859216
OR52A1	-0.637394	1.35685	2.94528	0.086129
UNC5A	0.13736	6.76441	2.94414	0.0861897
HEXB	-0.192521	5.88248	2.94387	0.0862039
ZNF655	1.13255	-0.608343	2.94355	0.0862212
TAPBP	0.177286	6.03072	2.94343	0.0862273
ARID4B	-0.116454	7.9053	2.94179	0.0863151
SIGLECL1	-1.00739	-0.238251	2.9417	0.0863201
CTC-326K19.6	0.554009	0.657761	2.94134	0.0863388
SLC35G6	-1.23527	-0.495902	2.9408	0.0863678
AC253572.1	0.615746	0.728588	2.94007	0.0864069
LYZL2	1.25696	-0.536115	2.93985	0.0864188
CCK	-0.309979	9.18542	2.93828	0.0865026
TMF1	-0.148152	5.57892	2.938	0.0865179
VPS13A	-0.0931001	8.11034	2.93796	0.0865201
LRRTM3	0.120829	8.83984	2.93613	0.0866178
SGK1	0.188917	6.4982	2.93604	0.0866231
ARV1	-0.246942	5.13617	2.93558	0.0866475
NUDT1	-0.511718	1.22534	2.93455	0.086703
FXYD6	-1.06142	-0.330339	2.93376	0.0867451
KRT9	-1.11763	-0.611134	2.93337	0.0867663
ZMYND19	0.355471	3.77101	2.9331	0.0867808
RESP18	-0.670943	0.422724	2.93305	0.0867835
HLA-A	0.396307	3.6408	2.93299	0.0867864
HPS4	-0.195477	5.54596	2.93254	0.086811
NRGN	0.187045	9.39444	2.9321	0.0868345
RIC1	-0.209358	6.07153	2.93075	0.0869073
RAB11FIP2	0.145039	6.53138	2.92943	0.0869783
NEDD8-MDP1	0.88915	-0.300656	2.92933	0.0869838
COA6	-0.243953	5.2581	2.92924	0.0869882
CDK2AP1	0.611074	0.21261	2.92808	0.0870512
MDH1	-0.349286	8.11246	2.92532	0.0871998
MAGI3	-0.136887	8.01354	2.92283	0.0873347
ZSCAN25	-0.210134	3.28512	2.92171	0.0873951
CLPX	-0.139982	5.54585	2.92071	0.0874494
ALAS1	-0.30847	4.00605	2.92053	0.0874593
GOLGA6L1	1.05379	-0.507651	2.9204	0.0874663
FZD6	-0.276875	3.88611	2.9192	0.087531
KCNJ4	0.209344	5.98227	2.91858	0.0875647
ZNF738	-0.396967	3.22412	2.91821	0.087585
KATNBL1	-0.197122	6.86617	2.91773	0.0876112
HTRA3	-1.23236	-0.491288	2.91737	0.0876304
TDRD10	0.404419	1.24472	2.91601	0.0877044
ARHGDIG	0.261701	5.31728	2.91547	0.0877336
DEFB107A	-1.13765	-0.592638	2.91145	0.0879526
CRBN	-0.208704	6.78359	2.91055	0.0880016
PCSK5	-0.304151	5.15807	2.90896	0.0880889
SLC35B1	-0.278137	5.20728	2.9064	0.0882284
GRID2	0.20319	9.02812	2.90439	0.0883389
FAM49B	-0.129765	8.19592	2.90429	0.088344
AC009065.4	-0.697741	1.61703	2.90425	0.0883461
PPIG	-0.108214	7.6981	2.90402	0.0883588
PDZD4	0.310378	6.43328	2.90232	0.0884523
PLEKHF2	0.307503	2.44399	2.90198	0.0884711
SLC25A37	-0.225742	6.69129	2.90176	0.0884828
ZNF224	-0.21585	5.06626	2.90171	0.0884856
RP11-745O10.4	-0.876927	-0.0954678	2.90081	0.0885351
PCDHB3	-0.569207	0.561571	2.89992	0.0885841
C2orf40	0.309152	3.05212	2.89785	0.0886979
KRT73	-1.09459	-0.610318	2.89748	0.0887182
MED4	-0.122887	6.20107	2.89189	0.0890266
PIGQ	0.260493	5.91621	2.89095	0.0890787
SHC4	0.306311	2.57768	2.89003	0.0891293
PYCR2	-0.352288	-0.660412	2.88613	0.0893451
ARPC4	-0.352288	-0.660412	2.88613	0.0893451
BMP15	-0.352288	-0.660412	2.88613	0.0893451
RNF224	-0.352288	-0.660412	2.88613	0.0893451
RP11-864I4.1	-0.352288	-0.660412	2.88613	0.0893451
ZNF605	-0.352288	-0.660412	2.88613	0.0893451
GOLGA6A	-0.352288	-0.660412	2.88613	0.0893451
KRTAP1-1	-0.352288	-0.660412	2.88613	0.0893451
ANKRD60	-0.352288	-0.660412	2.88613	0.0893451
CTD-2278I10.6	-0.352288	-0.660412	2.88613	0.0893451
KIR2DL1	-0.352288	-0.660412	2.88613	0.0893451
KLHDC7B	-0.352288	-0.660412	2.88613	0.0893451
TNK2	0.178028	6.60387	2.88497	0.0894095
SPDL1	-0.219031	3.3091	2.88423	0.089451
RPL15	-0.381823	8.14359	2.8835	0.0894913
ERAP1	-0.186668	4.45987	2.88269	0.0895366
HERC2	-0.117812	7.77451	2.88255	0.0895438
RP5-850E9.3	-1.10711	-0.603684	2.88191	0.08958
PKIA	0.142589	7.18027	2.88101	0.08963
CDH17	-0.53239	0.901038	2.88032	0.0896682
ZNF431	-0.173886	5.33935	2.87803	0.0897956
MFSD8	-0.180985	5.27729	2.87704	0.0898508
KIF21A	-0.131775	7.94455	2.87598	0.0899105
SGPP2	0.142134	5.7477	2.87387	0.0900282
DOK2	-1.07309	-0.270355	2.8735	0.090049
AAAS	0.177457	4.23188	2.87068	0.0902065
NOP56	-0.260878	6.07096	2.87051	0.0902163
SEC24A	-0.154681	5.73708	2.86988	0.0902515
ART3	-0.229727	6.05386	2.86972	0.0902605
OTOR	-1.11989	-0.609451	2.86908	0.0902964
TBX5	-1.05858	-0.298036	2.86868	0.0903187
C8orf22	0.672973	0.0906963	2.86846	0.090331
POTED	-1.1339	-0.410454	2.86594	0.0904731
ZNF783	0.248967	4.85183	2.86566	0.0904888
MAF	0.451403	2.03402	2.86479	0.0905376
NBPF26	0.427282	1.78977	2.86331	0.090621
RSPO3	-0.318357	3.89937	2.86245	0.0906695
EPC1	-0.121473	7.46558	2.86196	0.0906968
OR13C5	1.09748	-0.51935	2.86133	0.0907322
ABHD10	0.22742	5.08691	2.85916	0.0908552
TIMP3	-0.686833	6.63408	2.85798	0.0909218
SLC1A3	0.432286	2.66157	2.85781	0.0909313
SAMD9	0.58426	0.28556	2.85773	0.0909358
C7orf55	-0.900857	-0.628184	2.85573	0.091049
LA16c-380H5.3	-1.15031	-0.372699	2.85537	0.0910691
RGS12	-0.210708	6.21265	2.85312	0.0911967
SEC61A1	0.230146	4.97938	2.85236	0.0912402
ZNF354C	-0.319722	2.97906	2.85204	0.0912582
HSD17B1	0.358712	1.76697	2.85174	0.0912753
CDK5RAP3	-0.239611	5.93772	2.8509	0.0913229
PNPLA6	0.188008	5.68653	2.85012	0.091367
CPED1	-0.38375	2.82188	2.84856	0.0914557
TWIST1	0.348958	3.28919	2.84653	0.0915711
YIPF2	0.161416	4.92289	2.84634	0.0915821
CCNJ	0.283328	2.11463	2.84573	0.0916167
RENBP	0.559284	0.40467	2.84501	0.091658
LHFPL1	0.684154	0.104606	2.84326	0.0917577
PYGO1	-0.522614	1.20929	2.84254	0.0917988
TEAD3	0.678245	0.0389963	2.84251	0.0918009
FCMR	-1.14283	-0.409998	2.84207	0.0918259
RALGAPA1	-0.0960897	7.6857	2.84054	0.0919131
HSF2	-0.155227	5.39006	2.83779	0.0920706
WNT10B	0.195125	4.5731	2.83525	0.0922164
UBXN6	0.219991	6.16466	2.83514	0.0922228
GIMAP6	-1.05451	-0.601674	2.8344	0.0922654
POLE3	-0.236612	4.38054	2.83416	0.0922793
RPL36AL	-0.510064	5.92887	2.83403	0.0922864
FHL5	-1.01757	-0.226006	2.83193	0.092407
RPL31	-0.318846	7.33578	2.83162	0.0924252
RARS	-0.261418	6.19808	2.82883	0.0925859
GRIP2	-0.441552	2.0463	2.82801	0.0926331
UBE3A	-0.135984	7.37943	2.82527	0.0927915
ARHGEF26	-0.303073	3.39095	2.82454	0.0928335
FAM46B	-0.688947	0.829461	2.82322	0.0929099
CCRL2	1.08494	-0.572838	2.82307	0.0929184
AC110602.1	-1.05136	-0.607212	2.82235	0.09296
ARL14EP	-0.210358	5.48377	2.82223	0.092967
PEX11B	-0.326518	5.0379	2.82044	0.0930709
ABRA	-0.722264	0.144882	2.81968	0.0931147
HP1BP3	0.147163	7.60211	2.8195	0.0931255
CELF1	0.131998	8.3846	2.81868	0.0931732
KRT222	-0.579088	0.485869	2.81859	0.0931783
PDE1B	0.166894	6.05083	2.8167	0.0932882
F11R	0.359846	1.70058	2.81552	0.0933565
STXBP6	0.191318	6.53499	2.81513	0.0933791
POLR2B	-0.168569	6.35755	2.81225	0.0935468
CRLF3	-0.404185	7.3037	2.8104	0.0936553
SSBP2	-0.121243	7.9888	2.81015	0.0936697
SHOX2	-1.09739	-0.600408	2.80975	0.0936929
TNNI3K	0.318369	2.0426	2.80884	0.0937462
CCDC87	0.717959	-0.0889409	2.80799	0.0937959
PLCB4	-0.153396	6.57908	2.80791	0.0938004
ASB10	0.741513	-0.14226	2.80683	0.0938639
CSE1L	-0.150004	5.71409	2.80579	0.0939247
CTU1	0.327589	2.127	2.80577	0.0939259
GALC	0.167487	4.77872	2.80437	0.094008
ZNF331	-0.183545	6.3172	2.80166	0.0941668
NT5DC1	-0.161653	5.9207	2.8011	0.0941996
COPS6	-0.30616	6.21928	2.80064	0.0942269
CYP3A5	-0.625075	2.91708	2.79982	0.0942751
FAM47C	-1.08662	-0.605951	2.79956	0.09429
VPREB3	0.613154	0.509931	2.79931	0.0943048
DIEXF	0.156898	4.3575	2.79783	0.094392
ERGIC2	-0.178314	6.12974	2.79751	0.094411
RASGRF1	0.151635	6.96871	2.79476	0.0945729
NUTM2F	-0.59163	0.465745	2.79363	0.0946395
HS6ST1	0.136983	6.8567	2.79338	0.0946545
HMGXB4	-0.245058	5.98799	2.79229	0.0947188
NRG3	0.147459	11.1718	2.79163	0.0947576
CCT6A	-0.216977	5.77805	2.7912	0.094783
COX6A2	-0.841616	-0.100905	2.79042	0.0948292
KIAA0753	-0.169468	5.73964	2.79018	0.0948437
C19orf44	0.220506	3.24887	2.78978	0.0948673
ADSL	-0.253013	3.6498	2.78848	0.0949442
ABCG4	0.206025	3.54304	2.78677	0.0950455
CCDC38	-0.480942	2.16292	2.78673	0.095048
NPIPB3	-0.40456	3.51201	2.78623	0.0950779
PSMB7	-0.273466	6.34637	2.78622	0.095078
CA14	0.853948	-0.310955	2.78458	0.0951756
C9orf57	-0.474382	1.06542	2.78304	0.0952675
TTYH1	0.177219	6.01228	2.78142	0.0953637
SZRD1	0.20485	4.17614	2.78001	0.0954477
LRRN2	0.143426	6.0744	2.77964	0.0954694
PITPNM3	0.146199	5.43512	2.77919	0.0954962
NUDCD1	-0.13375	4.92078	2.77822	0.0955541
SAP30L	0.213083	4.01722	2.77796	0.0955695
AP3S2	0.230264	3.92005	2.77776	0.0955815
OLFM3	0.088548	8.78621	2.77709	0.0956217
EFCAB1	0.490883	2.21304	2.77665	0.0956482
DRAM2	-0.176604	4.33687	2.77664	0.0956486
HSPB7	0.65476	0.602	2.77414	0.095798
B4GALT5	0.115018	6.54749	2.77357	0.0958321
RHBDD2	0.210751	7.7759	2.77322	0.0958534
AP000275.65	-0.398253	1.84211	2.77298	0.0958678
METTL20	-0.276504	2.73918	2.77034	0.0960259
FRA10AC1	-0.183451	6.03473	2.77017	0.096036
TNFRSF19	-0.232378	3.82373	2.76768	0.0961856
ZNF559-ZNF177	-0.260316	3.91411	2.76675	0.0962414
NLGN2	0.134108	6.07009	2.76481	0.0963579
CMC2	-0.180535	6.35524	2.7642	0.0963948
PTOV1	0.279843	5.76681	2.76376	0.0964214
GZMB	1.0956	-0.534763	2.76142	0.0965622
PXDN	-0.308101	3.93197	2.76125	0.0965726
OR2C1	0.965471	-0.622968	2.76025	0.0966334
CCDC86	0.277292	2.69138	2.75892	0.0967138
PSMD1	-0.111453	7.15276	2.75862	0.0967317
CISD1	-0.255927	7.20237	2.75701	0.0968289
RP11-77K12.7	-0.987407	-0.261802	2.75609	0.0968846
CBSL	0.974771	-0.424793	2.75585	0.0968995
ADAM28	-0.482544	2.28297	2.75486	0.0969595
RAB18	-0.126615	6.78236	2.7534	0.097048
SH2D5	0.229965	4.52821	2.75295	0.097075
KNOP1	-0.392505	5.3006	2.75103	0.0971917
TACC1	-0.1307	7.94358	2.75098	0.0971946
C16orf89	0.426198	1.02434	2.75098	0.0971949
CAND2	-0.188711	4.9202	2.75085	0.0972028
TWF1	0.21212	4.16773	2.75034	0.0972341
RAD54B	-0.231358	3.12156	2.74971	0.0972719
WHSC1L1	-0.128411	8.49353	2.74765	0.0973977
FP325317.1	0.503127	1.37523	2.74709	0.0974314
RIMS4	0.254461	4.98807	2.74476	0.0975737
P2RY11	0.414831	3.81668	2.74363	0.0976428
IGFLR1	-0.809861	-0.058076	2.7433	0.0976631
FAM46D	-0.477097	2.16588	2.7431	0.0976753
PLIN4	0.638723	0.214325	2.74304	0.0976785
STRIP1	-0.169247	5.13206	2.7428	0.0976935
USP14	-0.145077	6.57835	2.74023	0.0978509
GTF3C2	-0.180093	5.55593	2.73911	0.0979195
CHRM2	-0.294451	4.97002	2.7384	0.0979625
PSME1	-0.375047	3.03944	2.738	0.0979876
ZNF836	-0.229274	3.52026	2.73789	0.0979939
B4GALT2	0.255804	4.87441	2.73737	0.0980257
RP11-108K14.8	0.465772	0.727789	2.73621	0.0980975
DIRAS1	0.190578	6.44048	2.73291	0.0983
C19orf47	0.196679	3.36231	2.73237	0.0983333
HHLA1	-0.50018	0.806933	2.73213	0.0983482
AL162426.1	0.818749	-0.259892	2.73205	0.0983532
BCKDHA	-0.479244	0.96325	2.73193	0.0983605
TENM2	0.155894	10.509	2.73167	0.0983765
AKNAD1	-0.40853	1.77574	2.73135	0.098396
DDX53	1.07006	-0.5559	2.73085	0.098427
OLFM2	0.187628	5.79833	2.73077	0.0984319
NFATC4	0.605083	0.185708	2.72998	0.0984807
RSRP1	-0.171574	7.70735	2.72929	0.0985233
FCER1G	0.762462	-0.18113	2.72914	0.0985322
WFDC9	0.72476	-0.0508216	2.72878	0.0985547
PIGK	-0.118207	5.79854	2.7285	0.098572
RAMP2	-0.55478	0.572912	2.72827	0.0985863
CAPN5	0.225661	3.68053	2.72737	0.0986419
NUB1	-0.148346	5.13088	2.72662	0.0986882
GPR22	-0.268002	6.62519	2.7266	0.0986889
LSM8	-0.360218	3.89288	2.72655	0.0986921
NECAP1	-0.212027	6.22424	2.72601	0.0987257
ZNF550	-0.242537	2.88802	2.72519	0.0987765
PRR26	0.733735	-0.0484565	2.72502	0.0987869
XPO4	-0.184639	6.37803	2.72386	0.0988589
GLMP	-0.233487	3.13781	2.72344	0.0988847
SAR1A	0.140035	5.54948	2.72327	0.0988949
TBX2	-0.874032	-0.138006	2.72292	0.0989167
PRAME	-1.19344	-0.487483	2.72194	0.0989775
USP8	-0.096923	6.51625	2.72106	0.0990324
RTN3	0.0871678	9.64684	2.71872	0.0991778
PIGG	-0.195098	5.42618	2.71739	0.0992601
ZNF84	-0.142379	5.69514	2.71641	0.0993209
EIF1B	-0.331419	7.08885	2.71519	0.099397
C7orf77	-0.725115	0.10965	2.71301	0.0995329
LRRC66	0.242144	3.0026	2.70956	0.0997484
KDM2A	0.11558	7.27835	2.70844	0.0998188
PANX3	-0.674962	0.179458	2.70779	0.0998593
RPS8	-0.285117	6.98039	2.70753	0.0998756
PCDHB15	-0.473775	0.95068	2.70706	0.0999052
C1QTNF4	0.286929	6.1506	2.70621	0.0999584
CHFR	-0.194342	6.11754	2.70538	0.10001
EFCAB9	0.598671	0.230465	2.70523	0.10002
RAB6A	-0.12598	7.90727	2.70218	0.100211
ZBTB16	-0.163655	7.98013	2.69878	0.100425
GPD1	0.393556	1.82727	2.69783	0.100485
TTC24	0.840853	-0.30703	2.69781	0.100486
SNX33	0.417136	1.44944	2.69729	0.100519
KCNK16	0.663136	-0.660855	2.69584	0.10061
CD40LG	0.663136	-0.660855	2.69584	0.10061
DKK4	0.663136	-0.660855	2.69584	0.10061
HOXB2	0.663136	-0.660855	2.69584	0.10061
KIR2DL3	0.663136	-0.660855	2.69584	0.10061
KIR2DL4	0.663136	-0.660855	2.69584	0.10061
RAP2C	0.275206	3.01582	2.69578	0.100614
LTBP1	-0.266197	4.93062	2.69575	0.100616
HEATR6	-0.17761	4.19616	2.69329	0.100772
ENTPD6	0.210654	6.69268	2.69305	0.100787
SUPT5H	0.115922	6.38158	2.69202	0.100852
PAIP2	-0.186566	6.5349	2.69111	0.10091
PIP	-1.18847	-0.487974	2.68854	0.101072
LHX2	0.155798	5.62624	2.68796	0.101109
ARMCX5	-0.221256	3.67277	2.68583	0.101245
TFPI	0.480895	1.01847	2.68563	0.101257
ZNF629	-0.26828	2.92283	2.68556	0.101261
HCST	0.697133	-0.109189	2.6851	0.101291
C11orf30	-0.132299	6.30534	2.68476	0.101312
DDX26B	-0.238081	5.24581	2.68469	0.101317
KIRREL3	0.130459	8.43089	2.68412	0.101353
GPR75-ASB3	-0.190229	6.44842	2.68399	0.101361
CDH8	0.114751	8.28477	2.68371	0.101379
ASXL3	0.135915	6.94251	2.6821	0.101482
CDC42EP5	-0.570035	0.814765	2.68202	0.101487
NPM1	-0.392243	5.68715	2.68067	0.101573
ZNF267	-0.223722	3.73923	2.6802	0.101603
GRAMD1B	0.102791	7.00467	2.67968	0.101636
CDC42EP3	-0.19582	4.88709	2.6793	0.10166
SYNGR3	0.178371	6.4185	2.67851	0.101711
TOP1	-0.105131	7.15715	2.67788	0.101751
MTERF1	-0.175284	6.2353	2.6775	0.101775
RAB3C	0.124763	7.40038	2.67696	0.10181
DYNC1I1	-0.0858983	8.85218	2.67655	0.101836
GLI2	-0.524873	2.36433	2.67652	0.101838
FBXO30	0.27225	3.76416	2.67648	0.101841
ALDH18A1	0.160615	4.86939	2.67629	0.101853
IL21	0.775196	-0.235157	2.67538	0.101911
RARA	0.258312	4.12919	2.67446	0.10197
CCDC7	-0.166882	5.3637	2.67391	0.102005
SNX14	-0.118462	6.35092	2.67349	0.102032
SOBP	0.0971312	8.14613	2.67134	0.10217
PTPN5	0.124939	6.92079	2.66699	0.10245
DHCR7	0.274424	3.63449	2.66685	0.102459
IQGAP1	-0.197095	5.80937	2.66669	0.102469
IL1R2	-0.959861	-0.258993	2.66654	0.102478
GNAO1	0.168391	8.45126	2.66629	0.102494
TANGO6	-0.173081	6.54928	2.66563	0.102537
TIFAB	-0.903384	-0.21448	2.66517	0.102567
LGALS9	0.591324	0.253905	2.66501	0.102577
EYS	-0.323205	4.8605	2.66397	0.102644
IL31RA	-0.717358	0.0777101	2.66366	0.102664
RPE65	0.827312	-0.262474	2.66333	0.102686
SYNDIG1	0.124021	7.34746	2.66199	0.102772
GABRR2	0.498983	0.593165	2.66157	0.102799
FBLN1	-0.397526	1.60962	2.66031	0.102881
DNAI1	-0.312465	2.96518	2.65995	0.102904
FAM57B	0.204083	5.03328	2.65932	0.102945
IBA57	0.271251	2.28354	2.65921	0.102952
MRPS7	-0.351865	5.22113	2.6586	0.102991
SETD7	-0.184111	4.97936	2.65818	0.103019
CTF1	-0.791502	-0.039623	2.65779	0.103044
RNF145	0.0964382	7.08718	2.65686	0.103104
DRD4	-0.602891	0.897916	2.6545	0.103257
AL023806.1	0.957835	-0.464027	2.65412	0.103282
FHL1	-0.200333	6.5571	2.65288	0.103363
NUP93	-0.172092	6.09506	2.65243	0.103392
KIAA1586	-0.252087	4.74751	2.65194	0.103424
CACNB4	-0.107534	8.86573	2.65162	0.103445
RUSC2	0.142281	6.72006	2.65146	0.103455
TARS2	-0.182352	4.7025	2.65144	0.103456
CTNND2	0.0940995	10.029	2.65141	0.103458
SKAP1	-0.346762	3.09006	2.65111	0.103478
NMT1	-0.129427	7.24162	2.65095	0.103488
USP27X	0.254339	3.46017	2.65012	0.103542
PIP5K1C	0.171233	6.46452	2.64991	0.103556
WBSCR22	-0.230102	5.22558	2.64938	0.10359
CRTC3	-0.196507	6.88037	2.648	0.103681
DPCR1	0.600472	0.28241	2.64748	0.103714
CCNH	-0.308016	5.02796	2.64732	0.103725
KCNG1	0.31477	3.49048	2.64685	0.103755
OTUD7B	-0.135298	5.37083	2.64599	0.103811
WBSCR27	-0.540413	1.72376	2.64521	0.103862
INPP5B	-0.195726	6.21467	2.64496	0.103879
NDUFAF5	-0.165484	5.05396	2.64444	0.103913
HERC5	0.483451	0.759447	2.64364	0.103965
LRCOL1	0.893167	-0.386125	2.64261	0.104032
SLC38A9	-0.146813	6.24308	2.63991	0.104209
AP000769.1	-0.506566	2.57016	2.63979	0.104217
SMARCA1	-0.127797	5.69561	2.6393	0.104249
RPL7	-0.515899	7.09465	2.63921	0.104255
PROS1	-0.203445	4.65068	2.63819	0.104322
BTG1	-0.270711	6.0225	2.63807	0.10433
PDHB	-0.387138	5.33287	2.6361	0.10446
ZNF544	-0.16355	6.61642	2.63571	0.104485
MKS1	-0.292324	4.10653	2.63562	0.104491
UQCRC2	-0.272642	6.90891	2.63428	0.104579
SH2D3A	0.574138	0.41208	2.63423	0.104583
CPB1	0.440398	0.999782	2.63373	0.104615
HPS1	-0.150517	4.72471	2.63161	0.104755
ESF1	-0.125991	7.5709	2.62964	0.104885
RNF151	1.02059	-0.607272	2.62909	0.104922
CYB561D2	1.06858	-0.642895	2.62823	0.104979
CTB-127M13.1	-0.423325	1.12265	2.62788	0.105002
HS3ST4	-0.172775	8.39328	2.62782	0.105005
EXOC6	-0.109216	7.8118	2.62671	0.105079
SLTM	-0.114438	6.72522	2.6263	0.105107
BEX4	-0.35103	7.48219	2.62582	0.105138
LY6E	0.244489	6.82958	2.62578	0.105141
CLDN9	0.55677	1.41069	2.62574	0.105143
IMPG1	0.32028	2.0443	2.62461	0.105219
AC079907.1	0.441248	-0.643564	2.62459	0.10522
C5orf24	0.184504	5.97503	2.62392	0.105264
DDO	0.84904	-0.352428	2.62342	0.105297
CNTN1	0.107439	9.66223	2.62326	0.105308
NHLRC3	-0.317321	6.06149	2.6226	0.105351
TTC21A	-0.281409	5.1575	2.62085	0.105468
TUBA4A	-0.347335	7.56136	2.62065	0.105481
WFS1	0.283185	4.67164	2.62018	0.105513
CMKLR1	-0.660214	0.226702	2.61946	0.105561
MTHFD2L	-0.170568	6.00245	2.61824	0.105641
ADGRG4	-0.703045	0.165991	2.61768	0.105679
PCDH11Y	-0.270866	6.01099	2.61765	0.105681
TESK2	-0.292434	5.53033	2.61676	0.10574
NDUFAB1	-0.350719	5.42283	2.61514	0.105848
ZER1	0.126725	7.73515	2.61334	0.105969
DPRX	0.483639	0.620417	2.61261	0.106017
PRKG1	0.140599	8.34817	2.61254	0.106022
ACACB	-0.259536	3.31729	2.6119	0.106064
FKBP5	-0.262001	6.46259	2.61186	0.106068
ASPM	-0.406749	1.45151	2.61035	0.106168
GBP2	-0.827935	0.278215	2.61018	0.10618
CDON	-0.136394	6.10129	2.60992	0.106197
NAB2	0.242475	5.38675	2.60876	0.106275
GSK3A	0.191056	6.02933	2.60782	0.106338
OXNAD1	-0.150409	5.93689	2.60619	0.106447
COL3A1	0.962505	-0.484553	2.60497	0.106529
ITSN2	-0.0961363	7.35724	2.60491	0.106533
UBE2J2	0.156369	5.52094	2.60467	0.106549
RP11-644F5.10	-1.04391	-0.611503	2.60359	0.106622
RAP2B	0.276791	3.99033	2.60344	0.106632
SAMD5	-0.230905	5.10703	2.6032	0.106648
REV3L	-0.097409	7.62535	2.60187	0.106738
HRH3	0.376876	4.22097	2.6015	0.106763
OSGEP	-0.261709	5.5552	2.60136	0.106772
RTCB	-0.257042	5.66485	2.60091	0.106802
PAMR1	0.299032	4.15725	2.60075	0.106813
SLC18A1	0.778626	-0.235504	2.59942	0.106903
HIST1H3H	-1.12394	-0.613754	2.5974	0.107039
[truncated: 15,927 more rows]

## Sheet: inhibitory neuron
Gene	logFC	logCPM	LR	PValue
ARL17B	2.11034	6.86351	84.5186	3.80623e-20
SMAD2	1.1026	7.48227	27.4954	1.57471e-07
RASGEF1B	1.23637	10.571	24.3418	8.06674e-07
LRRC37A2	0.997034	5.61796	23.2617	1.4139e-06
LRRC37A3	0.473476	7.69477	22.5326	2.06611e-06
SLC26A3	1.31136	9.65464	22.2438	2.40131e-06
INO80D	0.832182	6.86321	20.0066	7.71744e-06
LINGO1	0.910972	10.0632	16.1353	5.8975e-05
PFKL	0.783844	5.09216	14.5588	0.000135852
KANSL1	0.41533	8.21422	14.176	0.000166482
ZNF860	1.44695	2.72443	13.8333	0.000199767
GRID2IP	-1.22486	3.7848	13.5064	0.000237746
RP11-156P1.2	0.522112	5.38561	13.2037	0.00027939
C3orf84	-2.80116	2.38898	13.1723	0.000284121
GYPA	-2.21906	2.61118	13.0879	0.000297211
C1QL1	0.68823	6.55147	12.8075	0.000345224
INPP4A	-0.21222	7.68235	12.1549	0.000489596
RIMS4	0.6026	5.6537	12.0978	0.000504819
MTRNR2L12	1.14783	7.6925	12.0099	0.000529191
ATP6V0D2	1.35842	2.79689	11.8555	0.000574917
SRF	0.95718	4.04621	11.6664	0.000636374
HMGB3	0.690437	4.24955	11.5612	0.000673414
TPCN2	1.09676	3.1468	11.5496	0.000677644
ANO6	-0.54203	5.57843	11.5249	0.000686707
MMP2	1.55157	2.50967	11.4978	0.00069677
CRLF1	0.533533	6.60638	11.4958	0.000697549
BCL3	1.13767	3.07027	11.2622	0.000790999
EMX2	1.91471	2.27351	11.0441	0.000889719
ZNF680	-0.585427	5.30834	10.9418	0.00094021
OLIG2	1.3928	2.59782	10.3721	0.00127936
SLC25A10	1.19194	2.91134	10.2919	0.00133612
NSMCE2	0.230048	7.6288	10.0017	0.00156398
DHFR	0.915584	9.60019	9.96136	0.0015986
DND1	0.998966	3.1743	9.93812	0.00161891
MERTK	-0.98862	3.50626	9.88293	0.00166819
CCDC36	-1.41813	3.10802	9.865	0.00168453
IFI35	1.2381	2.69562	9.8443	0.00170359
UBE2M	0.677357	5.93326	9.82149	0.00172484
CBSL	1.55898	2.09206	9.74095	0.00180207
PCDH10	0.378731	6.56946	9.64395	0.00189976
HSP90AB1	0.34491	9.46497	9.61945	0.00192528
SAMD14	0.509973	4.7395	9.55818	0.0019906
BCOR	0.581616	6.89052	9.49591	0.0020593
PPP2R4	0.446981	6.44004	9.45438	0.00210646
TPM4	0.477159	5.02431	9.43626	0.00212737
FUT7	1.78788	2.25695	9.40282	0.00216652
MPPED1	0.351065	7.15754	9.38742	0.0021848
MYO1C	0.80238	3.5227	9.35375	0.0022253
ELSPBP1	-2.34056	2.26844	9.31554	0.00227219
MTRNR2L3	1.18416	3.5616	9.2885	0.00230597
SH2D3A	-2.33501	2.25591	9.28811	0.00230646
RAE1	-0.585717	4.57338	9.25021	0.00235468
RNF25	0.750106	3.91866	9.13102	0.00251312
HTR3C	-2.29451	2.27173	9.09519	0.00256282
PCYT2	0.598405	4.54914	9.07565	0.00259036
SPATA3	-1.90067	2.54691	9.06121	0.00261089
CATIP	-2.1123	2.41308	9.04271	0.00263744
IFT81	-0.392699	5.85286	8.95922	0.00276073
SORBS3	0.846898	4.00957	8.94074	0.0027888
ASCL1	0.73137	3.98738	8.92775	0.0028087
IST1	-0.286408	6.39221	8.89262	0.00286325
C1QTNF9B	-1.76189	2.58388	8.89089	0.00286597
NAALADL1	-2.11901	2.51905	8.78826	0.00303175
ARHGAP42	0.458338	5.53626	8.71301	0.00315947
H1FX	0.712109	6.79786	8.68777	0.00320352
CALML4	-2.26495	2.29227	8.67014	0.00323466
CD34	-2.22479	2.21074	8.64839	0.00327351
FBXO41	0.409985	5.63762	8.64705	0.00327592
LRIT3	-2.24481	2.29002	8.61213	0.00333931
NBPF20	-0.918691	3.66699	8.58689	0.00338592
ASIC3	0.683341	4.08567	8.56896	0.00341943
HRH4	-2.04829	2.43532	8.54681	0.00346127
C2orf83	1.33415	2.13874	8.53126	0.00349097
TMEM200A	-1.63798	2.69848	8.49948	0.00355247
CCDC175	-0.721907	3.92439	8.32531	0.00390965
GDPD5	0.525058	5.41147	8.31295	0.00393635
PHYHIP	0.492015	6.82218	8.3106	0.00394144
ABCC12	-2.18908	2.23754	8.27621	0.00401679
RASD2	0.73606	5.55547	8.23963	0.00409856
FBLL1	0.668191	5.40128	8.23186	0.00411614
MTRNR2L6	1.37503	3.10229	8.20755	0.00417165
SCAMP5	0.298339	8.37978	8.20148	0.00418562
SPRN	0.696277	4.31222	8.19032	0.00421145
ZNF513	0.655688	3.92697	8.16317	0.00427496
TMEM120A	0.572492	4.73939	8.15405	0.00429652
LY75-CD302	-2.0469	2.35243	8.11392	0.00439266
PYGL	0.875201	3.50791	8.11359	0.00439347
CDRT15L2	1.57583	2.06018	8.04282	0.00456843
RP11-318A15.7	-2.15465	2.22373	8.02625	0.00461042
LAIR1	-1.40942	2.76146	7.95954	0.00478347
LZTFL1	-0.580443	4.5242	7.89418	0.00495941
PAPOLG	-0.383206	5.36341	7.87305	0.0050177
GRIN1	0.454381	9.12236	7.86009	0.00505378
ADGRB2	0.482956	5.61627	7.81792	0.00517307
USP53	-0.387647	5.58108	7.80044	0.00522336
TCP10L	-1.79895	2.51725	7.73509	0.00541579
BRDT	0.85291	3.22099	7.72939	0.00543292
WEE1	-2.11709	2.23641	7.72287	0.00545255
AKT3	-0.168969	9.07514	7.70023	0.00552137
NUTM2G	-2.0869	2.25612	7.69601	0.00553432
LPL	1.05466	2.7807	7.65938	0.00564778
CXCL11	1.76318	2.09834	7.62744	0.00574868
SMIM10	1.24182	2.56406	7.62269	0.00576385
CSAD	-0.34258	6.59814	7.58412	0.00588845
MYLPF	1.07375	3.29846	7.58274	0.00589297
LPO	1.1274	2.68548	7.58115	0.00589818
RP11-545J16.1	-1.96031	2.3832	7.56755	0.00594284
ARHGAP44	-0.203438	8.01764	7.55881	0.00597173
TEF	0.369968	5.98691	7.54737	0.00600978
TMEM151A	0.401361	5.48705	7.52043	0.00610031
TCAP	0.952632	3.27437	7.51364	0.00612334
SEZ6L2	0.297534	8.09142	7.48156	0.00623342
MATK	0.518669	5.64556	7.46536	0.00628973
SMIM20	-0.672074	4.1968	7.42849	0.00641992
C16orf46	-0.512984	4.594	7.42421	0.00643522
FAM69C	1.16072	2.70483	7.4203	0.0064492
RBM28	-0.397884	5.5048	7.41823	0.00645661
SLC22A8	1.3403	2.42925	7.41189	0.00647943
PLCG2	-0.727353	4.39334	7.41142	0.00648112
LSMEM2	-2.05797	2.2755	7.39759	0.00653112
CYP19A1	-1.93473	2.44209	7.37967	0.00659654
TMEM53	0.568177	4.26827	7.34441	0.00672717
CALB2	0.596231	6.97974	7.34354	0.00673041
VIM	1.63278	2.29357	7.32311	0.00680734
SOD3	1.62329	2.10631	7.26647	0.00702536
SNPH	0.473359	6.32453	7.26032	0.00704948
ZBTB21	0.605283	4.80765	7.24467	0.00711118
MAPK8IP1	0.50879	6.09632	7.22408	0.00719321
ACSBG1	1.02383	2.8461	7.18548	0.0073496
PUS1	0.512129	4.33668	7.1801	0.00737167
LLfos-48D6.2	-1.13963	3.02379	7.16724	0.0074247
ZNF382	-0.392335	5.34904	7.16712	0.00742521
NCOR1	-0.2093	7.96918	7.16604	0.00742964
SMYD3	-0.193263	9.64011	7.14474	0.00751841
RHBDD2	0.452307	7.3934	7.12966	0.00758192
BSG	0.403445	7.44914	7.10941	0.00766803
PIK3C2A	-0.320731	6.88483	7.1067	0.00767962
ADGRB1	0.395659	6.49616	7.06168	0.00787503
P2RX1	1.36504	2.3952	7.04616	0.00794353
YJEFN3	0.479469	6.12603	7.02081	0.00805678
GPR156	0.778942	3.4461	6.986	0.00821497
NIPSNAP3A	-0.584113	4.37676	6.98368	0.00822562
LUM	1.51872	2.3539	6.98131	0.00823654
IQCD	-1.23315	2.81641	6.97255	0.00827695
SSUH2	-1.45429	2.68336	6.96686	0.0083033
NSUN2	-0.549135	5.08966	6.95248	0.00837033
TEX33	-1.99926	2.21682	6.94924	0.00838547
CENPB	0.576468	4.42008	6.94597	0.00840085
PALB2	0.491915	4.32736	6.93567	0.00844935
SNX22	1.33352	2.35208	6.92778	0.00848668
ACSF3	-0.632766	4.35377	6.92318	0.00850853
AMY2B	-0.400597	5.81232	6.91969	0.00852519
NEK5	-0.939362	3.70766	6.90513	0.00859486
TRPM7	-0.234052	6.9221	6.88784	0.00867842
GARNL3	-0.250986	8.21013	6.88724	0.0086813
AGPAT4	-0.242479	7.26778	6.87436	0.00874413
TBC1D3	-1.87464	2.16686	6.86497	0.00879015
ERCC6	-0.478439	4.83381	6.85599	0.00883445
CCNA2	-1.10678	3.08388	6.84489	0.00888951
TMIE	0.971853	2.82294	6.84437	0.00889212
CAPN5	0.506813	4.33107	6.8359	0.00893438
HIC1	-1.98416	2.21256	6.82573	0.00898537
CLRN1	-1.94688	2.21773	6.81094	0.00906011
MAGEB16	0.698962	2.05965	6.73364	0.00946113
VENTX	0.698962	2.05965	6.73364	0.00946113
RP11-407N17.3	0.698962	2.05965	6.73364	0.00946113
C4BPB	-1.95318	2.21887	6.7294	0.00948367
KCTD1	0.297039	6.60858	6.7207	0.00953
REC8	-0.721831	4.44617	6.71271	0.00957281
RAD23B	-0.269972	6.32066	6.69976	0.0096426
COL4A1	-0.503373	4.95227	6.68242	0.00973686
AADAT	0.498488	4.27553	6.68161	0.00974127
PTGES	-1.9567	2.21585	6.67974	0.00975149
FAM83H	1.324	2.42447	6.66814	0.00981515
AF165138.7	-1.97411	2.2187	6.65515	0.00988698
DDB2	-0.987724	3.13579	6.64179	0.00996138
ECI1	0.524316	4.58835	6.63554	0.0099964
CPLX2	0.370175	7.4999	6.62201	0.0100726
MTRNR2L11	1.21658	2.93892	6.61989	0.0100846
TMEM151B	1.50091	2.14662	6.61985	0.0100848
CMPK2	-0.834465	3.49592	6.61829	0.0100937
PLAC8	-1.85295	2.37468	6.61352	0.0101207
LHX2	0.646299	4.06349	6.60733	0.010156
XRCC5	-0.268173	7.15884	6.60627	0.0101621
CBY1	0.373923	5.17205	6.60613	0.0101628
C19orf84	-1.89637	2.17937	6.59838	0.0102071
DPP3	-0.941614	3.16426	6.58616	0.0102775
RGSL1	-1.35224	2.66098	6.58391	0.0102905
TCF15	1.38706	2.32961	6.57957	0.0103156
EFCAB1	-1.92218	2.23552	6.56815	0.010382
USF2	0.469222	5.74748	6.55887	0.0104363
WNT8A	-1.12114	3.10828	6.55804	0.0104411
CX3CR1	-1.93414	2.19548	6.55425	0.0104634
BTD	-0.550109	4.52396	6.54146	0.0105389
COLEC10	-1.29759	2.72893	6.52753	0.0106217
RUSC2	0.303305	6.88691	6.5136	0.0107052
SRPK1	-0.313443	6.54673	6.49721	0.0108044
PRAMEF6	-1.66492	2.44847	6.48161	0.0108996
ERC1	-0.145675	9.19062	6.47639	0.0109317
SGSH	0.684806	3.60664	6.4655	0.0109989
PLA2G16	0.5404	4.18546	6.46437	0.0110058
PODXL2	0.303951	7.94392	6.46046	0.0110301
REPS2	-0.26578	7.1861	6.45357	0.011073
GMFB	0.39391	5.70541	6.44747	0.011111
ZNF467	-0.914476	3.36875	6.43383	0.0111967
MTOR	-0.296107	6.32748	6.40971	0.0113498
XXbac-BPG246D15.9	-1.27824	2.09525	6.40898	0.0113545
ZNF595	-0.514206	4.84551	6.39989	0.0114127
SMARCA1	-0.315117	5.98742	6.37787	0.0115552
DIRAS1	0.377409	6.78333	6.37125	0.0115984
RFNG	0.421154	4.82369	6.35051	0.0117348
MAFB	-0.369222	6.89275	6.32379	0.0119128
TPPP3	-0.995436	3.31018	6.3227	0.0119202
FGF1	0.501847	4.76875	6.31579	0.0119667
BSX	1.58315	2.14764	6.3144	0.0119762
C20orf173	-1.88251	2.20217	6.30963	0.0120084
PTCH1	0.529356	4.2659	6.30203	0.01206
UBE2Q2	-0.378191	5.20687	6.2916	0.0121312
RNASE1	0.856008	3.00053	6.27857	0.0122206
CSRP1	0.595384	3.89648	6.27324	0.0122575
FBXL19	0.56457	4.92147	6.26314	0.0123275
OSBPL1A	-0.171718	8.24727	6.25373	0.0123932
TTLL5	-0.260604	6.94685	6.25154	0.0124085
NLRP2P	-1.97615	2.2339	6.24524	0.0124527
DNASE2B	-1.88549	2.22264	6.24209	0.0124749
TRPC7	0.845686	3.03667	6.21911	0.0126379
TMCO2	-1.85871	2.20142	6.21829	0.0126437
GPR107	-0.347015	5.85503	6.20535	0.0127365
ZFYVE27	-0.311539	5.74798	6.1816	0.0129085
TUBA3D	-1.79744	2.32405	6.17884	0.0129287
PLD3	0.217582	8.39001	6.15689	0.0130901
SLC22A17	0.256545	8.31151	6.14863	0.0131514
NBL1	0.463008	6.69556	6.14669	0.0131658
MGRN1	0.301712	6.03802	6.13566	0.0132482
LYZL4	-1.80771	2.35791	6.12822	0.0133041
BAK1	0.70143	3.34582	6.12629	0.0133186
XPNPEP1	-0.41347	5.34908	6.10977	0.0134436
TAS1R1	-1.2991	2.77542	6.10875	0.0134514
ADRB3	-1.79184	2.36398	6.10689	0.0134656
SLAIN2	0.361884	5.64644	6.09894	0.0135263
SEC24C	0.374555	5.354	6.09281	0.0135733
MSH3	-0.24984	6.73949	6.09086	0.0135883
RIT1	0.668197	3.4081	6.07916	0.0136786
POMGNT1	0.303506	5.70847	6.07556	0.0137065
AC016753.2	1.20035	2.07418	6.06482	0.0137901
RP11-229P13.27	0.454796	4.61737	6.06312	0.0138034
AK7	0.773002	3.80172	6.05107	0.0138979
PRLR	-0.845833	3.32348	6.05092	0.0138991
TAGLN2	-1.19459	2.77141	6.03613	0.014016
PSMC3IP	0.91353	2.86505	6.03596	0.0140173
AMFR	0.372584	5.58585	6.03007	0.0140642
TYW5	-0.471254	4.57462	6.02316	0.0141194
TTPA	-1.06871	3.05469	6.01788	0.0141617
PDPN	-0.855977	3.33049	6.01449	0.0141888
PARD6G	0.503348	4.33643	6.01235	0.0142061
OLFM4	-1.76026	2.16467	6.00109	0.014297
ACMSD	-0.914834	3.83277	5.99831	0.0143196
C1orf101	-0.436654	4.87138	5.99529	0.0143441
ZIM2	-0.525917	5.73368	5.99275	0.0143648
E2F3	0.443735	5.10658	5.97503	0.0145098
C17orf64	-1.50357	2.52388	5.97402	0.0145181
NOL4	0.179978	7.77545	5.97302	0.0145264
MAPK8IP2	0.46014	6.62865	5.96921	0.0145578
CUZD1	-1.18731	2.78896	5.96844	0.0145641
ADAM32	-0.467805	5.18528	5.95593	0.0146678
KLHL34	-1.23343	2.70619	5.95036	0.0147143
SBK3	0.329529	2.0796	5.95036	0.0147143
GPATCH2L	0.210987	6.99155	5.95026	0.0147151
MMD	0.412558	4.72865	5.93421	0.0148497
FAM13B	-0.198547	7.50947	5.93175	0.0148705
LEP	-1.82706	2.17549	5.92923	0.0148917
ROM1	0.921467	2.73808	5.9255	0.0149233
CRHR1	0.293129	6.7399	5.92292	0.0149451
DPY19L1	-0.423656	5.10332	5.91434	0.0150181
DVL1	0.377983	4.94226	5.90638	0.0150862
C1QB	-1.77593	2.16232	5.90044	0.0151371
DDAH2	0.892009	2.83674	5.89918	0.0151479
HNF1B	-1.73852	2.35656	5.89537	0.0151807
CLASP2	-0.141452	9.49912	5.89165	0.0152129
DGAT1	0.494778	4.70776	5.86502	0.0154447
CYP26A1	0.860872	3.27117	5.8635	0.015458
PRPF3	-0.40309	5.22485	5.85364	0.0155449
USH1C	1.69097	2.09654	5.84459	0.015625
DUSP23	-1.11521	2.89124	5.83834	0.0156807
PSD	0.321667	6.76196	5.83826	0.0156813
FRYL	-0.176432	7.76001	5.8228	0.0158197
SLC15A2	-0.502389	4.53638	5.81819	0.0158613
ASB7	0.401672	4.73889	5.81607	0.0158804
TACC1	-0.23237	7.04547	5.81269	0.0159109
RHBDD3	0.391772	5.13822	5.81152	0.0159215
CTSH	-0.804195	3.35952	5.80786	0.0159547
E2F6	-0.449706	4.59036	5.80345	0.0159948
C2orf40	0.930441	2.73871	5.79846	0.0160402
PHTF2	-0.21528	6.71882	5.78263	0.0161853
BBC3	-0.687471	4.30865	5.76726	0.0163275
FBXW10	-1.18629	2.76287	5.75318	0.0164588
ZNF865	0.61183	3.73947	5.73784	0.0166032
RASA1	-0.246794	7.9938	5.73322	0.0166469
POLE2	-0.688703	4.89304	5.72516	0.0167235
PLEKHM2	0.248512	6.02863	5.72008	0.0167719
MTERF1	-0.37014	6.2489	5.71369	0.0168331
BTN3A2	-0.853929	3.39616	5.70795	0.0168882
SPIC	-1.8059	2.18945	5.70754	0.0168922
BBX	-0.224335	6.69834	5.70152	0.0169502
CTD-3105H18.16	-0.8363	3.53842	5.68265	0.0171334
HEATR1	-0.414398	5.24013	5.68028	0.0171566
ARGLU1	-0.25254	7.44624	5.67122	0.0172454
CCDC154	-0.762482	3.56087	5.66649	0.017292
KMT2E	-0.178247	8.25586	5.66561	0.0173007
MYBL1	-0.963321	2.99999	5.66024	0.0173538
SCARF1	-0.776383	3.3964	5.64837	0.0174716
RABIF	0.456007	4.52315	5.64777	0.0174776
LAMB1	-0.493429	5.14118	5.64773	0.017478
TRIL	1.4139	2.21683	5.64649	0.0174904
EGFL7	0.440972	5.26632	5.6405	0.0175502
C1orf127	-1.70175	2.36146	5.62896	0.0176662
H1FOO	1.37345	2.13443	5.62889	0.0176668
EEF1A2	0.606546	5.84973	5.62506	0.0177055
AP1AR	0.453529	4.53375	5.61744	0.0177826
CTAG2	-1.72036	2.15343	5.61433	0.0178142
RGL4	-1.13495	2.09543	5.61105	0.0178475
ZC3H7B	0.402939	6.36879	5.6109	0.0178491
ZSCAN25	0.563284	3.7938	5.60352	0.0179244
WDR19	-0.26542	7.19931	5.59595	0.0180021
CADM3	0.280186	7.21625	5.59019	0.0180614
LIMCH1	-0.119282	9.39493	5.58812	0.0180827
SLC6A17	0.322149	7.29473	5.57762	0.0181914
ELF3	-1.59371	2.12765	5.56875	0.0182838
SPOCK2	0.187283	8.31857	5.56418	0.0183316
SLC44A3	0.590495	3.8009	5.55361	0.0184426
EFNA1	0.881225	2.95932	5.55013	0.0184793
2019-09-04	-0.385362	6.43748	5.53942	0.0185927
VPS54	-0.266541	6.69808	5.53938	0.0185932
DNM1	0.215432	8.79064	5.53324	0.0186585
KCNJ10	1.1223	2.50146	5.53304	0.0186606
ODF2	-0.334877	5.56159	5.52881	0.0187058
EIF3C	1.06471	2.54416	5.52753	0.0187195
DNAJC24	0.33079	5.23209	5.52024	0.0187977
GLIPR1L2	-0.67306	4.2992	5.5202	0.0187981
MTRNR2L8	0.893349	6.96456	5.51954	0.0188052
YPEL3	0.32885	7.15403	5.50702	0.0189403
KRT86	1.16367	2.41086	5.49736	0.0190453
TJAP1	0.467336	4.36683	5.4961	0.0190589
PTK7	-0.570662	4.22992	5.48687	0.0191598
GNA12	0.306112	5.92601	5.47415	0.0192998
PASD1	1.31427	2.31226	5.46299	0.0194234
DAG1	0.369562	5.20826	5.46139	0.0194412
MBD3	0.537979	4.86934	5.45825	0.0194761
SLC47A2	1.06407	2.52708	5.45006	0.0195677
PKD2L1	-1.56239	2.40318	5.4481	0.0195896
DBX2	1.10929	2.07847	5.44279	0.0196493
IRF2BPL	0.417903	5.09751	5.44013	0.0196792
PRKAA1	0.307598	5.76029	5.43441	0.0197438
TP53	0.610015	3.45805	5.40924	0.0200304
IER3	-1.0807	2.83496	5.40427	0.0200875
SH2D3C	-0.37503	5.45696	5.40047	0.0201313
SLC2A10	-1.72811	2.1822	5.39039	0.0202479
HNRNPAB	0.569062	4.4028	5.38224	0.0203427
PPIL4	-0.408387	5.68691	5.37656	0.0204091
TMX3	-0.3124	5.58929	5.36947	0.0204922
RSAD1	-0.372423	5.50671	5.36872	0.020501
DES	1.42528	2.09605	5.36703	0.0205209
MXRA7	0.297602	6.10649	5.36629	0.0205296
NR2C2AP	0.777335	3.0279	5.35833	0.0206236
KLF2	-1.33983	2.84864	5.35186	0.0207002
NAAA	-0.333777	6.00589	5.33789	0.0208668
POU6F2	0.37962	5.74341	5.33589	0.0208907
RPS28	0.408219	6.12253	5.33486	0.020903
TNFSF11	1.20221	2.42519	5.32907	0.0209726
SULT1B1	1.13395	2.48246	5.3266	0.0210023
RASSF4	-0.299503	5.60846	5.32582	0.0210117
TMEM127	0.350993	5.93524	5.32318	0.0210436
WDR60	-0.252293	7.79558	5.31915	0.0210923
AUTS2	-0.146513	10.084	5.31317	0.0211648
STARD9	-0.338199	5.70008	5.31206	0.0211783
AC011513.3	-1.31745	2.56621	5.30744	0.0212345
GSDMA	-1.7218	2.20058	5.30446	0.0212709
HRH3	0.495665	6.4205	5.30415	0.0212746
C1orf233	0.481826	5.10523	5.30035	0.0213212
CTNNA1	-0.41801	6.37844	5.29825	0.0213468
TMEM221	0.977001	2.71527	5.28581	0.0214999
AC245100.1	1.06033	2.49934	5.27732	0.021605
DAB2IP	0.382754	6.01804	5.27423	0.0216434
LY6H	0.370545	7.73643	5.26585	0.0217478
MAP4K3	-0.172604	7.91996	5.25922	0.0218308
HAUS1	-0.595272	4.12868	5.25843	0.0218407
FARSA	0.389788	5.55748	5.25432	0.0218924
CCDC63	1.23867	2.3356	5.25323	0.0219061
ZNF705A	-1.71629	2.16637	5.24942	0.0219541
LRP3	0.421878	5.78361	5.24438	0.0220178
SLFN12	1.74637	2.06039	5.2442	0.0220201
BTBD19	-1.40209	2.47022	5.24345	0.0220295
RHBDL3	-0.452748	5.11414	5.2424	0.0220428
BRMS1L	-0.262774	5.81828	5.24147	0.0220546
FSTL1	-0.621956	4.25765	5.23691	0.0221125
GFRA4	-1.69253	2.1807	5.22922	0.0222105
PLP2	1.0104	2.64626	5.22809	0.0222249
OR51E2	-1.74593	2.16975	5.22793	0.022227
TRIP10	1.42276	2.21889	5.2204	0.0223234
RFX8	-0.717959	3.63075	5.21769	0.0223583
FAM71E1	0.664997	3.42886	5.21243	0.022426
MAP2K2	0.382082	6.45196	5.20907	0.0224693
CDYL	-0.293606	5.7561	5.20826	0.0224798
SOAT2	-1.68592	2.29051	5.19761	0.0226179
GS1-259H13.13	-1.49446	2.42618	5.18318	0.0228066
PYGB	0.328918	6.5487	5.17889	0.0228629
TEKT4	-1.66558	2.31775	5.17131	0.0229629
CYP2S1	-1.52377	2.42029	5.1704	0.022975
GNA11	0.378857	6.20919	5.16909	0.0229922
INTS8	-0.304268	6.0232	5.16823	0.0230037
CEP131	-0.555188	3.92592	5.16226	0.0230828
CYP3A43	-0.811855	3.1822	5.15941	0.0231207
MYO1F	-0.774408	3.48276	5.15846	0.0231334
PMPCB	-0.316384	5.70905	5.15806	0.0231387
NT5DC2	0.731385	3.16707	5.15681	0.0231554
ITSN2	-0.199057	7.21058	5.15314	0.0232044
GNB2	0.420964	6.00699	5.15261	0.0232114
PGBD1	-0.329717	5.14226	5.13928	0.0233904
LIMS3	-1.7472	2.17676	5.13853	0.0234004
PTPRD	0.166884	10.3205	5.13736	0.0234162
EFTUD1	0.390566	4.8558	5.12808	0.0235418
RP11-371E8.4	0.614115	3.44602	5.1232	0.023608
NMNAT3	0.35026	5.69694	5.11755	0.023685
ARRDC1	0.473315	4.2915	5.11578	0.0237092
CYSRT1	1.10081	2.43242	5.11075	0.023778
CETP	1.51761	2.13129	5.10396	0.0238713
LOXL2	-0.745338	3.54406	5.10034	0.0239211
FOXH1	1.41672	2.19289	5.09761	0.0239588
TMEM234	0.607011	3.57054	5.09724	0.023964
IL1R2	-1.6819	2.1651	5.09008	0.0240631
CNTNAP1	0.310315	6.06597	5.08574	0.0241234
TMEM41B	-0.261193	6.68335	5.08072	0.0241933
RASEF	-1.06673	2.76228	5.08048	0.0241967
TAT	0.696207	2.05914	5.07769	0.0242357
C19orf33	0.696207	2.05914	5.07769	0.0242357
C22orf31	0.696207	2.05914	5.07769	0.0242357
LZTR1	0.375084	4.94617	5.07134	0.0243246
MORC3	-0.270262	6.16167	5.06245	0.0244496
SLC16A1	0.376221	4.6503	5.05954	0.0244908
GFY	1.12012	2.0764	5.05372	0.0245731
COL4A2	-0.288719	6.04459	5.04934	0.0246354
ZNF154	0.607305	3.42736	5.04368	0.024716
BUB3	-0.457732	4.92459	5.04255	0.024732
MEOX1	-1.1545	2.95097	5.04181	0.0247426
PHRF1	-0.498067	4.25317	5.03525	0.0248365
MTRNR2L10	1.12364	2.9253	5.03398	0.0248548
SLC10A3	-0.890246	3.00866	5.03393	0.0248555
NEURL3	-1.67398	2.16173	5.02535	0.0249789
XRCC6BP1	-0.649859	3.67914	5.02195	0.025028
GEMIN2	0.50644	4.00213	5.01742	0.0250935
VTA1	0.24784	5.95401	5.00935	0.0252108
GFRAL	-1.49926	2.38964	5.00816	0.0252282
PAPD7	-0.303097	5.79322	5.00555	0.0252662
CSF2RB	-1.62616	2.18925	4.98233	0.0256075
MAP7D3	-1.36673	2.47178	4.97551	0.0257086
OPN3	0.468946	4.42721	4.97117	0.0257733
GABRA6	-0.407621	4.83912	4.96526	0.0258614
ZNF354B	-0.54621	4.17804	4.96362	0.0258859
KIAA1161	0.905398	2.68565	4.95512	0.0260136
H1F0	0.334715	6.11999	4.94982	0.0260934
SEC31B	-0.344907	5.12575	4.94979	0.0260938
OBSCN	0.508713	3.9694	4.94121	0.0262237
TET1	-0.337934	5.24498	4.93541	0.0263118
SFI1	-0.280503	6.35204	4.93376	0.0263369
PNLIPRP1	1.4195	2.13129	4.91842	0.0265719
AMDHD2	0.453192	4.28172	4.90751	0.0267402
VLDLR	0.377197	4.76485	4.90632	0.0267585
ENPP7	1.47438	2.09571	4.89431	0.0269453
CYP2B6	1.44731	2.17028	4.89322	0.0269624
NTSR1	-0.863931	3.02698	4.88668	0.0270646
F5	-1.34879	2.6568	4.88564	0.027081
PSEN2	0.634823	3.94071	4.88423	0.027103
DNAJB2	0.339329	7.08384	4.87924	0.0271816
FGF10	0.839829	2.83759	4.87324	0.0272763
CACNA1D	-0.161534	8.58427	4.87277	0.0272837
ABI3	1.28913	2.29174	4.87086	0.0273138
UBA7	-1.59801	2.15053	4.87	0.0273275
UBQLN4	0.53818	4.87436	4.86514	0.0274047
KISS1R	-1.45734	2.42262	4.86484	0.0274094
UBA5	-0.337307	5.1538	4.86413	0.0274206
ZNF578	-0.739747	3.38778	4.85746	0.0275268
NUDT4	-0.369145	5.56093	4.85468	0.0275713
PDE4A	0.284548	7.47917	4.84846	0.0276709
PARD6A	0.543145	4.5019	4.84819	0.0276751
CTD-2313N18.7	-1.15848	2.68875	4.84558	0.0277171
ASPSCR1	0.337361	5.08426	4.84248	0.0277669
CTD-2521M24.10	1.14962	2.57498	4.83062	0.0279586
APRT	0.492096	4.01913	4.82845	0.0279938
TOMM40L	-0.491457	4.19341	4.82041	0.0281247
SLC39A6	-0.301588	5.81093	4.8117	0.0282672
COL2A1	1.45661	2.13135	4.80886	0.0283137
LGI2	0.416771	5.41846	4.80579	0.0283642
ADAMTSL2	0.481518	3.98038	4.79912	0.0284742
ODF2L	-0.196574	7.43691	4.79468	0.0285478
ITPKA	0.724945	3.11518	4.78755	0.0286661
USP45	-0.260139	5.96479	4.78324	0.0287381
MTUS2	-0.192635	9.18075	4.77916	0.0288062
SLF1	-0.255317	6.7775	4.77846	0.0288178
CGA	-1.59937	2.1589	4.77435	0.0288867
ABHD11	0.485659	3.88389	4.77174	0.0289306
HAPLN2	-0.7035	3.47284	4.77112	0.028941
PDK1	-0.34906	5.07142	4.77019	0.0289566
L1CAM	0.28771	6.05597	4.76113	0.0291094
SOX9	0.887953	2.79001	4.75343	0.02924
MCHR2	-0.852735	3.25338	4.75313	0.0292451
TIGD6	0.707059	3.06625	4.75255	0.0292549
SLC36A4	-0.231726	6.71515	4.7367	0.0295256
OTUD6A	-1.61221	2.14756	4.73368	0.0295776
ZMYM5	-0.254504	6.11255	4.73281	0.0295924
NOMO3	-0.633436	3.67728	4.73191	0.029608
NLRP8	0.973739	2.6242	4.72625	0.0297057
SP1	-0.56988	4.41894	4.72288	0.0297638
LGMN	-0.276551	6.46746	4.72042	0.0298065
ZNF320	0.495497	3.93583	4.71864	0.0298374
PDK3	-0.335239	6.38915	4.71692	0.0298672
PHF24	0.468148	4.88339	4.71047	0.0299795
ZNF525	0.530729	4.08416	4.70786	0.030025
TMEM119	1.36088	2.07673	4.70454	0.0300831
SFTPD	-0.848039	3.0547	4.69974	0.0301671
HERC5	-1.031	2.83379	4.69939	0.0301734
KCNMB2	0.464913	4.35516	4.69917	0.0301772
EPGN	1.36239	2.13087	4.69119	0.0303176
ERAS	-0.928957	2.8761	4.69008	0.0303372
GPR88	1.0972	2.60755	4.68961	0.0303456
IRAK3	-0.742524	3.68845	4.6875	0.0303828
RP11-434D12.1	-1.44199	2.39786	4.68347	0.0304542
KLK3	-1.55583	2.13837	4.68156	0.0304881
CDK5R2	0.392523	5.48558	4.67904	0.0305328
TEX2	-0.285447	5.60348	4.67544	0.0305968
MSI1	-0.844471	3.2317	4.66514	0.0307809
NKAP	-0.394403	5.18082	4.66405	0.0308005
TMEM25	0.233256	6.04401	4.66096	0.0308558
HLX	-1.6127	2.18669	4.66021	0.0308693
KLC2	0.307428	6.2073	4.6568	0.0309308
INHBE	1.29759	2.24729	4.65513	0.0309608
AGRP	1.4072	2.13187	4.6525	0.0310084
PLEKHM3	-0.232685	6.41693	4.65149	0.0310267
ALPL	-1.33261	2.45405	4.65115	0.0310328
GNB5	-0.207207	7.17264	4.64847	0.0310813
FAM20C	0.305048	5.3422	4.64839	0.0310826
SH2D6	-1.56267	2.29212	4.64637	0.0311193
HCN2	0.441613	5.52836	4.63784	0.0312743
KCNJ12	0.393214	5.12232	4.63692	0.0312911
SPACA3	-1.33402	2.78072	4.63564	0.0313145
MGAM	-0.875251	3.22855	4.6333	0.0313573
ENTPD6	0.374417	5.88319	4.63305	0.0313618
PINLYP	-0.919131	3.22417	4.6287	0.0314413
RP11-20I23.1	-1.55311	2.29798	4.62624	0.0314865
SLC25A19	0.539592	3.90711	4.62418	0.0315243
AMPD2	0.343651	6.06183	4.62072	0.0315879
CDH24	0.739875	3.03014	4.61716	0.0316535
BOP1	0.516768	3.80322	4.61491	0.0316952
DUSP14	0.565523	3.98641	4.61457	0.0317014
GPSM1	0.424961	5.21483	4.60199	0.0319349
NEDD8-MDP1	-1.56478	2.15586	4.5967	0.0320335
HGS	0.313024	5.55315	4.59355	0.0320925
TXNDC5	1.32841	2.24115	4.59075	0.0321449
DNAH10	-0.61857	3.75817	4.59021	0.0321551
CLEC19A	1.1879	2.35402	4.58614	0.0322316
ABCC6	-0.901547	3.01398	4.57958	0.0323552
WBP2NL	-0.493724	5.51759	4.57344	0.0324714
NAP1L1	-0.185291	8.04234	4.5734	0.032472
SMARCA2	-0.118662	8.47637	4.56193	0.0326902
FPGT-TNNI3K	1.36523	2.12471	4.55846	0.0327565
NEURL4	-1.23042	2.57479	4.55504	0.0328219
C6orf58	1.05041	2.52433	4.55217	0.032877
SPATA18	-1.57777	2.30505	4.54826	0.0329523
YBX3	-1.37948	2.45655	4.54679	0.0329805
C1QTNF1	0.830098	2.80404	4.54603	0.0329952
CNTRL	-0.231884	6.3482	4.54261	0.0330612
RUNX2	-0.25697	6.87173	4.54058	0.0331004
KIF1A	0.193245	8.10789	4.53469	0.0332145
HDAC11	0.361324	4.67954	4.53295	0.0332483
GREB1L	-0.394143	6.35169	4.53045	0.0332969
SSSCA1	0.677734	3.15948	4.52964	0.0333127
C1orf186	-0.921283	2.92012	4.52416	0.0334194
ZHX3	-0.184387	7.25383	4.516	0.0335793
PRSS54	-1.55999	2.18084	4.51516	0.0335958
PKMYT1	1.3894	2.20143	4.515	0.0335989
DHRS2	-1.20315	2.09739	4.50711	0.0337543
MEGF6	0.866487	2.74388	4.50325	0.0338305
PHKA1	-0.418439	4.70297	4.49632	0.0339679
ARMC2	-0.21932	6.54469	4.49292	0.0340355
ENOSF1	0.571327	4.38914	4.49219	0.03405
RMI1	0.346607	4.77192	4.49034	0.034087
ZFP36L1	0.965283	2.54597	4.4789	0.0343157
USP44	0.351331	4.85535	4.47541	0.0343859
BORCS7-ASMT	-0.632761	3.46407	4.47464	0.0344015
PIN4	-0.311675	5.72018	4.47441	0.034406
FBXL13	-0.326765	5.77809	4.47145	0.0344657
SMCHD1	-0.191623	7.33457	4.46953	0.0345045
SYPL2	1.32991	2.16786	4.45903	0.0347173
LTBP4	-0.361841	5.1298	4.4565	0.0347686
CYYR1	0.531388	3.91077	4.45604	0.0347781
ORC2	-0.235983	6.91798	4.44725	0.0349575
FRY	-0.191257	8.36186	4.4423	0.0350589
PRSS23	-0.362648	5.25619	4.44076	0.0350906
GPR12	0.336739	5.04867	4.44063	0.0350932
ARSI	-1.57226	2.18272	4.43751	0.0351575
NR4A2	-0.932654	2.89216	4.43664	0.0351753
RAD52	-0.311319	5.53397	4.43411	0.0352276
NR1H2	0.342988	5.00443	4.42685	0.0353778
TMEM136	0.462303	4.41321	4.42523	0.0354114
PSMG2	0.228144	6.36555	4.42201	0.0354782
PADI4	-0.929186	2.88194	4.41742	0.0355738
MYRIP	-0.173839	9.02971	4.41677	0.0355873
CCND1	0.486224	3.91727	4.41184	0.0356904
NUAK2	0.982116	2.52025	4.41143	0.0356989
KMT2D	0.298343	5.17282	4.40615	0.0358096
RP11-437B10.1	-0.321897	5.72831	4.40084	0.0359211
USP27X	0.520783	3.64893	4.40079	0.0359222
MEIOB	0.555457	4.01844	4.40069	0.0359245
GPAT3	-0.616594	4.89142	4.40008	0.0359373
SLC45A3	-1.53694	2.26875	4.39992	0.0359405
XXbac-BPG32J3.20	-1.53466	2.27889	4.39733	0.0359952
MBOAT7	0.312113	6.13446	4.39635	0.0360159
ZDHHC22	-0.36462	5.46637	4.39616	0.03602
KCNF1	0.471955	4.49475	4.39242	0.0360991
SPINK2	-1.51024	2.1608	4.39031	0.0361437
LYPD8	1.11564	2.40556	4.38862	0.0361797
DRGX	-1.50445	2.1372	4.38519	0.0362524
DCST2	0.953986	2.57482	4.38133	0.0363346
BTRC	-0.166242	7.33296	4.37953	0.0363731
NDUFA10	-0.228692	6.73087	4.3752	0.0364655
VCPKMT	-0.548905	4.26062	4.37488	0.0364724
KIAA1143	0.41917	4.62166	4.37418	0.0364873
KLHL18	0.283792	5.48948	4.37262	0.0365207
C4orf32	0.633337	3.29247	4.36757	0.0366291
CDC7	-0.314966	5.26941	4.36697	0.0366421
ZMAT5	-0.519533	4.08694	4.36435	0.0366985
SEC14L1	-0.214416	6.94188	4.36111	0.0367683
SP8	0.557314	3.87595	4.35952	0.0368027
RASIP1	-0.913843	2.91365	4.35821	0.0368309
PIM2	-0.608035	3.66479	4.35297	0.0369444
SCML4	-0.686712	3.58177	4.35177	0.0369706
FAIM2	0.216736	8.718	4.34461	0.0371263
PLPPR2	0.337487	5.82401	4.34097	0.0372058
PTPN4	-0.160508	7.82758	4.34011	0.0372246
THAP5	-1.52369	2.17246	4.3363	0.037308
EIF4A1	0.360134	5.88385	4.32983	0.03745
KLF5	-0.488854	4.42514	4.32832	0.0374831
PPFIA4	-0.276685	5.83186	4.32268	0.0376076
ABHD6	-0.222315	6.23642	4.32153	0.0376331
SLC52A2	0.495802	3.68843	4.3212	0.0376404
RTN4IP1	-0.388182	4.98253	4.3201	0.0376647
MMS19	-0.272028	5.8789	4.31725	0.0377278
ATP10D	-0.312365	5.88531	4.31694	0.0377346
IVNS1ABP	0.356847	4.97093	4.30688	0.0379584
NCS1	0.261382	7.08353	4.30023	0.0381073
C17orf80	-0.409658	4.38456	4.29968	0.0381196
SPATA4	-1.07309	2.66664	4.29202	0.0382917
PARP12	0.780681	2.85924	4.28964	0.0383454
HAAO	-0.890825	3.12384	4.28862	0.0383684
ZNF26	0.344854	4.80266	4.28667	0.0384124
KCNK3	0.329836	5.69625	4.28452	0.0384609
HGH1	0.890861	2.6435	4.28198	0.0385186
APOLD1	-0.537925	4.6241	4.28029	0.0385568
GPS2	0.524939	4.93433	4.27672	0.0386379
FAM150B	1.08787	2.37877	4.27574	0.0386601
ITGAV	-0.30077	5.57821	4.27501	0.0386767
GAL	-1.2453	2.58101	4.27285	0.038726
RBBP9	0.566876	3.54345	4.27228	0.038739
2019-09-08	0.287133	6.1665	4.2688	0.0388184
STX11	-1.58042	2.1457	4.26295	0.0389521
DBH	1.2856	2.21163	4.26084	0.0390005
TGFB1	-0.499157	4.88333	4.25926	0.0390369
C1orf228	-0.41129	4.91563	4.25647	0.039101
FLOT1	-0.305662	7.27577	4.25605	0.0391107
TMPRSS11D	-1.09367	2.6427	4.24989	0.0392528
ARL5C	1.17405	2.29899	4.24961	0.0392595
RSRP1	-0.259223	7.38821	4.24847	0.0392856
S100A11	-1.45188	2.14827	4.24778	0.0393018
TMEM213	-1.1566	2.77079	4.24631	0.0393358
CAPN10	-0.506425	4.1648	4.23946	0.0394948
PLP1	0.674958	5.70466	4.2392	0.0395007
STMND1	-1.50776	2.2772	4.2354	0.0395892
EXOSC8	-0.44988	4.4211	4.23382	0.0396261
NBPF14	-0.872799	3.13513	4.2298	0.03972
ZCCHC17	-0.38336	6.06163	4.22462	0.0398415
DIP2C	-0.137795	8.53607	4.22247	0.0398919
HYDIN	-0.262435	7.38592	4.22242	0.0398932
ERAP1	0.316525	4.92905	4.22137	0.039918
COBL	-0.257278	7.25793	4.21952	0.0399616
EMILIN3	-1.459	2.22873	4.21917	0.0399697
STX4	0.422129	4.14817	4.21733	0.040013
OLR1	-1.46405	2.16236	4.21409	0.0400896
UBR2	-0.191039	7.72824	4.21084	0.0401665
CAPRIN2	-0.215299	6.16109	4.20842	0.0402237
PCTP	-0.377061	5.46762	4.20396	0.0403297
SBNO2	-0.730485	3.25468	4.20142	0.0403901
KLF6	0.347123	4.88518	4.19431	0.0405598
FAP	-1.3771	2.33723	4.19171	0.0406221
SMYD4	-0.442471	5.23723	4.19164	0.0406238
GTPBP1	0.323351	4.96393	4.1849	0.0407857
MRPS5	-0.227351	6.66153	4.1783	0.0409448
UVRAG	-0.17873	7.34145	4.1758	0.0410051
RP11-343C2.9	0.595768	3.31381	4.1707	0.0411289
UBR1	-0.177444	7.56062	4.17046	0.0411347
ZKSCAN2	0.443242	4.03825	4.16755	0.0412054
2019-09-14	0.690207	3.45414	4.16483	0.0412716
RFFL	0.564584	3.45336	4.16481	0.041272
MIA3	-0.214051	6.46219	4.16044	0.0413787
GGH	-0.546087	4.23463	4.15862	0.041423
GLMN	-0.267577	6.92334	4.15852	0.0414256
R3HDM1	-0.126334	8.77136	4.15813	0.0414352
BARD1	-0.513534	4.52175	4.15774	0.0414446
PCGF5	0.177254	7.68681	4.14446	0.0417711
KDM4D	0.626356	3.14733	4.14062	0.0418659
NDRG1	-0.478519	4.44362	4.13461	0.0420147
ASPDH	0.460622	4.48835	4.13449	0.0420176
LYPD3	-1.38408	2.36755	4.134	0.0420299
CLMN	-0.361686	5.52442	4.12881	0.042159
STRN3	-0.232522	7.01938	4.12798	0.0421796
PRAMEF20	1.37703	2.09312	4.12606	0.0422277
TSHZ3	-0.258588	7.39033	4.12521	0.0422488
KIF18A	-1.49846	2.15055	4.12204	0.042328
RP1-4G17.5	-1.46106	2.14349	4.12182	0.0423336
SCN9A	-0.409134	6.51205	4.12117	0.0423498
WNT10A	0.7834	2.80702	4.12102	0.0423535
DEAF1	0.217478	6.65584	4.11907	0.0424024
FAM209A	-1.50249	2.14264	4.11377	0.0425353
AIFM3	-1.48478	2.16419	4.11349	0.0425424
HEMGN	-1.0301	2.70167	4.11247	0.0425682
SAA2-SAA4	-1.46411	2.14795	4.11194	0.0425816
LRP11	-0.304713	5.28233	4.11164	0.042589
ZNF76	0.258078	5.71691	4.1069	0.0427086
P2RY13	-1.4886	2.14319	4.10409	0.0427797
DHX29	-0.298441	6.74828	4.10238	0.0428229
ZNF283	-0.369039	4.62056	4.09625	0.0429783
VEGFB	0.384096	5.31536	4.09052	0.0431245
FBXO44	0.213831	6.74657	4.08603	0.0432392
MBD4	-0.318498	5.18578	4.0825	0.0433295
GLT1D1	0.243421	5.91854	4.08163	0.0433518
LRP8	0.328838	6.52181	4.07919	0.0434145
NOTCH2	-0.582385	4.35302	4.0776	0.0434554
PLA1A	-1.4819	2.14635	4.07743	0.0434597
CSNK1D	0.251102	5.86478	4.07577	0.0435025
RAF1	-0.189117	6.66626	4.07207	0.0435979
PDZD4	0.484498	5.63665	4.07139	0.0436154
CBX6	0.229265	6.99561	4.06816	0.0436989
JUND	0.470818	6.51884	4.06062	0.0438945
ACTN4	0.296639	6.10196	4.05751	0.0439754
SEMA4D	-0.296762	5.50485	4.05661	0.0439988
ASAH1	-0.320567	6.59239	4.04549	0.0442896
DNAH17	-0.687501	3.94663	4.04385	0.0443325
USP33	-0.160761	7.7516	4.04171	0.0443887
E2F2	-1.43076	2.16207	4.03243	0.0446337
LRFN4	0.535403	5.51837	4.02862	0.0447346
DMBT1	-1.45332	2.16316	4.01318	0.0451459
ZDHHC12	-1.14786	2.53824	4.01244	0.0451657
BAMBI	-1.43844	2.14661	4.0099	0.0452339
ARRB2	0.259609	5.67465	4.00977	0.0452374
SCN2A	-0.093597	8.75286	4.00693	0.0453135
FUT11	0.311111	5.04441	3.99912	0.045524
GRAMD1B	0.173932	6.93442	3.99743	0.0455697
STX17	-0.332474	5.12315	3.99448	0.0456495
ACAT2	-0.515431	5.48605	3.99368	0.0456713
SLC46A1	0.455582	3.96701	3.99354	0.0456749
NOBOX	1.31916	2.14785	3.99346	0.0456772
ALDH1B1	0.641889	3.40375	3.99216	0.0457125
DNAAF3	-1.13363	2.61443	3.98984	0.0457755
POLE	-0.525923	4.37304	3.98885	0.0458023
UBTF	0.386904	5.48748	3.9886	0.0458092
FAM84B	-1.17175	2.49887	3.98545	0.0458949
SNED1	-0.300404	5.71621	3.97998	0.0460442
R3HDM4	0.50317	3.98261	3.97861	0.0460816
ATF1	-0.228006	5.81594	3.97805	0.0460968
GRXCR2	1.28632	2.17973	3.97597	0.046154
MXD3	-0.824419	2.95291	3.97176	0.0462693
OR11A1	-1.42831	2.16177	3.97164	0.0462726
KIF14	-0.987033	2.72412	3.97058	0.0463019
FAM72A	1.11585	2.32495	3.97037	0.0463076
TOP1	-0.158203	7.10846	3.97012	0.0463143
G3BP1	-0.220265	6.03352	3.96606	0.0464263
TPPP	0.365039	6.22963	3.95991	0.0465961
HIST1H2AE	-1.38919	2.12615	3.95578	0.0467105
C9orf153	-0.612844	3.54672	3.9552	0.0467268
GPLD1	-0.264171	6.75619	3.9531	0.0467851
MIB1	0.262307	7.44136	3.94972	0.0468792
GVQW1	-1.3619	2.14146	3.94929	0.0468911
LIMK1	0.316839	6.31871	3.94722	0.0469489
SYTL4	-0.926522	2.84215	3.94445	0.0470263
CELA3B	1.09665	2.34628	3.94339	0.0470557
RP11-762I7.5	-1.43453	2.13785	3.94196	0.0470959
FSIP2	-0.741925	3.26233	3.94144	0.0471103
TANC2	-0.127527	8.66765	3.93253	0.0473605
SSMEM1	-1.37702	2.14678	3.93163	0.047386
PDLIM3	-1.24812	2.51273	3.9296	0.0474431
BCL2L10	-1.44806	2.18266	3.92687	0.0475203
RUFY3	0.112115	8.28617	3.925	0.0475732
MAGI3	-0.265595	7.22605	3.92493	0.0475751
ETV3L	-1.46439	2.15362	3.92362	0.0476123
RNF168	-0.299604	5.97456	3.9194	0.0477319
INSIG1	0.416207	5.68432	3.91434	0.0478757
MARK3	-0.165584	7.82968	3.91348	0.0479003
LVRN	-1.02633	2.62859	3.9127	0.0479225
SGMS2	0.5028	3.65589	3.91148	0.0479575
ZFR	-0.148128	7.35142	3.91054	0.0479843
PABPC4	0.37067	4.79643	3.90775	0.048064
CCL15-CCL14	1.20355	2.07424	3.90557	0.0481263
SLC7A5	0.424249	5.56177	3.90367	0.0481809
PET117	-1.02941	2.62825	3.903	0.0482
DBNDD1	0.4036	4.38839	3.90248	0.0482148
VAX2	-1.35165	2.36537	3.90191	0.0482313
UNC45B	-1.41653	2.15059	3.90184	0.0482334
OPRL1	0.686962	3.3509	3.90044	0.0482733
AGAP3	0.27026	6.93339	3.90033	0.0482766
KLLN	-1.44151	2.27667	3.89849	0.0483295
CENPC	-0.210942	6.67956	3.8953	0.0484215
ZNF366	1.14489	2.285	3.89245	0.0485037
NOV	0.704147	3.24571	3.891	0.0485454
GNAQ	0.127114	8.37322	3.88608	0.048688
FAH	0.484975	3.82332	3.88502	0.0487188
PABPC1L2B	0.575042	3.34899	3.88421	0.0487422
ACSL3	-0.189437	7.94872	3.8838	0.0487541
BTN3A3	0.590373	3.32132	3.88033	0.0488551
RP11-618P17.4	0.389243	6.27174	3.8783	0.0489141
ARFGAP2	0.272177	5.69695	3.87498	0.0490108
GDAP1	-0.149462	8.09927	3.87479	0.0490164
MTMR2	-0.250176	5.6474	3.8699	0.0491596
GPR158	-0.199909	7.99154	3.86977	0.0491633
GNPDA2	-0.322067	5.36361	3.86761	0.0492267
NELFB	0.325272	5.13725	3.86629	0.0492654
VDAC3	-0.463926	7.59477	3.86549	0.0492887
KLF7	0.264001	5.67309	3.86451	0.0493176
CAMK2G	-0.189824	7.89396	3.86071	0.0494295
GRWD1	0.50067	4.03463	3.8599	0.0494533
CDIP1	0.276074	7.10348	3.85883	0.0494849
NPHS2	-1.4107	2.14899	3.85345	0.0496437
VPS4A	0.3101	5.8754	3.853	0.049657
RUNDC3A	0.263584	6.65776	3.85047	0.049732
ANKRD23	-0.301717	5.39966	3.84885	0.0497802
CHKB	0.574786	3.46774	3.84873	0.0497836
KRTAP5-9	-1.3893	2.14661	3.84094	0.0500155
PTPRN	0.213359	7.01525	3.83986	0.0500478
PCDHB1	1.29911	2.15945	3.83928	0.0500649
KDSR	0.205429	5.95077	3.83742	0.0501205
SLC4A3	0.223769	6.32718	3.83484	0.0501977
INIP	-0.315322	5.26322	3.8343	0.0502141
FARS2	-0.182244	7.14122	3.834	0.0502229
ZCCHC6	-0.273257	5.58357	3.83383	0.0502281
JMJD1C	-0.117397	9.35317	3.83376	0.0502301
CTD-3214H19.4	-1.43993	2.13112	3.83324	0.0502456
DAND5	-1.42504	2.27253	3.83189	0.0502863
TMEM185A	-0.378661	4.60723	3.83144	0.0502997
DTHD1	-1.26861	2.10973	3.83107	0.0503107
ZCCHC24	0.724604	2.87395	3.83084	0.0503176
RNF144A	-0.187735	7.13861	3.82735	0.0504225
NPEPL1	-0.707972	3.58592	3.82282	0.0505592
FAM210B	0.317515	4.74681	3.82253	0.0505679
SLC37A2	-1.43773	2.26586	3.82167	0.0505937
ZNF579	0.531137	3.53808	3.818	0.0507047
ARAP3	-0.895912	3.77003	3.81668	0.0507447
TNK2	0.25546	6.76368	3.8149	0.0507985
RP11-125O5.2	-0.971937	2.09408	3.81417	0.0508207
ACOX1	0.256797	5.41491	3.8135	0.050841
GPD1L	0.284246	5.79526	3.80459	0.0511124
PROK1	-1.42601	2.26946	3.80322	0.0511542
TM4SF18	-1.39488	2.14489	3.7996	0.0512648
MTHFD2L	0.233097	5.73274	3.79911	0.0512797
UNC13C	-0.312063	7.74239	3.79705	0.051343
EEFSEC	0.254076	5.89795	3.7941	0.0514336
KLF17	-1.36601	2.12596	3.792	0.051498
2019-03-02	-0.343498	5.09193	3.79097	0.0515298
ZDHHC7	0.313312	4.82868	3.79076	0.0515361
CPEB2	0.270161	6.35089	3.79013	0.0515557
PMP22	0.603787	3.27776	3.78704	0.0516509
FAM71D	-0.699459	3.18995	3.78621	0.0516766
CABLES2	-0.411762	4.36702	3.78616	0.051678
KCTD17	0.414634	5.29112	3.7847	0.0517231
C11orf1	-0.530127	4.18778	3.78316	0.0517708
ATG4C	-0.267701	5.87663	3.77336	0.0520749
OR14C36	0.818417	2.05726	3.77157	0.0521307
TKTL2	0.818417	2.05726	3.77157	0.0521307
HIST1H1D	0.818417	2.05726	3.77157	0.0521307
TRIM31	0.818417	2.05726	3.77157	0.0521307
RAET1G	0.818417	2.05726	3.77157	0.0521307
PAGE2B	0.818417	2.05726	3.77157	0.0521307
DEFB136	0.818417	2.05726	3.77157	0.0521307
TNFRSF11B	0.818417	2.05726	3.77157	0.0521307
BTG4	0.818417	2.05726	3.77157	0.0521307
TUBAL3	0.818417	2.05726	3.77157	0.0521307
GDF3	0.818417	2.05726	3.77157	0.0521307
KRT78	0.818417	2.05726	3.77157	0.0521307
ATF7	0.818417	2.05726	3.77157	0.0521307
HOXC4	0.818417	2.05726	3.77157	0.0521307
GSX1	0.818417	2.05726	3.77157	0.0521307
DAOA	0.818417	2.05726	3.77157	0.0521307
RD3L	0.818417	2.05726	3.77157	0.0521307
GOLGA8R	0.818417	2.05726	3.77157	0.0521307
LGALS9B	0.818417	2.05726	3.77157	0.0521307
INO80C	0.818417	2.05726	3.77157	0.0521307
LGALS16	0.818417	2.05726	3.77157	0.0521307
ACPT	0.818417	2.05726	3.77157	0.0521307
PRAME	0.818417	2.05726	3.77157	0.0521307
CHRNA5	0.718265	2.9022	3.77128	0.0521397
NECAB2	0.316725	5.90689	3.7702	0.0521733
CPPED1	0.318962	4.7269	3.76998	0.0521802
ATP5C1	-0.377051	6.07229	3.76593	0.0523069
C5orf28	0.234434	5.76015	3.76567	0.052315
SOCS1	1.16255	2.2606	3.76315	0.0523938
FN3KRP	-0.461108	4.55079	3.76124	0.0524538
NCKAP5L	0.403995	4.48794	3.76083	0.0524666
ATP6V1G2	-1.42892	2.27946	3.75718	0.0525812
MS4A15	-1.41147	2.23963	3.75368	0.0526915
APC2	0.238894	6.46733	3.75363	0.0526929
CST3	0.498866	5.25467	3.7508	0.0527823
SOCS5	0.233703	5.96803	3.75004	0.0528062
SLC5A11	-0.652576	3.75249	3.74674	0.0529106
ZNF717	-0.308226	5.57529	3.7453	0.0529561
OTOP1	1.34082	2.20194	3.74304	0.053028
HPS6	0.695921	2.9481	3.74249	0.0530452
NEBL	-0.136336	8.86654	3.73502	0.053283
CTTN	-0.180897	6.61987	3.73338	0.0533352
FAM131B	0.367671	5.33389	3.7332	0.053341
EZR	0.9289	2.60593	3.73214	0.053375
TRIM50	-1.37278	2.14094	3.72833	0.0534968
SYN1	0.335913	7.70057	3.72521	0.0535969
UBE2Q1	0.328557	5.44556	3.72485	0.0536086
MRPL19	0.232925	6.66344	3.72298	0.0536684
LY96	-0.567615	3.64428	3.72182	0.0537058
MC4R	-1.06189	2.65874	3.72093	0.0537343
RADIL	-0.531087	4.03737	3.71737	0.053849
AFF2	0.210717	7.07985	3.71601	0.053893
DYNC1I1	-0.141665	8.70041	3.71562	0.0539055
GTPBP3	0.377325	4.50061	3.71314	0.0539859
ANKRD20A4	0.463651	4.08067	3.7128	0.0539966
AVPR1A	-1.29351	2.37688	3.7117	0.0540322
C9orf91	0.285667	5.2286	3.71093	0.0540573
UBE2D3	-0.166932	7.52583	3.71091	0.054058
STT3B	0.206143	5.97485	3.7098	0.0540937
LKAAEAR1	0.685855	2.92158	3.7087	0.0541296
MYOF	-0.780951	3.09997	3.70833	0.0541416
SIGMAR1	0.438131	4.14576	3.70832	0.0541419
YIPF2	0.293823	5.06994	3.70813	0.0541482
FAM83D	-0.862198	2.81882	3.70655	0.0541995
CCDC173	-0.786695	3.40967	3.70489	0.0542532
AL354828.1	-1.34844	2.14429	3.7041	0.054279
AC006328.4	-1.26097	2.12976	3.70058	0.0543934
ATPAF1	-0.185848	6.7651	3.69929	0.0544356
POLD1	-1.05183	2.55755	3.69859	0.0544583
ARC	0.976839	2.72245	3.69731	0.0545001
KIAA1549L	0.160413	7.23151	3.69383	0.0546142
MSRB2	0.265801	5.59344	3.69037	0.0547274
PADI1	-1.18017	2.1097	3.68661	0.054851
GFOD1	0.160389	7.65549	3.68202	0.0550021
DOK7	0.883816	2.80517	3.68163	0.055015
PHF1	0.210131	6.11699	3.67962	0.0550813
TWF1	0.445951	4.51789	3.6765	0.0551845
ZNF124	0.319899	5.38221	3.67536	0.0552225
FAM72D	-1.28277	2.41855	3.6749	0.0552374
PLAC9	-0.965741	2.77543	3.67366	0.0552786
PHEX	-0.740798	3.25476	3.67258	0.0553144
ZKSCAN5	0.378229	4.37554	3.67245	0.0553187
ELANE	-1.36127	2.14278	3.67123	0.0553594
DGKG	-0.275022	6.78738	3.66882	0.0554396
TLE6	-0.826398	2.9793	3.66867	0.0554444
TOMM70A	-0.220274	6.1746	3.6684	0.0554533
GNB1L	0.496375	3.73492	3.66714	0.0554953
KIAA0040	1.10573	2.07306	3.66699	0.0555003
CALHM1	1.10573	2.07306	3.66699	0.0555003
CDK18	-0.422328	4.4135	3.66302	0.0556328
RBPJL	-0.917941	2.74734	3.66134	0.0556888
MRPS10	0.36099	4.71358	3.66099	0.0557006
BBS12	0.62674	3.09002	3.6603	0.0557235
ABCC3	0.709153	2.89961	3.65814	0.0557958
SPRED2	0.380427	6.32093	3.65749	0.0558175
LRRCC1	0.424913	4.15853	3.65615	0.0558626
KLHL12	0.253663	5.36235	3.65605	0.0558658
EHF	-1.40849	2.1465	3.65567	0.0558788
CES5A	-1.05166	2.5535	3.65429	0.0559251
BRINP2	-0.206957	7.11384	3.65379	0.0559417
FAM184A	0.215655	6.26757	3.65055	0.0560508
SOX13	-0.529084	3.93987	3.64562	0.0562168
TMEM5	-0.391363	4.61149	3.64473	0.056247
LTBP2	-1.17575	2.44329	3.64421	0.0562646
POF1B	-1.25056	2.4468	3.64348	0.0562891
TSPAN7	-0.318533	8.36177	3.64167	0.0563503
CATSPER4	-1.36096	2.14701	3.63433	0.0565993
C7orf49	-0.363359	4.93792	3.63292	0.0566472
TMEM63B	0.272307	6.51346	3.63269	0.0566551
LDLRAP1	-1.11632	2.55497	3.63263	0.0566572
CYP4F22	0.813767	2.67645	3.63235	0.0566666
TAB3	-0.309909	4.85245	3.63167	0.0566898
NTN4	0.200341	6.92892	3.62862	0.056794
TTBK1	0.293187	5.47248	3.62759	0.0568292
NTN5	0.984095	2.42745	3.62387	0.0569563
GLUL	0.276454	6.30367	3.61969	0.0570994
TOM1L1	-0.566632	6.05807	3.61766	0.0571692
PHF14	-0.151994	8.40273	3.61461	0.0572743
ZFP14	-0.258982	6.5455	3.61427	0.0572857
UNC5C	0.205258	8.68788	3.61369	0.0573059
UBE2H	-0.122974	7.56413	3.61286	0.0573343
C4orf48	0.375677	5.75586	3.61014	0.0574281
FAM162B	0.483447	4.12489	3.60941	0.0574535
TBL1XR1	0.172572	7.58794	3.6083	0.0574918
SMC1A	-0.36712	4.97524	3.60722	0.0575293
UBALD2	0.469039	4.27446	3.60604	0.05757
C15orf39	0.643458	3.06353	3.60553	0.0575876
ZNF69	0.434121	3.89567	3.60305	0.0576737
TMEM86A	0.92838	2.46065	3.60298	0.057676
TRIM32	0.376203	4.57245	3.59295	0.0580251
ZFP69B	-0.637912	3.28595	3.59077	0.0581012
UTRN	0.229675	6.93756	3.58975	0.0581371
STX10	0.315053	4.79954	3.58935	0.0581509
AZGP1	-1.42606	2.25066	3.58578	0.0582761
WBSCR28	-1.24293	2.11006	3.58556	0.0582838
PALM	0.281328	5.66163	3.58057	0.0584589
CREBRF	0.230171	7.07891	3.58024	0.0584708
SYNPO	0.450542	5.17417	3.57918	0.058508
PRICKLE3	1.25532	2.1182	3.57628	0.0586103
GPHN	-0.136421	9.97569	3.57575	0.0586291
FAM180A	1.12568	2.27041	3.57445	0.0586749
PTP4A3	0.498356	4.21054	3.57343	0.0587111
PHYKPL	0.341863	5.1067	3.56909	0.0588647
BRMS1	0.632712	3.05335	3.56646	0.058958
MAFA	-1.051	2.09245	3.56414	0.0590402
TRO	0.331519	5.08038	3.56393	0.0590478
NAT16	0.794967	2.6719	3.55837	0.0592457
BSN	0.192319	7.10575	3.55718	0.0592885
DPCR1	-1.31721	2.12778	3.55524	0.0593577
ESPL1	-1.20817	2.56343	3.55357	0.0594175
GOLT1A	1.04944	2.34654	3.55184	0.0594794
AMN1	-0.227961	6.96262	3.55145	0.0594935
VWDE	-0.544754	3.62256	3.54944	0.0595654
IL21	1.18139	2.07913	3.54932	0.0595699
TYW1	-0.230052	6.64732	3.54834	0.059605
TCF25	-0.185001	7.92603	3.54733	0.0596412
AC006486.9	1.2395	2.15029	3.54468	0.0597368
PAWR	-0.275584	5.97952	3.5383	0.0599669
RP11-140L24.4	-0.700739	3.15879	3.53692	0.0600169
FBXL15	0.333304	5.98183	3.53619	0.0600433
ELMOD1	-0.185314	7.29115	3.53606	0.0600481
NSMCE1	0.331448	4.58608	3.53579	0.0600576
CNKSR1	-0.700065	3.31373	3.53564	0.0600632
KLF16	0.581494	3.91575	3.53461	0.0601004
GLB1	-0.188575	6.36311	3.53264	0.0601721
GPIHBP1	1.16249	2.23372	3.53108	0.0602286
LIX1L	-0.400343	4.37702	3.52818	0.0603338
CPN1	-0.940165	2.70927	3.5273	0.0603659
FOXD4L1	-1.34456	2.13673	3.52701	0.0603767
SF3A1	0.328661	4.90253	3.5264	0.0603987
CBWD1	0.316969	5.15201	3.52605	0.0604114
MFAP4	1.13487	2.0763	3.51864	0.0606823
LRP10	1.16825	2.24153	3.51687	0.0607472
PPM1F	0.300782	5.18688	3.51279	0.0608969
SAP30	-0.684314	3.19135	3.51042	0.0609839
WWC1	0.298203	5.42229	3.50781	0.0610801
RTN4R	0.460361	3.86838	3.50311	0.0612536
DUSP8	0.435142	5.59867	3.49855	0.0614225
ZDHHC8	0.402194	4.95203	3.49844	0.0614267
CREM	0.238076	5.40697	3.49804	0.0614416
PTGFR	0.549162	3.67323	3.49738	0.0614661
TTC34	0.844478	2.54925	3.49723	0.0614716
ARMC5	0.402091	4.08356	3.49707	0.0614775
LRRC27	-0.367649	4.66057	3.4953	0.0615432
PRSS21	1.23885	2.07748	3.49409	0.0615883
HES6	0.400352	4.43595	3.49293	0.0616315
C2orf73	0.69072	2.88559	3.49096	0.0617048
GYLTL1B	-1.32018	2.16567	3.49094	0.0617057
SERPINA12	-1.23404	2.11248	3.49046	0.0617233
DNAJB13	-1.16299	2.4287	3.48886	0.061783
CDK9	0.332607	4.86427	3.48692	0.0618556
TBX2	-1.24316	2.1106	3.48365	0.0619778
STRA8	-1.21366	2.10617	3.48217	0.0620333
RAB25	-1.3399	2.13335	3.48114	0.0620719
MYT1	0.381652	4.32893	3.48033	0.0621024
ARFGAP1	0.373371	5.7039	3.48016	0.0621086
PRTG	0.40793	4.28269	3.47396	0.062342
PPP2R3A	-0.230678	6.31113	3.47364	0.062354
DIS3	0.235087	5.58741	3.47309	0.0623746
RAD51AP1	-0.908247	2.72765	3.4729	0.0623818
RASL11B	0.588613	3.3736	3.47168	0.062428
SAMD4A	0.229512	7.22522	3.47045	0.0624743
OAS3	0.970818	2.41315	3.46965	0.0625045
GADD45B	0.618092	3.73177	3.46633	0.0626302
CAPS	-0.658923	3.59827	3.46623	0.062634
CPSF2	0.264954	5.17154	3.4654	0.0626655
PTPRF	0.323845	5.88644	3.46475	0.0626899
FZD5	0.927487	2.42535	3.46311	0.062752
SNX17	0.364318	5.02327	3.45864	0.062922
HEATR5A	-0.300532	5.1908	3.45803	0.0629453
RPS21	0.406532	4.31748	3.45676	0.0629935
LRRC15	1.25068	2.11208	3.45671	0.0629956
SLC5A10	-0.82709	2.79809	3.45648	0.0630043
DCTN4	-0.204738	6.0282	3.45464	0.0630745
BOD1	-0.385307	4.44985	3.45388	0.0631037
SLC25A12	-0.109854	8.69484	3.45317	0.0631307
PRKAR1B	0.163313	7.64767	3.45031	0.0632399
EOMES	-1.40822	2.13141	3.44863	0.0633044
RPL36	0.290667	6.56641	3.4472	0.063359
GTF3C4	0.370695	4.73282	3.44368	0.0634942
MUS81	0.393611	4.29858	3.44318	0.0635131
DVL2	0.344156	4.42482	3.44017	0.0636292
TRMT61A	0.4886	3.50732	3.43637	0.0637755
CHIC1	-0.215467	6.20243	3.43328	0.0638951
PPFIA3	0.316605	6.56699	3.43223	0.0639359
MCMDC2	-0.501812	4.6299	3.43203	0.0639433
PIAS4	0.338931	5.01783	3.43042	0.0640059
HSD3B7	1.0136	2.32075	3.42983	0.0640288
ZNF703	0.489383	4.96198	3.4298	0.0640299
ENKD1	0.540087	3.38879	3.42824	0.0640904
PLXNB3	1.07425	2.09439	3.42643	0.0641608
PLAA	-0.288953	5.5925	3.42493	0.0642189
DUSP13	1.17067	2.07571	3.42466	0.0642294
CTD-2616J11.11	1.17067	2.07571	3.42466	0.0642294
TROAP	-1.30032	2.12581	3.42421	0.0642469
ADH7	1.21221	2.1328	3.41975	0.0644206
C20orf196	0.336169	4.7721	3.41906	0.0644479
SRM	0.237721	5.83211	3.41408	0.0646424
ZNF738	-0.536475	4.13361	3.41102	0.0647624
ZNF519	-0.205554	6.45364	3.41095	0.0647651
GET4	1.14851	2.0763	3.41035	0.0647888
CALD1	-0.282381	6.63973	3.40762	0.0648958
PLCH2	0.299098	5.74717	3.40744	0.064903
GPR75-ASB3	-0.183827	7.14763	3.40591	0.0649633
ACTR1A	0.269452	6.09161	3.405	0.0649991
APPL2	-0.19087	6.20167	3.40453	0.0650177
ATCAY	0.131219	7.73929	3.40442	0.0650221
NPHP4	-0.272755	5.32697	3.4028	0.0650857
PPA2	-0.187106	7.06242	3.40172	0.0651285
FGL1	1.1298	2.25736	3.3998	0.0652044
CLSTN1	0.13977	8.72605	3.39579	0.065363
CDC34	0.506929	4.62414	3.39574	0.0653651
KIF13B	-0.242928	5.54583	3.39384	0.0654402
THOP1	0.376156	5.0961	3.39348	0.0654545
GRXCR1	-1.24254	2.41034	3.39225	0.0655037
CYP3A4	-1.24369	2.32705	3.39009	0.0655892
APOL3	1.10247	2.1175	3.3886	0.0656485
BAIAP3	0.35746	5.6636	3.38085	0.065958
NEMF	-0.133385	7.80083	3.37922	0.0660234
CCNO	-1.25402	2.33665	3.37834	0.0660584
ATP5F1	-0.471383	6.45467	3.37824	0.0660627
ADM2	-0.878526	2.07755	3.37807	0.0660693
MAP4K5	-0.150128	7.33858	3.37782	0.0660795
L1TD1	-1.15525	2.39767	3.37761	0.0660879
ST6GALNAC2	0.716481	2.89212	3.37691	0.0661159
KIFC2	0.310216	6.62389	3.37688	0.066117
TRIB2	0.654947	3.33509	3.37562	0.0661677
BARX2	-0.959227	2.6316	3.37188	0.0663181
ZP4	-1.28245	2.13142	3.37115	0.0663476
SPRY2	0.444306	4.30584	3.36766	0.0664881
SYNC	-0.388094	5.7753	3.36706	0.0665125
SLC25A30	-0.623427	3.35513	3.3669	0.0665187
S1PR5	-1.23984	2.12913	3.36553	0.0665741
C1GALT1	0.251751	5.23799	3.36545	0.0665776
PDK2	0.36729	5.80146	3.3652	0.0665874
ABCG2	-0.83421	2.85918	3.3643	0.0666238
SPOPL	-0.205406	5.99746	3.35998	0.066799
ATAD2B	-0.201689	6.60599	3.35978	0.0668071
NTNG1	-0.337782	7.14375	3.35924	0.0668287
MIDN	0.45942	4.86786	3.35809	0.0668756
GRK6	-0.423078	4.27016	3.35603	0.0669594
SMAGP	-0.863179	2.73524	3.35227	0.0671125
C15orf43	1.2821	2.11505	3.35129	0.0671525
GRIP2	-0.206273	7.50075	3.34816	0.06728
KCNMA1	-0.113202	9.27815	3.34737	0.0673124
ITGAM	-0.960274	2.62165	3.34145	0.067555
TEX10	-0.347498	4.71416	3.34035	0.0676
SH3GLB2	0.315573	5.59659	3.33551	0.0677995
CPLX1	0.262795	8.3448	3.33467	0.067834
COQ6	-0.393381	4.28965	3.33341	0.067886
CCDC102A	-1.3014	2.14646	3.33309	0.0678992
KIAA0922	-0.232131	6.47009	3.33191	0.0679478
PLA2G1B	1.24088	2.1269	3.32815	0.0681036
ATP11A	-0.237681	5.78687	3.327	0.0681511
PXN	-0.440894	4.4608	3.32529	0.0682221
MAP3K5	-0.188049	7.44341	3.32502	0.0682332
CKMT1B	-0.26367	6.14022	3.32462	0.0682497
SEC14L6	0.930033	2.4457	3.32059	0.0684171
C16orf52	0.202235	7.25704	3.31816	0.0685184
ZRSR1	1.2149	2.10657	3.31768	0.0685383
NPW	0.735014	2.94744	3.31573	0.0686196
MBNL3	0.933632	2.38994	3.31413	0.0686868
ZIM3	-1.28039	2.12702	3.31248	0.0687556
ANO2	0.572432	3.30022	3.31203	0.0687743
MACROD1	-0.249348	5.34116	3.30836	0.0689284
DOC2A	0.283798	5.15241	3.30819	0.0689353
EREG	0.92644	2.44641	3.30794	0.0689458
TCN1	-1.14361	2.11102	3.30749	0.0689649
RHBDD1	-0.277665	5.65853	3.30385	0.0691178
UBR3	-0.132003	8.27718	3.30357	0.0691294
IFI27	-1.12657	2.42336	3.30263	0.0691692
SPINK4	-1.0934	2.09522	3.30227	0.0691844
SCO1	-0.383901	4.4017	3.29492	0.0694945
THAP7	0.366084	4.79363	3.28815	0.0697816
MPP5	-0.218455	5.86586	3.28693	0.0698335
SAR1A	0.280737	5.4988	3.28632	0.0698593
LILRB4	-1.2447	2.19492	3.28477	0.0699252
AGO3	-0.153798	7.28865	3.28174	0.0700545
RABL6	0.309269	6.12659	3.27973	0.0701405
C5AR1	0.523723	3.37952	3.27919	0.0701634
SRD5A2	-1.29846	2.14719	3.27902	0.0701706
PCYT1A	0.258539	5.25378	3.27755	0.0702337
CTBP1	0.29549	6.67066	3.2717	0.0704846
NELFCD	-0.263719	5.83329	3.26959	0.0705752
RAB17	-0.871799	2.72648	3.26792	0.0706472
DOCK9	-0.143428	8.06569	3.26484	0.0707798
CARD10	0.899763	2.49961	3.26444	0.0707973
ARSK	-0.393972	4.43795	3.26378	0.0708257
SETDB1	-0.230762	5.65028	3.26295	0.0708616
TBC1D23	-0.217052	5.80327	3.26153	0.0709229
SLFNL1	-0.49776	4.40502	3.25997	0.0709906
ICT1	0.397578	4.09403	3.25806	0.0710731
FANCM	-0.360182	4.70892	3.25636	0.071147
USP1	-0.30062	5.12114	3.25552	0.0711834
PGR	1.00386	2.33725	3.25024	0.071413
NAPRT	0.508399	4.0974	3.24965	0.0714389
CYP39A1	0.888661	2.89274	3.24931	0.0714534
GABRR2	-0.960652	2.59795	3.24341	0.0717112
SULT1A4	-1.32214	2.28327	3.2434	0.0717118
CAT	0.751822	2.73301	3.24272	0.0717415
ADGRA1	0.273768	6.17401	3.24227	0.0717612
CSF3R	1.15953	2.19635	3.24162	0.0717896
ZNF761	-0.420724	4.48742	3.24155	0.0717925
EIF3CL	0.85025	2.50789	3.24087	0.0718225
NCKIPSD	0.301589	5.45741	3.23865	0.0719197
ZNF292	-0.115238	8.53115	3.23658	0.0720108
CCDC85C	0.375899	4.42981	3.23575	0.0720474
FIGNL1	0.455859	3.84933	3.23568	0.0720502
FAM86C1	0.644117	2.91836	3.23443	0.0721056
CNTD2	-1.09187	2.52933	3.23441	0.0721063
CCDC13	-0.678836	3.23391	3.23397	0.0721255
RP1-309K20.6	1.16669	2.19733	3.23395	0.0721266
NLRP13	-1.33036	2.24866	3.23387	0.07213
MSS51	-0.472579	3.79866	3.23338	0.0721515
PEX16	0.395307	4.30671	3.23166	0.0722276
GSK3A	0.298194	5.67733	3.23128	0.0722444
TBCK	-0.131448	8.03546	3.23097	0.072258
MTMR7	-0.202013	7.09926	3.22988	0.0723062
SDR42E2	-1.00146	2.51352	3.22937	0.0723286
ZNF345	-0.251067	5.84995	3.22837	0.0723727
SPRED3	0.576335	3.96375	3.22769	0.0724027
OSTN	0.582685	3.97747	3.22757	0.0724079
VKORC1L1	0.175853	6.16274	3.22681	0.0724416
TMEM200B	-0.369031	2.05855	3.22649	0.0724557
OTOL1	-0.369031	2.05855	3.22649	0.0724557
PAGE4	-0.369031	2.05855	3.22649	0.0724557
CENPVP1	-0.369031	2.05855	3.22649	0.0724557
SAA4	-0.369031	2.05855	3.22649	0.0724557
AL137164.1	-0.369031	2.05855	3.22649	0.0724557
NME1	-0.369031	2.05855	3.22649	0.0724557
AP005242.1	-0.369031	2.05855	3.22649	0.0724557
KRTAP12-3	-0.369031	2.05855	3.22649	0.0724557
RABL2A	0.327546	5.09758	3.22298	0.0726113
B3GALT5	0.395184	4.00396	3.21877	0.0727982
COL24A1	0.457799	4.30107	3.21849	0.0728107
HTR7	0.380012	4.70929	3.21736	0.0728612
MYLK2	1.28234	2.13118	3.21726	0.0728653
HRAS	0.314693	5.26582	3.21691	0.072881
GDNF	1.18613	2.18075	3.21405	0.0730086
PSMD7	-0.433417	5.87253	3.21093	0.0731481
CD151	0.444002	3.92259	3.21067	0.0731597
PDE6A	-0.767996	2.87375	3.21034	0.0731743
ZDHHC18	0.272513	5.1698	3.20913	0.0732282
RSF1	-0.117897	7.71518	3.20839	0.0732617
NGLY1	-0.189738	6.29433	3.20743	0.0733047
BLVRA	-0.414413	5.24841	3.20557	0.0733879
NBPF3	-0.313145	5.16506	3.20526	0.0734021
ZC3H12C	0.201877	5.90896	3.20357	0.0734776
EFS	0.95261	2.41546	3.20278	0.0735131
TEAD4	-0.862619	2.70454	3.20245	0.0735282
PSMD5	-0.289134	5.72391	3.2023	0.0735347
CTTNBP2	-0.130666	7.66406	3.19842	0.0737094
BMP7	-0.570018	3.6278	3.19813	0.0737224
RNF112	-0.408071	4.63299	3.19539	0.0738462
MASP1	0.885598	2.47333	3.19118	0.0740367
CTSC	-0.436793	4.01098	3.19061	0.0740626
MMP24	-0.22279	6.43846	3.18958	0.0741089
PLEKHG4B	-1.31558	2.24761	3.18827	0.0741686
NOX5	0.589466	3.20949	3.1871	0.0742218
SOCS2	-0.498271	4.03799	3.18651	0.0742482
SVIL	-0.319962	5.70963	3.18609	0.0742674
MARVELD1	-0.752732	2.9893	3.18506	0.0743141
CX3CL1	0.264346	6.1699	3.18484	0.0743243
CNNM3	0.509242	3.40195	3.18466	0.0743326
XKR3	-1.17761	2.11304	3.18419	0.0743539
NKD1	0.811535	2.58788	3.18372	0.0743752
GRM2	0.773588	2.66228	3.18202	0.0744526
GDPD4	-0.981654	2.56643	3.18114	0.0744928
RARG	0.532245	3.35245	3.18056	0.0745193
ZNF664	0.660551	2.07439	3.17583	0.0747353
PRODH	0.660551	2.07439	3.17583	0.0747353
DDX59	0.415175	3.99656	3.17563	0.0747446
NANP	-0.780165	2.97876	3.17473	0.0747856
RP11-195F19.5	0.386086	4.57027	3.16849	0.075072
NAT8L	0.252001	7.00084	3.16826	0.0750826
HTR3B	0.890001	2.6113	3.16756	0.0751147
PDSS1	-0.297385	5.62819	3.16715	0.0751335
WDR44	-0.225396	6.01892	3.16715	0.0751336
PPP1R14B	0.490389	3.61087	3.16546	0.0752114
PSMB9	-1.21648	2.31473	3.16527	0.0752201
CHRM2	-0.228205	6.44271	3.16337	0.0753075
SYT11	0.154532	7.97255	3.16333	0.0753096
GOLGA8S	0.468565	2.07191	3.1629	0.0753291
ENPP2	-0.440224	4.23699	3.15924	0.0754981
AIPL1	0.92088	2.40856	3.15734	0.0755861
RP11-793H13.10	1.22372	2.16791	3.15713	0.0755961
TMTC4	-0.323073	5.10325	3.15695	0.0756041
KIR3DX1	1.18752	2.11013	3.15423	0.0757302
RP11-26J3.4	-1.2298	2.12536	3.15383	0.0757492
OPN1SW	-1.46099	2.14446	3.15285	0.0757946
ACSS1	0.62691	3.14612	3.15273	0.0758001
MAPK10	-0.0964619	9.46254	3.15241	0.0758151
NKAIN1	-0.391015	4.34208	3.15236	0.075817
CIDEC	-1.20603	2.10848	3.15179	0.0758437
TRMT112	0.263758	6.20752	3.15106	0.0758777
SLITRK6	-1.2324	2.14847	3.15062	0.075898
NF2	-0.22074	5.94136	3.14889	0.0759785
CPS1	0.485597	3.5399	3.14865	0.0759899
MAML1	-0.23788	5.99259	3.14838	0.0760026
ZC4H2	0.219587	6.11399	3.14734	0.076051
TMEM38B	-0.286579	5.08449	3.14689	0.0760716
PLEKHA1	-0.153581	7.52977	3.14268	0.0762686
CPA4	1.16459	2.12936	3.14177	0.0763112
WNK4	-1.30349	2.2471	3.13786	0.0764943
AGBL2	-0.832445	2.96847	3.1357	0.0765956
ADAM17	-0.18609	6.21386	3.13472	0.0766416
PLK3	0.478825	3.62968	3.13452	0.0766509
NAA16	-0.206942	6.68011	3.13363	0.0766929
CTH	0.475058	3.60044	3.13118	0.0768083
NQO2	-0.194005	7.27531	3.12886	0.0769176
WFIKKN1	-0.944386	2.64505	3.12876	0.0769222
HLA-DOA	-1.22265	2.12602	3.12854	0.0769325
UHRF1BP1	0.184906	6.24883	3.12726	0.076993
CD53	0.730089	2.74349	3.12547	0.0770777
KALRN	-0.142433	8.9185	3.12406	0.0771445
EVPL	-1.31316	2.24833	3.12332	0.0771795
FAM19A5	0.141895	7.75772	3.12077	0.0773005
MET	0.818423	2.67024	3.12073	0.077302
UBAP2L	0.265357	5.41986	3.11975	0.0773485
COL28A1	0.342852	4.58281	3.11973	0.0773496
GPD1	0.736509	2.71237	3.11802	0.077431
PLXNA1	0.331646	5.11556	3.11479	0.0775846
ATP6V1E2	-0.48937	4.37462	3.11436	0.0776051
ARHGAP35	0.173085	7.21818	3.11375	0.0776341
FUT1	0.896371	2.41712	3.11121	0.0777553
KRI1	-0.418083	4.05444	3.11071	0.077779
POU6F1	0.256484	5.94048	3.10899	0.0778612
FAM210A	0.263012	5.05378	3.10849	0.0778852
BTBD10	-0.160713	6.56201	3.10616	0.0779964
VAPB	0.204632	6.20775	3.10306	0.0781454
RPRD2	-0.139102	8.06852	3.10189	0.0782014
HBM	-1.23511	2.13629	3.1018	0.0782059
DENND2A	-0.252397	6.40377	3.0985	0.0783644
TUBA1B	-0.273696	8.96257	3.09504	0.0785311
MRPS31	-0.27677	5.93455	3.09415	0.0785739
ORC1	0.82075	2.52294	3.09234	0.0786614
NADSYN1	-0.330235	4.82979	3.08961	0.0787939
EIF5	-0.277123	6.935	3.08951	0.0787986
EOGT	0.307559	4.78915	3.08858	0.0788437
RNF214	-0.308506	5.46655	3.08577	0.0789797
TRMU	-0.29467	5.2752	3.08486	0.0790242
PDCL3	0.473944	3.52795	3.08236	0.0791456
TAF1L	-1.21883	2.1315	3.08211	0.0791577
GSTA3	-1.21084	2.12245	3.0812	0.0792021
GIGYF1	0.375423	4.75786	3.07868	0.0793248
CRACR2A	0.406589	4.08017	3.07814	0.0793514
DUSP18	0.4271	4.19391	3.07733	0.079391
CBARP	0.503671	3.95162	3.07609	0.0794515
UQCC1	-0.180102	6.54947	3.07535	0.0794874
PTOV1	0.349838	5.89786	3.07504	0.0795026
GALR3	1.18408	2.11495	3.07495	0.079507
TNFSF14	1.2467	2.11192	3.07398	0.0795545
CRYZ	-0.607831	3.58457	3.07385	0.0795609
RPS6KA5	-0.247446	6.76792	3.07361	0.0795725
ZER1	0.16808	7.57855	3.07239	0.0796325
WDR54	-0.516911	4.49103	3.06841	0.0798277
LHFPL1	0.961323	2.33471	3.06643	0.0799248
PPP1R3B	0.808486	2.51069	3.06411	0.0800391
C8B	-1.10465	2.10958	3.06408	0.0800404
PRKAB2	-0.287407	4.84543	3.06207	0.0801396
FARP2	0.203717	5.9497	3.06203	0.0801414
ALOX12B	0.924285	2.41674	3.06135	0.0801753
PPP1R26	0.385975	4.35389	3.05777	0.0803518
PWP2	-1.11766	2.38988	3.05457	0.0805102
POMT1	-0.233469	5.56538	3.05229	0.0806232
CKS1B	-0.789873	2.97134	3.05119	0.0806781
SQLE	-0.305982	5.48781	3.04858	0.080808
ZFAND2B	-0.312892	5.10858	3.04837	0.0808184
KCNS1	0.73271	2.81115	3.0451	0.0809813
CDC40	-0.263421	5.65924	3.0447	0.081001
CD86	-1.30039	2.23694	3.04278	0.0810971
NAMPT	-0.294908	5.30535	3.04083	0.0811942
FAM76B	-0.362176	4.45637	3.03998	0.0812369
AL365181.2	-0.531551	3.49848	3.03989	0.0812415
FAT3	-0.255434	6.78371	3.03575	0.0814487
MALL	-1.16415	2.11057	3.03472	0.0815004
NSL1	-0.204989	6.28597	3.03416	0.0815286
MINOS1-NBL1	-0.908908	2.61595	3.03322	0.0815758
CELF3	0.341026	5.75927	3.02997	0.0817397
FOXL2	1.02075	2.294	3.02766	0.081856
PLAC1	-0.700476	3.11219	3.02569	0.0819557
MCM3AP	-0.21911	5.83439	3.0254	0.08197
SFRP2	-0.722499	2.87924	3.02309	0.0820867
CAMTA2	0.256262	5.99401	3.02267	0.0821081
RAB4A	-0.260303	5.75332	3.02265	0.0821092
ZNF430	-0.349089	5.26581	3.01873	0.082308
SLC7A7	0.601471	3.07195	3.01762	0.0823645
FDPS	-0.300755	6.31998	3.01603	0.0824449
PRICKLE2	0.11995	7.84595	3.01327	0.0825854
MBD1	0.307252	4.90925	3.01124	0.082689
C4orf45	-0.494968	3.78221	3.01077	0.0827131
TMEM57	-0.151248	6.94323	3.01048	0.0827276
CLEC17A	-1.29065	2.21415	3.01001	0.0827519
ZNF23	1.15955	2.14545	3.00749	0.0828803
COPS5	-0.589953	3.2645	3.00573	0.0829705
PPRC1	0.420601	4.02553	3.0055	0.0829826
CCDC79	-0.735368	2.92255	3.00455	0.0830313
PECAM1	-0.718696	3.01083	3.0035	0.083085
HLCS	-0.171872	7.33212	3.00346	0.0830871
ARHGEF12	-0.137729	7.80285	3.00311	0.0831049
APOBEC3H	-1.30668	2.67641	3.00294	0.0831137
LMX1B	0.584807	3.0792	3.00263	0.0831293
RECK	-0.181374	6.79014	3.00134	0.0831957
XCR1	-1.1995	2.13033	3.00121	0.0832025
FBF1	-0.485195	4.62117	2.99933	0.0832988
ZNF257	-0.705586	2.94123	2.99702	0.0834177
ITIH4	-0.665309	3.43399	2.99099	0.083729
CAMK2B	0.174782	8.81902	2.99	0.0837802
RAB35	0.313663	4.74611	2.98955	0.0838034
CEACAM20	1.07044	2.23815	2.98954	0.083804
SMIM18	0.477724	3.84544	2.98776	0.0838963
SLC19A3	0.646213	2.84611	2.9871	0.0839305
RERGL	0.557519	3.11124	2.98609	0.0839825
SEL1L	-0.214909	6.08783	2.98488	0.0840454
SPDEF	0.83748	2.52067	2.98457	0.0840617
TMEM2	0.317205	4.78931	2.98444	0.0840686
ASB3	0.286624	5.15734	2.9843	0.0840758
CFAP43	-0.302234	5.15141	2.98336	0.0841245
GPR6	0.981925	2.25607	2.97945	0.0843278
FGFR3	0.991364	2.5977	2.97908	0.0843473
LAMTOR3	0.311354	5.03265	2.97779	0.0844144
KIAA2022	-0.169071	7.29463	2.97734	0.0844377
HRH2	-0.442082	4.33847	2.97707	0.0844518
CTDSP2	0.357881	4.95862	2.97565	0.0845263
PPP1CA	0.377371	5.29102	2.9728	0.0846751
CEP170B	0.29436	5.36246	2.97257	0.0846874
ATP6V0A1	0.153318	7.81452	2.96579	0.0850428
MID1IP1	0.438271	4.08594	2.96458	0.0851067
ANAPC13	0.333074	5.38075	2.96407	0.0851332
TSPAN19	0.905817	2.3899	2.96397	0.0851387
NUP85	-0.369322	4.59218	2.96356	0.08516
CASP8	-0.930327	2.63919	2.96323	0.0851775
GSDMD	1.16613	2.12911	2.96232	0.0852257
RET	0.366582	4.50146	2.9619	0.0852478
ATF6B	-0.324863	6.50475	2.96046	0.0853235
GGT6	-1.14548	2.11371	2.95912	0.0853942
ZSCAN18	-0.323945	5.94927	2.9579	0.0854589
NUP214	0.223465	5.65905	2.95151	0.0857974
RFX3	0.161807	7.56854	2.94977	0.08589
MYH4	-1.08377	2.11745	2.94937	0.0859108
SPOCD1	-1.17589	2.32954	2.94862	0.0859507
CARD9	0.825538	2.49681	2.9482	0.0859731
CA9	-0.912121	2.58656	2.94595	0.0860932
STAT6	-0.586722	3.25197	2.94561	0.086111
CELA2B	-0.980641	2.72612	2.94527	0.0861293
ZNF672	0.508317	3.76102	2.94517	0.0861344
RP11-123K3.4	-1.16226	2.42987	2.94469	0.0861602
STK11	0.35115	5.30093	2.94422	0.0861855
AL596220.1	-1.19641	2.12999	2.94407	0.0861935
SYN3	-0.222143	8.70961	2.94381	0.086207
CLDND1	0.298549	5.44333	2.94312	0.0862438
LIN54	-0.263244	5.16245	2.94298	0.0862516
BIVM-ERCC5	-0.543797	3.52083	2.94228	0.0862886
NTRK1	-1.27333	2.26309	2.94227	0.0862892
NECAB3	0.398365	5.1766	2.94041	0.0863888
LPCAT3	-0.280957	5.11728	2.9395	0.0864376
CACNB1	0.316166	4.84263	2.93944	0.086441
GPR135	-0.270134	5.43005	2.93787	0.0865249
RNF222	-1.0531	2.09637	2.93637	0.086605
HNRNPCL1	1.01524	2.2774	2.93616	0.0866165
XDH	-1.28516	2.23706	2.93498	0.08668
FBN1	-0.158299	7.24641	2.9343	0.086716
UROS	0.221562	6.34981	2.93406	0.0867293
C14orf169	-0.725386	3.38124	2.93383	0.0867416
MANBA	-0.258505	6.66726	2.93307	0.0867825
RP11-287D1.3	-0.358164	4.81204	2.93281	0.0867961
RAD18	-0.307666	5.17674	2.93143	0.0868707
RFC2	0.405458	3.79306	2.92888	0.087008
ITGAX	1.04488	2.27504	2.9287	0.0870174
AC253572.1	1.04622	2.25069	2.92865	0.08702
GAS6	0.250579	5.93968	2.92856	0.0870249
NETO2	0.151804	7.59206	2.9279	0.0870607
ZSCAN9	0.42891	3.80401	2.92696	0.0871113
TMEM98	-0.960343	2.53593	2.92661	0.0871304
RIMS1	0.135348	8.80166	2.92647	0.0871378
IDH1	-0.287088	5.36163	2.92444	0.0872474
ZZEF1	-0.208092	6.41199	2.92218	0.0873697
POMC	0.651598	2.77088	2.92197	0.0873812
CASP14	-0.745367	2.07536	2.92067	0.0874515
RRAGB	-0.387229	5.55167	2.91828	0.0875814
ANKRD34B	-0.652844	3.27435	2.91786	0.087604
POTEC	-1.15299	2.11241	2.91721	0.0876395
COIL	-0.280575	5.29708	2.91475	0.0877731
ZAN	-0.648724	3.13956	2.91424	0.087801
MPP2	0.242118	5.79233	2.91383	0.0878229
ACKR4	0.775643	2.56758	2.90918	0.0880766
FTSJ2	0.407844	3.94317	2.909	0.0880863
SERBP1	0.234217	6.06406	2.90762	0.0881621
GCGR	-1.1401	2.11789	2.90733	0.0881779
2019-12-01	0.475267	4.20819	2.9071	0.0881902
RICTOR	-0.168144	7.62456	2.90695	0.0881983
BRICD5	0.382106	4.21089	2.90555	0.088275
OTUD1	0.539038	3.86176	2.90524	0.0882923
MEP1B	-0.813061	2.71961	2.90315	0.0884065
HMSD	-1.16572	2.1265	2.90132	0.088507
ENDOG	0.384039	4.4238	2.90087	0.0885317
HSPA4	-0.267339	6.24728	2.90048	0.0885533
ADCY1	0.151279	8.15252	2.90037	0.0885592
HID1	0.213927	5.56034	2.90029	0.0885638
DMRTC1B	-1.07324	2.44036	2.90014	0.088572
ALDH6A1	-0.343391	4.85989	2.89922	0.0886226
XRN2	-0.209345	5.78243	2.89721	0.0887329
MDN1	-0.190577	7.03146	2.89593	0.0888035
MAF1	0.327782	5.17131	2.89581	0.0888103
LIN9	0.360399	4.44947	2.89526	0.0888404
TIGD1	-0.473236	3.67653	2.89154	0.0890458
XRRA1	-0.318214	6.37043	2.88967	0.0891491
ANAPC10	0.168921	6.12584	2.88829	0.0892258
ADRA1B	0.319934	5.33182	2.88583	0.0893617
RECQL4	-0.652443	3.08034	2.88556	0.0893768
RNASE10	-0.568922	3.76321	2.88482	0.0894179
CEP135	0.337421	4.29131	2.88317	0.0895094
TVP23A	0.214754	5.74976	2.88262	0.0895404
MYADML2	1.1166	2.16211	2.88193	0.0895785
VASH1	0.303375	4.6372	2.88005	0.0896835
PLA2G4C	-0.316699	6.12584	2.87795	0.0898001
POLR2L	0.382099	5.07097	2.8769	0.0898588
HMP19	-0.160888	8.24912	2.87495	0.089968
PLK2	-0.319848	5.89464	2.87481	0.0899758
EVA1B	-0.491337	2.05709	2.87479	0.0899767
FMO3	-0.491337	2.05709	2.87479	0.0899767
GPBAR1	-0.491337	2.05709	2.87479	0.0899767
MAGEB10	-0.491337	2.05709	2.87479	0.0899767
SSX2	-0.491337	2.05709	2.87479	0.0899767
VGLL1	-0.491337	2.05709	2.87479	0.0899767
DEFA5	-0.491337	2.05709	2.87479	0.0899767
ZNF705G	-0.491337	2.05709	2.87479	0.0899767
DEFB103B	-0.491337	2.05709	2.87479	0.0899767
C11orf21	-0.491337	2.05709	2.87479	0.0899767
FOLR1	-0.491337	2.05709	2.87479	0.0899767
BCL6B	-0.491337	2.05709	2.87479	0.0899767
SLFN14	-0.491337	2.05709	2.87479	0.0899767
AC055866.1	-0.491337	2.05709	2.87479	0.0899767
RP5-850E9.3	-0.491337	2.05709	2.87479	0.0899767
HAO1	-0.491337	2.05709	2.87479	0.0899767
OTOR	-0.491337	2.05709	2.87479	0.0899767
BPY2	-0.491337	2.05709	2.87479	0.0899767
ZC3H3	0.296206	4.87531	2.87402	0.09002
FAM167B	-1.22644	2.24815	2.87353	0.0900473
MPPE1	-0.252406	5.64389	2.87199	0.0901332
ACAP3	0.278505	6.1938	2.87188	0.0901393
SP4	0.255413	5.533	2.8703	0.0902278
ALS2	0.206403	6.142	2.87007	0.0902407
EML3	0.57756	3.05411	2.86962	0.0902661
PRPF40A	-0.180011	6.52963	2.86907	0.0902972
SARM1	0.194155	6.30491	2.86747	0.0903871
EPB41L4A	-0.314861	5.29243	2.86713	0.0904059
FRMD8	0.450796	3.69704	2.86682	0.0904233
B4GALT7	-0.36162	4.32354	2.86651	0.090441
GDF10	-0.652334	3.08619	2.86541	0.0905024
IL33	0.968299	2.29253	2.86537	0.0905048
ELAVL3	0.25207	8.38588	2.86501	0.0905253
TKT	-0.36542	6.00217	2.86481	0.0905363
SYT6	0.49658	3.63161	2.86336	0.0906182
HEBP2	0.599536	2.9337	2.86253	0.090665
PRRG2	0.826924	2.44984	2.86138	0.0907298
PPP2R5C	-0.140463	7.19301	2.86122	0.0907387
COX6B2	1.13895	2.12692	2.85949	0.0908363
ZNF506	-1.15434	2.12808	2.85897	0.0908658
C17orf97	-0.493724	4.37189	2.85803	0.0909188
CACNG7	-0.174468	6.54482	2.85739	0.090955
ANKRD13A	-0.253382	5.4486	2.85621	0.0910218
TMPRSS7	-0.889287	2.67424	2.85612	0.0910269
DUSP16	0.297478	5.1393	2.85583	0.0910431
BCAP31	0.294061	5.80128	2.85527	0.0910747
OGDH	0.170144	6.86463	2.85522	0.0910778
BET1	0.285279	4.87462	2.85452	0.0911175
HES5	0.978235	2.29773	2.85324	0.0911899
CTDSP1	-1.0681	2.39676	2.85078	0.0913297
LDHD	0.660902	3.01126	2.84969	0.0913914
RRH	-0.517206	3.56536	2.84965	0.0913939
INO80E	0.327048	4.57113	2.84836	0.0914674
CBY3	0.551768	3.17762	2.84701	0.0915439
BTBD1	-0.254978	5.38113	2.84603	0.0915999
TRIB1	0.993664	2.25624	2.84493	0.0916626
TMEM121	0.42731	4.02021	2.84481	0.0916692
ANKRD7	-0.246538	5.70193	2.84412	0.091709
LRRC42	-0.477302	3.56239	2.84409	0.0917104
RP11-506B6.7	1.1156	2.14517	2.84401	0.091715
FZD1	0.746659	2.60176	2.84312	0.0917659
SIRPA	0.20497	6.86511	2.84273	0.0917883
RS1	0.954947	2.35514	2.84207	0.0918261
ARSE	0.686555	2.74159	2.84126	0.0918724
EYA3	-0.18134	6.44256	2.84036	0.0919239
TAC3	-0.472005	6.56087	2.84002	0.0919431
NKIRAS2	0.357662	4.08138	2.83976	0.0919579
FAM228B	-0.232447	6.59874	2.83761	0.0920812
G6PC2	-0.809144	2.07307	2.83734	0.0920964
ERVFRD-1	1.01604	2.07312	2.83608	0.0921687
HIST1H1A	1.01604	2.07312	2.83608	0.0921687
P3H2	0.220345	6.31092	2.83571	0.0921901
GLA	-0.456924	3.75872	2.8353	0.0922135
ZBTB16	-0.204999	7.77657	2.83519	0.09222
PRSS27	0.603129	2.94208	2.83516	0.0922216
CDH9	0.155704	8.70673	2.83211	0.0923967
TNPO1	-0.155631	6.59754	2.83041	0.0924948
AGPAT2	0.405136	3.97298	2.82853	0.0926033
GLT6D1	-1.24852	2.24089	2.8285	0.0926047
ZNF726	-0.614827	3.20383	2.82774	0.0926486
UBE4B	-0.154501	7.41829	2.82678	0.092704
UBXN4	-0.163877	7.03121	2.82608	0.0927443
AHI1	-0.177482	10.1785	2.82409	0.0928593
FAM159B	0.949512	2.39352	2.82334	0.0929031
KIAA1614	-0.537068	3.50045	2.82236	0.0929597
MMP1	-1.16051	2.11117	2.82172	0.0929968
NSMF	0.329532	5.8272	2.82145	0.0930122
PITPNM2	0.179223	6.44278	2.81916	0.0931454
NGDN	0.34684	4.75788	2.81881	0.0931656
KIAA1147	-0.256827	5.35014	2.8185	0.0931833
GGT1	-0.549397	3.78249	2.81815	0.0932036
C1orf168	0.854124	2.42097	2.81786	0.0932208
RP11-111M22.2	-0.306943	4.95704	2.81729	0.0932535
TRIM17	0.674823	2.73903	2.81729	0.0932538
JAG2	0.337221	4.52482	2.81495	0.0933897
MC5R	1.09073	2.13888	2.81423	0.0934315
MED15	0.140908	6.61352	2.81234	0.0935418
KRT24	-1.15913	2.11287	2.80907	0.0937326
MFAP3	-0.201776	5.70083	2.80834	0.0937751
MFSD10	0.293798	4.95437	2.8077	0.0938128
TTC30B	-0.701537	2.87406	2.80747	0.0938262
POU5F1	0.901722	2.31137	2.80746	0.0938266
IPO13	-0.329679	4.5449	2.80678	0.0938666
SPRED1	0.266822	5.93598	2.80673	0.0938694
PCDH1	0.379226	4.29682	2.8066	0.0938769
KLHL14	0.537621	3.25442	2.80488	0.0939778
DRAXIN	-0.574143	3.27934	2.80461	0.0939937
ARHGAP28	-0.286488	5.60271	2.80457	0.0939958
NODAL	0.947021	2.32382	2.80409	0.0940244
EVI5	-0.145423	7.39511	2.79964	0.0942856
2019-09-05	0.48242	4.05203	2.79948	0.0942948
ZNF485	0.568758	3.17372	2.79931	0.094305
GBP5	-0.812988	2.73377	2.79747	0.0944134
RBM38	0.596588	2.94264	2.79445	0.0945914
RERE	-0.11287	9.09736	2.79267	0.094696
PADI3	-1.17694	2.14053	2.79054	0.0948224
CHURC1	-0.884665	2.62278	2.78985	0.0948634
CAPN8	1.02055	2.27022	2.78923	0.0948996
CEP128	0.300073	5.30751	2.78784	0.0949823
BRSK1	0.290584	6.31578	2.78618	0.0950805
STAT4	-0.222026	6.43349	2.783	0.0952694
HIATL1	0.227695	5.25063	2.78244	0.095303
NOS1AP	-0.18805	6.5049	2.78178	0.0953424
AK2	0.26118	4.8479	2.78132	0.0953696
SH3GL3	-0.18988	8.25934	2.78018	0.0954372
MTFR1	0.291244	4.87981	2.77876	0.095522
RP4-635E18.9	-0.868211	2.59906	2.77866	0.0955278
PPM1D	-0.297162	5.2921	2.77774	0.0955832
FAM213B	0.369021	4.70723	2.77743	0.0956013
UGT3A1	1.13837	2.14874	2.77711	0.0956205
STK39	0.152646	7.0405	2.77595	0.09569
PM20D2	0.322697	5.33228	2.77465	0.0957675
SCN2B	0.24588	6.67933	2.77387	0.0958145
SPATA24	-0.629279	3.08029	2.7738	0.0958186
ECHDC3	-1.12545	2.32603	2.77376	0.0958208
TMSB15B	0.71899	2.68352	2.77313	0.0958585
LCMT2	0.487773	3.3085	2.77265	0.0958872
GALNT18	-0.147728	7.63421	2.77154	0.0959538
RP5-1052I5.2	-1.04578	2.39321	2.77028	0.0960296
PPFIBP2	-0.479952	3.6584	2.77027	0.0960297
MPV17L2	0.578346	2.97654	2.76856	0.0961328
EDAR	-0.759097	2.85888	2.76854	0.096134
METTL8	0.239477	5.39486	2.76725	0.0962111
TMF1	-0.213529	6.05325	2.76693	0.0962303
TTR	-1.25982	2.12722	2.7665	0.0962567
C2orf66	-1.13029	2.12384	2.76283	0.0964777
SNAPIN	-0.473466	4.46953	2.76206	0.0965241
GON4L	-0.195707	6.65794	2.76001	0.0966474
ACP6	-0.31745	4.82868	2.75999	0.0966489
CLIP1	-0.120468	7.76131	2.75624	0.0968754
NCEH1	0.18209	7.05018	2.75619	0.0968788
GSPT2	-0.354379	4.41158	2.75581	0.096902
HFE	-1.11851	2.1101	2.75552	0.0969191
CLCNKA	-1.06768	2.11044	2.75415	0.0970026
SRSF12	-0.293301	5.44035	2.75391	0.097017
ARL6IP6	-0.249894	5.4261	2.75352	0.0970403
HPCAL4	0.219349	6.12612	2.75173	0.097149
MRPS18B	-0.381464	4.90673	2.75059	0.0972183
DMRT3	-1.13076	2.11082	2.74855	0.0973426
SFTPA2	1.07856	2.14346	2.7464	0.0974734
RP11-404P21.8	-1.12007	2.14996	2.74555	0.0975254
COMT	0.224767	5.77615	2.74381	0.0976315
IZUMO3	1.12533	2.12886	2.74357	0.0976466
JMJD4	0.476172	3.31032	2.74275	0.0976968
IMMP1L	0.194624	6.05147	2.74245	0.0977147
RCBTB1	0.318401	4.43654	2.74213	0.0977343
ADORA2B	0.635721	2.8748	2.73934	0.097905
ZSCAN16	0.735184	2.61974	2.73837	0.0979646
BCL6	0.342905	5.11352	2.73793	0.0979919
LRP12	0.223675	5.62571	2.7355	0.0981408
INTS1	0.309363	5.37668	2.73516	0.0981615
USHBP1	-0.567102	3.9606	2.73443	0.0982064
PIAS1	-0.0974963	7.75121	2.732	0.0983563
MAF	0.302913	7.27917	2.72981	0.0984907
SLC25A35	-0.925487	2.53193	2.72884	0.098551
DNAH3	-0.39857	4.01771	2.72767	0.0986231
FABP7	0.522747	3.36935	2.7256	0.0987512
NSMAF	-0.15241	7.11394	2.72527	0.0987715
NAP1L6	0.837814	2.40678	2.72449	0.0988199
C16orf70	-0.236133	5.47101	2.72292	0.0989172
ARFRP1	0.27286	4.95607	2.72196	0.0989765
ERGIC1	-0.179736	6.40644	2.72143	0.0990094
KIF5C	-0.0991615	8.58658	2.72129	0.099018
KCNG2	0.562265	3.33648	2.72083	0.0990467
RMDN3	0.263475	5.54057	2.72069	0.0990553
RP11-574K11.31	1.20025	2.07861	2.72043	0.0990711
ZNF83	-0.269752	6.65142	2.71786	0.0992308
ARHGEF19	-1.10458	2.11362	2.71754	0.0992507
SETD5	-0.116479	8.13863	2.7168	0.0992972
SPTB	0.238593	6.47242	2.7165	0.0993156
PGLYRP1	0.679764	2.99352	2.71531	0.0993896
MRO	0.647031	2.78803	2.71492	0.0994142
SEC61A1	0.311753	5.62518	2.7123	0.0995774
PAPPA	-0.444474	4.18872	2.71175	0.0996119
HMHB1	1.10167	2.10933	2.71131	0.0996389
GALNT9	0.330316	5.13425	2.70987	0.0997291
ASB14	-0.611768	3.81921	2.70936	0.0997613
ZNF304	-0.404967	3.94576	2.70935	0.0997614
ARL13A	-1.13141	2.30735	2.70749	0.0998783
NT5DC4	1.07253	2.15032	2.70691	0.0999143
HAP1	-0.478769	3.8958	2.7067	0.0999275
MTIF2	0.305134	4.41338	2.70468	0.100054
SP140	-0.542878	3.82648	2.70456	0.100061
AC003005.4	-1.21541	2.24301	2.70379	0.10011
SLC30A4	0.299593	4.54675	2.70335	0.100138
DAZL	-1.03581	2.43775	2.7032	0.100147
PHF19	-0.577217	3.20072	2.69859	0.100437
SOS1	-0.140915	8.03414	2.69846	0.100445
ACBD5	0.198605	6.02085	2.69331	0.10077
COL17A1	-1.09635	2.11294	2.68968	0.101
IRGM	-1.21081	2.19716	2.68725	0.101154
CTNNA3	-0.220981	7.34174	2.68644	0.101206
BCKDK	0.427912	3.84527	2.68615	0.101224
ANK1	-0.147235	8.43728	2.68523	0.101282
ADGB	0.626465	3.01284	2.68509	0.101291
RGPD8	0.374645	4.26731	2.68436	0.101338
CCT8	-0.310631	6.26387	2.68386	0.10137
PHLDA3	0.368314	4.4802	2.68198	0.101489
PLVAP	-0.914568	2.52362	2.68083	0.101563
PLXNB2	-0.368482	4.75611	2.67918	0.101668
PDCD11	0.318806	4.3645	2.67903	0.101677
ELFN1	0.307867	5.35587	2.67782	0.101755
ST6GALNAC6	0.30162	5.42539	2.67706	0.101803
CTD-2006C1.10	-1.07591	2.12257	2.67686	0.101816
SUMO3	0.246839	6.14377	2.67633	0.10185
UBAC1	-0.246771	5.46354	2.67535	0.101913
INTU	-0.196536	6.61127	2.67406	0.101996
TOLLIP	0.240457	6.57118	2.67317	0.102053
C1orf35	-0.255332	5.27672	2.67316	0.102053
MLIP	0.420267	3.85169	2.67313	0.102055
RP11-447L10.1	0.738733	2.60799	2.67183	0.102139
COL10A1	-0.861441	2.59554	2.67182	0.102139
TXNDC16	-0.210058	6.92636	2.67087	0.1022
CEP19	-0.390513	4.60426	2.67055	0.102221
PSMC2	-0.211969	6.06866	2.6705	0.102224
NPIPB9	-1.19642	2.11688	2.67031	0.102236
TPTE2	-0.386862	4.65628	2.67024	0.102241
DGKB	-0.161586	8.76126	2.66948	0.10229
2019-09-03	0.205733	6.91146	2.66835	0.102362
GMNN	-0.464689	3.90862	2.66811	0.102378
GNG13	-1.11351	2.12449	2.66768	0.102405
ADI1	-0.290227	4.94383	2.66732	0.102428
PMP2	0.785865	2.61725	2.66727	0.102431
CYB561	-0.382972	5.06162	2.66675	0.102465
KIF18B	0.801004	2.46858	2.66672	0.102467
HECTD3	0.380538	3.8608	2.66462	0.102602
F8A1	0.496071	3.50812	2.66248	0.10274
OTUD7B	-0.21078	5.79878	2.66062	0.102861
CASR	-1.12471	2.12426	2.65959	0.102927
CH17-140K24.8	0.336685	4.12929	2.65901	0.102965
ELOVL7	0.274866	4.74629	2.65834	0.103008
HNMT	0.307437	4.54284	2.65742	0.103068
ZNF135	-0.264281	5.06966	2.65648	0.103129
TOR1AIP2	0.183242	5.91767	2.65627	0.103142
GPR89B	-0.267771	5.32085	2.6557	0.103179
NARS2	-0.19313	6.15268	2.6525	0.103387
ADGRL1	0.190462	7.34772	2.65153	0.10345
C10orf76	-0.175685	6.96947	2.65069	0.103505
KIRREL	-0.427596	4.94067	2.65001	0.103549
BAD	0.308379	5.39388	2.64838	0.103656
DHCR7	0.473624	4.28831	2.64762	0.103705
MBOAT4	-1.15384	2.17592	2.64717	0.103734
RP11-637O19.3	-0.332474	5.1004	2.64681	0.103758
PSG1	1.0975	2.12955	2.64391	0.103947
CD244	1.08986	2.16629	2.64386	0.103951
KLK10	0.628393	2.83879	2.64365	0.103964
HTR2B	-1.11579	2.12878	2.6401	0.104197
HRC	1.0716	2.15772	2.6398	0.104217
ZNF3	0.307251	4.4293	2.63942	0.104242
SCFD1	-0.175187	7.17268	2.63915	0.104259
KIAA1586	-0.306567	5.03798	2.63855	0.104299
RRAD	0.655363	2.83619	2.63756	0.104364
HGFAC	0.557531	3.9462	2.63488	0.10454
MFN1	-0.209366	6.27552	2.63432	0.104577
SMARCA5	-0.204324	6.10418	2.63305	0.104661
ELF1	-0.356854	4.18039	2.63116	0.104785
RP13-582O9.6	-0.647605	2.97554	2.63075	0.104812
C2orf47	-0.315496	4.95932	2.63065	0.104819
WRAP53	0.531906	3.40526	2.62998	0.104863
SELO	0.273918	5.9903	2.62924	0.104912
NME6	-0.572534	3.21228	2.62916	0.104917
KREMEN2	-1.08582	2.11709	2.62827	0.104976
URGCP-MRPS24	1.02808	2.19205	2.62388	0.105267
JMJD7-PLA2G4B	-1.17755	2.24879	2.62358	0.105287
ZNF41	0.254775	4.92647	2.62291	0.105331
PIP	0.855191	2.11027	2.62263	0.10535
FAM111B	-1.15148	2.10914	2.62196	0.105394
PPTC7	-0.26671	5.57456	2.62177	0.105407
RP11-2C24.9	0.713082	2.61866	2.61876	0.105607
SPSB3	-0.261566	5.75972	2.61747	0.105693
ATOH7	-1.10583	2.305	2.61472	0.105876
GNA14	-0.455057	4.22804	2.61185	0.106068
COL13A1	-0.805153	2.68864	2.61089	0.106132
RPS6KA2	-0.104784	9.39399	2.61003	0.10619
ALDH16A1	0.900152	2.30854	2.60699	0.106394
ATP13A2	0.136549	7.00766	2.60637	0.106435
IGSF22	0.610225	2.85045	2.60544	0.106498
CDK2	-1.11362	2.11229	2.605	0.106527
PRRT1	0.268561	5.79202	2.60309	0.106656
ZNF215	0.492539	3.2798	2.60128	0.106777
MAZ	0.272223	5.15251	2.60104	0.106793
HS3ST4	-0.373567	5.90969	2.59747	0.107035
FOXM1	-0.867862	2.57435	2.59717	0.107055
ROR2	-0.435755	4.58138	2.59651	0.107099
PEX14	0.200886	6.12918	2.59624	0.107118
CLIC5	-0.464246	3.96071	2.5955	0.107168
CRCP	0.333565	4.10736	2.5951	0.107195
LRR1	-0.813615	2.6135	2.59502	0.1072
TUBB1	-1.11667	2.10971	2.59449	0.107236
ELAVL4	0.164763	8.07966	2.59417	0.107257
SMO	-0.566838	3.28435	2.5918	0.107418
TMEM222	0.249777	5.62323	2.59175	0.107422
HINT2	0.491819	3.81705	2.59158	0.107433
NOP2	-0.275659	4.78091	2.59141	0.107444
WDR48	-0.205726	6.18844	2.59024	0.107524
PCMTD1	-0.12256	7.40614	2.59022	0.107525
TRIM74	-1.06421	2.11159	2.58967	0.107563
TECRL	-1.10691	2.29713	2.58909	0.107602
DDIT4L	0.875993	2.36552	2.58785	0.107686
DIP2A	-0.158343	7.05892	2.58718	0.107732
KCNJ8	-1.15026	2.11084	2.58257	0.108046
EIF3I	-0.393007	5.37517	2.58133	0.108131
FMR1NB	-1.02344	2.35489	2.58021	0.108207
PGLYRP2	-0.653329	3.00033	2.57892	0.108296
KLHL15	0.403852	3.96105	2.57781	0.108372
UBQLN1	-0.179853	6.59956	2.57666	0.10845
TUBGCP5	-0.200782	6.03851	2.57644	0.108465
CCDC129	-0.718968	3.0336	2.57624	0.108479
FEM1B	0.281065	6.30389	2.57623	0.108479
GLCCI1	0.166462	7.51868	2.57468	0.108586
EIF2B4	-0.349562	4.26464	2.57426	0.108615
ZNF263	-0.428691	4.12405	2.57154	0.108801
LENG8	0.281481	5.59788	2.5713	0.108818
ZSCAN21	0.380054	3.83993	2.57028	0.108889
C14orf79	0.459917	3.41358	2.56967	0.10893
MCTP2	-0.430049	4.216	2.56882	0.108989
PSMF1	0.241168	5.61231	2.56671	0.109135
TRIM73	-0.593244	3.08761	2.56591	0.109189
XRN1	-0.139776	7.32662	2.56406	0.109317
ICA1L	0.146944	7.34423	2.56342	0.109362
THTPA	0.293985	4.37779	2.56321	0.109376
C2CD2L	0.278224	5.29424	2.56287	0.1094
MIS18BP1	-0.436677	3.79262	2.56255	0.109422
PRTN3	-1.07142	2.12877	2.56177	0.109476
CISD1	-0.253638	7.29938	2.56111	0.109521
TRIM62	0.263738	5.01807	2.56104	0.109527
SZT2	-0.287082	4.99597	2.55842	0.109708
SLC25A16	-0.216682	6.13474	2.55771	0.109757
USP36	-0.210534	5.8605	2.55741	0.109778
PLEKHA6	-0.163319	7.08934	2.55605	0.109873
NDC80	0.829922	2.4515	2.55572	0.109896
LRRC16A	-0.249743	6.0307	2.55409	0.110009
MFI2	0.513992	3.43295	2.55295	0.110089
C19orf66	-0.305686	5.97701	2.55225	0.110137
TAX1BP1	-0.166598	7.62558	2.55212	0.110146
EIF4EBP3	-1.04682	2.10955	2.55018	0.110281
CNDP1	-0.544657	3.27951	2.54952	0.110328
HPS4	-0.255064	6.23271	2.54869	0.110386
TMEM51	-0.408249	4.08314	2.54866	0.110388
NPL	0.309067	4.40657	2.54747	0.110471
NLGN4X	0.121287	8.21059	2.54723	0.110488
OIP5	-0.642565	3.12131	2.54583	0.110586
DLX6	0.290441	4.89362	2.54492	0.11065
ATP13A5	-0.822823	2.62407	2.54471	0.110664
ZNF668	0.374188	3.83859	2.54379	0.110728
TCP10L2	-1.15362	2.23886	2.54305	0.110781
UBXN6	0.297423	5.64735	2.54168	0.110877
ATP1A3	0.17062	8.26943	2.54116	0.110913
EIF4E1B	-0.369681	5.48982	2.53994	0.110999
NIPAL4	-1.06108	2.10866	2.53865	0.11109
CDRT1	0.978934	2.24159	2.53799	0.111136
GLT8D1	-0.319271	4.79479	2.53421	0.111403
LSM6	-0.288124	5.13893	2.53363	0.111444
ZNF250	-0.265328	5.0817	2.53283	0.1115
SSPN	-0.416328	4.14576	2.53119	0.111616
POLR1C	0.331501	4.5593	2.53111	0.111622
LSM14B	-0.262324	5.10562	2.53017	0.111688
SNAPC3	-0.186055	6.40276	2.52857	0.111801
CHDH	0.384197	4.23146	2.52832	0.111819
ITGA4	0.916916	2.31095	2.52712	0.111905
NPPC	-0.355441	6.39314	2.52679	0.111928
MPND	0.492547	3.58298	2.52566	0.112008
LCAT	1.01456	2.22357	2.52501	0.112054
RYR2	-0.127515	9.49863	2.52407	0.112121
SYTL1	-0.997489	2.41334	2.52392	0.112132
SLC25A34	0.489767	3.43927	2.52126	0.11232
IL18RAP	-1.12572	2.11018	2.51971	0.112431
MILR1	-1.17168	2.22683	2.51888	0.11249
RGS22	-0.527526	3.52355	2.51815	0.112542
SLAMF1	-0.777201	2.07314	2.51808	0.112547
TMX2-CTNND1	-0.777201	2.07314	2.51808	0.112547
ERICH4	-0.777201	2.07314	2.51808	0.112547
AP000304.12	-0.465396	5.81778	2.51695	0.112628
FSD2	-0.605805	3.51471	2.51669	0.112647
IDE	-0.18899	6.09026	2.51618	0.112683
MTF2	-0.199315	6.54729	2.51576	0.112714
SMYD2	-0.273028	5.61105	2.51262	0.112938
SEZ6	0.287636	6.2299	2.51258	0.112941
PSMA4	-0.300464	6.18102	2.5123	0.112961
CEBPZOS	-0.281779	5.935	2.5123	0.112961
EEPD1	-0.205232	6.67052	2.51178	0.112998
RORC	-0.902097	2.11332	2.51143	0.113023
PTPRR	-0.143954	7.21691	2.51035	0.113101
ZNF431	-0.22324	5.33165	2.51013	0.113117
SLC4A2	-0.694258	2.85879	2.51011	0.113118
RUFY1	-0.228384	5.88663	2.50855	0.11323
RP11-432B6.3	-0.90345	2.69358	2.50849	0.113234
NPR3	-0.510076	4.24512	2.50821	0.113254
ZNF300	0.806524	2.45078	2.5061	0.113407
SLC8A1	-0.156578	9.12664	2.50426	0.113539
PIBF1	-0.133282	7.44028	2.50249	0.113666
PARM1	0.18123	7.01307	2.50243	0.113671
IMPA2	-0.66972	2.92864	2.50185	0.113713
SMG8	-1.04236	2.1092	2.50106	0.11377
P3H1	-0.324903	4.73738	2.50042	0.113816
IAPP	-1.08794	2.32186	2.49696	0.114066
EXOSC6	0.234119	6.14444	2.49645	0.114103
CXCR5	0.585188	2.11513	2.49533	0.114184
ZNF451	-0.175819	7.03629	2.49528	0.114188
ENHO	0.287481	5.28055	2.49399	0.114282
C16orf86	0.581624	3.17124	2.49366	0.114305
SUSD2	-1.04702	2.11582	2.4934	0.114325
SSR1	0.120673	6.81441	2.49337	0.114327
NRIP3	0.158983	7.30966	2.4909	0.114506
KDM4A	-0.231858	5.09511	2.48968	0.114595
SLC6A8	0.266052	5.76277	2.4895	0.114608
C3orf49	0.599919	3.08042	2.48936	0.114618
SH3BGRL	-0.159085	7.37845	2.48932	0.114621
C19orf35	0.940303	2.19804	2.48829	0.114696
NAGPA	-0.278019	5.22296	2.48705	0.114787
SEL1L2	-0.546464	3.22733	2.48577	0.11488
FLNB	-0.227965	6.07306	2.48518	0.114923
PIK3R3	0.281072	4.82889	2.48418	0.114996
SCAMP3	0.245052	5.36231	2.48402	0.115008
ZBTB24	-0.681403	3.20203	2.48328	0.115062
CDC23	-0.300105	4.71842	2.4825	0.115119
SYVN1	0.286947	4.69127	2.48247	0.115121
TMEM158	0.487363	3.52191	2.48201	0.115155
VWA8	-0.115913	8.0257	2.48043	0.115271
SYNGR3	0.225368	6.66118	2.47964	0.115329
B3GAT2	-0.233041	6.35819	2.47948	0.115341
FAM98C	-0.325821	4.63266	2.47897	0.115378
ZMYND15	1.20168	2.07554	2.47857	0.115407
RND3	0.322076	5.23664	2.47765	0.115475
FMNL3	-0.415378	4.24437	2.4763	0.115574
RP11-468E2.4	-1.14434	2.19858	2.47625	0.115577
LRRC61	0.337973	4.4151	2.47552	0.115631
NDP	0.820769	2.39828	2.47439	0.115715
SPICE1	-0.348929	4.20503	2.47352	0.115778
PGM3	-0.256851	5.08124	2.47297	0.115819
ITM2C	0.276534	7.11451	2.47023	0.116021
MAP1S	0.273858	4.82392	2.47019	0.116024
CLEC14A	0.958053	2.24883	2.47003	0.116036
NOVA2	0.207595	6.25798	2.46922	0.116096
C5orf15	0.312793	4.70957	2.46835	0.11616
CELSR1	-0.556324	3.30617	2.46819	0.116172
BATF	-1.15801	2.24414	2.4654	0.116378
FOXA3	-1.0236	2.10509	2.46492	0.116413
CASC5	-0.592015	3.1173	2.46295	0.11656
VEGFC	-0.942014	2.47474	2.46259	0.116586
MTM1	0.201438	5.73378	2.46252	0.116592
DHODH	0.436004	3.42215	2.46239	0.116601
WDR11	-0.179749	5.99934	2.46186	0.11664
AES	0.208014	7.9013	2.46154	0.116665
CMKLR1	-1.17119	2.27973	2.46135	0.116679
RAB34	0.712234	2.59092	2.4605	0.116741
STXBP5	0.134229	8.5064	2.46047	0.116744
STK17B	-0.507292	3.47726	2.46004	0.116776
[truncated: 15,927 more rows]

## Sheet: astrocyte
Gene	logFC	logCPM	LR	PValue
ARL17B	2.0593	7.34192	94.3725	2.61405e-22
DHFR	1.20364	7.00595	32.3228	1.30573e-08
HNRNPH2	1.61053	4.95514	25.9933	3.42597e-07
SGTA	0.924957	5.93105	20.9742	4.65508e-06
UNG	1.00496	5.75854	20.7686	5.18246e-06
SERTAD3	1.75263	4.70356	20.2705	6.72282e-06
HTRA1	0.659954	8.44178	18.443	1.75059e-05
PTPRF	0.483654	7.57266	17.8592	2.37864e-05
PCDHB4	1.4199	4.95651	16.7118	4.35098e-05
ZNF703	1.18391	5.8486	16.6899	4.40153e-05
L3MBTL1	-1.25076	5.60785	16.6601	4.47109e-05
TMEM47	0.597481	7.51209	16.4567	4.97747e-05
PHACTR3	-0.39806	9.11983	16.3431	5.28488e-05
CRHR1	0.75679	6.09096	15.8529	6.84619e-05
LRRC37A2	0.886265	5.9816	15.55	8.0351e-05
SERTAD2	-0.937821	5.96371	14.943	0.000110811
PCBP1	0.945714	5.776	14.7892	0.000120224
RIN2	-0.401366	8.39294	14.5125	0.000139235
MTRNR2L12	1.24174	5.55975	14.1754	0.000166537
PHYHIP	1.04012	5.78403	14.1153	0.000171938
PFN1	1.05561	5.54389	14.079	0.000175287
KIAA1161	0.730814	6.57262	14.0607	0.000177003
CMTM6	0.759833	6.04403	13.8861	0.000194232
SLC26A3	0.947907	9.01144	13.8826	0.000194594
EZR	0.490913	7.93327	13.5658	0.000230348
CLCN7	0.645459	6.52217	13.5472	0.000232632
INTS1	0.845092	5.93307	13.4618	0.000243473
SMAD1	-0.75409	7.20187	13.3316	0.000260969
PIGT	0.931932	5.44033	13.2052	0.000279172
AC069368.3	-0.839835	6.92018	13.177	0.000283411
ALKBH5	0.788126	5.78616	13.0568	0.000302181
VPS4A	0.768283	5.77778	13.0161	0.000308833
PTH2R	1.34032	4.932	12.941	0.000321466
DCN	1.94218	4.56222	12.8386	0.000339538
CR2	1.50206	4.24799	12.7242	0.000360952
PIK3R3	1.83226	4.39958	12.6296	0.000379682
XKRX	-2.28715	4.50824	12.6138	0.000382899
PLXNB2	0.578841	6.79595	12.6021	0.000385323
KANSL1	0.420984	8.60372	12.5103	0.000404708
ZNF501	-2.25786	4.58396	12.2757	0.000458897
MEPCE	1.2243	4.84778	12.1087	0.000501874
HIPK4	1.88428	4.31301	12.09	0.000506941
THAP11	1.40658	4.67585	12.088	0.000507487
SPOCK2	0.563051	7.0545	12.0871	0.000507711
MBD3	0.898121	5.45607	12.0816	0.000509211
RNF44	1.00755	5.46767	11.9105	0.000558173
LSMEM1	1.41734	4.77802	11.8806	0.000567208
EPS15L1	-0.427813	7.81793	11.8507	0.000576407
SLITRK2	0.594401	6.3666	11.8294	0.000583041
PLCB3	0.93546	5.32863	11.8111	0.000588787
ALOX12	-2.32712	4.44847	11.7749	0.000600332
TAF15	-0.35694	7.88553	11.7619	0.000604561
ITPKA	1.15441	4.99005	11.7503	0.000608334
UBE2M	1.04774	5.1789	11.744	0.000610384
DND1	1.26202	4.81488	11.5861	0.000664466
CIITA	-2.03828	4.62188	11.468	0.000708055
BSG	0.534477	8.49896	11.4398	0.000718892
STK39	-0.624009	6.37226	11.3681	0.000747171
LINGO1	0.783773	9.8719	11.3561	0.000751997
TMBIM6	0.536295	8.50516	11.3078	0.000771821
ACY1	1.84443	4.31736	11.2832	0.000782114
SYN1	1.09593	5.31538	11.2527	0.00079507
ESRRA	0.735271	6.20692	11.1467	0.000841821
SAP25	1.1486	4.89473	11.0749	0.00087506
NFKBIE	1.55624	4.46847	11.0322	0.000895406
SYT11	0.357573	8.07715	11.027	0.000897948
MOCS3	1.66538	4.41545	10.9806	0.000920694
MLF2	0.754813	6.23989	10.972	0.000925006
RBM15	1.22874	4.79041	10.9445	0.000938794
GLUL	0.476274	10.7561	10.9042	0.000959457
FZD8	1.00166	5.82467	10.8998	0.000961757
PEG10	1.24237	4.82823	10.873	0.000975761
INO80D	0.540618	7.02062	10.8535	0.000986068
REEP2	0.602016	6.09492	10.8132	0.00100782
GRINA	0.469316	7.39328	10.8084	0.00101039
RP11-156P1.2	0.785629	5.79335	10.7873	0.00102201
STX1B	1.187	4.7893	10.7573	0.0010387
MXD4	0.550823	6.78689	10.7358	0.0010508
CLUH	0.719303	6.11757	10.7152	0.00106258
PHLDA1	1.58816	4.50264	10.6789	0.00108367
RASGEF1B	0.777425	10.0307	10.6494	0.00110105
TBRG4	1.00091	5.04851	10.6166	0.00112077
MTRNR2L3	1.59655	4.46045	10.5812	0.00114244
GIT1	0.674405	6.07784	10.5779	0.00114449
WDR86	-1.97137	4.53921	10.5189	0.00118161
MOB4	0.832848	5.45575	10.4916	0.00119916
RALGPS2	-0.800313	5.88731	10.4671	0.00121522
ZNF429	-0.738085	5.99075	10.4105	0.00125299
TK1	1.36625	4.24656	10.3843	0.00127093
ZFYVE28	-0.934366	7.42734	10.3616	0.00128663
DTNB	-0.392367	7.43062	10.36	0.00128777
C1orf115	1.44891	4.57431	10.3353	0.00130507
ZFP36L1	0.550091	8.63224	10.3143	0.00132003
RP3-382I10.7	1.44484	4.24453	10.2837	0.00134213
ZNF792	1.81927	4.29131	10.2308	0.00138115
HSPE1-MOB4	1.51017	4.65776	10.1792	0.00142036
GPNMB	-2.15187	4.40312	10.1551	0.00143902
GPM6B	0.179741	10.4076	10.1489	0.00144391
ATP6AP1	0.634314	5.95146	10.1099	0.00147472
DISP1	1.64743	4.38452	10.0985	0.00148386
ZFP14	-0.766478	6.62537	9.97863	0.00158368
ARL13B	-0.617709	6.33123	9.95937	0.00160033
MTRNR2L6	1.76797	4.29945	9.94487	0.00161298
C11orf68	0.983591	5.08377	9.91431	0.00163999
MARCKS	0.804726	6.42451	9.8564	0.00169242
LAMP2	0.391286	7.41437	9.83345	0.00171367
GATAD2B	-0.404354	7.14674	9.74665	0.0017965
EPN1	0.924651	5.21146	9.74457	0.00179853
APCDD1	0.40055	7.86763	9.72282	0.00181994
NAA15	-0.622787	6.65113	9.62792	0.00191641
ZMYND19	1.42129	4.55074	9.57069	0.00197708
GATM	0.498002	6.86368	9.56961	0.00197824
HEPACAM	0.388233	8.86445	9.56002	0.00198861
ORC2	-0.553894	6.44073	9.5565	0.00199242
METTL7A	0.411375	8.71694	9.52772	0.00202391
PELI1	-1.67201	4.72307	9.52235	0.00202985
JMJD8	0.996214	5.04611	9.40042	0.00216936
A1BG	-2.11992	4.45783	9.38542	0.00218718
EMP1	-1.20213	5.94291	9.37058	0.00220496
SYNPO	1.19258	4.74485	9.2945	0.00229843
TCL1B	-2.07133	4.3979	9.25827	0.00234434
S1PR1	0.652394	6.58601	9.23826	0.00237009
XRN1	-0.382193	7.31368	9.23475	0.00237465
L3MBTL2	-0.908321	5.54384	9.22952	0.00238144
ITPKC	-1.03481	5.92918	9.16075	0.00247261
C14orf159	-0.382894	7.603	9.1563	0.00247863
ZNF37A	-0.443297	7.08251	9.15278	0.00248341
CASC3	0.546434	6.12802	9.12515	0.0025212
C17orf89	-0.663571	6.35254	9.11156	0.00253999
2019-09-03	0.879103	5.49009	9.09101	0.00256869
TPP1	0.590962	7.15319	9.09012	0.00256993
PPP5D1	-0.823007	5.60756	9.01066	0.00268409
FOXRED2	0.593742	5.97934	9.00833	0.00268751
ADAMTS1	1.50088	4.52786	8.99769	0.00270321
CMTM8	1.51037	4.41615	8.96948	0.00274526
DNAJB14	0.390273	7.02696	8.95814	0.00276235
PTPRR	1.20589	4.71121	8.9163	0.00282636
MACF1	-0.298222	11.0618	8.90554	0.00284307
ABTB1	0.794287	5.42978	8.85404	0.00292441
PPM1K	0.31493	7.76375	8.81738	0.00298375
TRAK1	-0.258188	8.88408	8.81552	0.00298678
POU3F2	0.570791	6.34938	8.80739	0.00300013
MCMBP	-0.645676	6.02812	8.77255	0.00305798
NSMF	0.46217	7.39334	8.74161	0.0031103
FGF1	-0.665506	6.63222	8.67023	0.0032345
KIAA1033	0.417286	6.78562	8.65062	0.00326951
GPR37L1	0.465424	8.81082	8.64582	0.00327813
FAU	0.612961	6.41064	8.63529	0.00329712
PROSER1	-1.18496	5.01607	8.59147	0.00337741
ADGRB2	0.588101	5.87278	8.58807	0.00338372
PRKCA	-0.247763	10.3834	8.5857	0.00338813
CENPB	1.20117	4.65086	8.58293	0.00339329
DNAJB1	0.751358	6.35015	8.57384	0.00341028
ADH4	1.6713	4.29802	8.55517	0.00344543
PIGQ	0.683799	5.96312	8.53081	0.00349185
C14orf39	-1.90186	4.43033	8.52792	0.0034974
NBL1	0.759072	5.45853	8.50499	0.00354173
ZNF611	-0.593261	6.22519	8.47356	0.00360345
AMIGO1	0.916239	5.04302	8.45642	0.00363758
PDK3	-0.781312	5.74852	8.45456	0.0036413
GRIN1	0.755356	6.10076	8.42516	0.00370064
CCDC38	-1.94541	4.39326	8.41611	0.00371911
CDH23	-0.748361	6.5405	8.38426	0.00378484
PSME4	-0.39565	7.04088	8.38285	0.00378779
PITX1	1.08689	4.26433	8.37158	0.00381134
PSAP	0.357245	9.36215	8.36905	0.00381664
SLC38A2	0.98259	6.83442	8.36085	0.00383391
SLC20A1	0.494166	6.31562	8.3523	0.00385199
PPP1R3G	0.924131	5.10211	8.35163	0.00385342
FKBP8	0.564403	6.04529	8.34975	0.0038574
P2RY12	1.11667	4.73874	8.34626	0.00386481
ZNF544	-0.503137	7.00031	8.33883	0.00388067
ADAMTS9	-0.985435	5.62748	8.33147	0.00389642
GAGE10	-1.94653	4.40123	8.31649	0.00392868
WBP2NL	-0.461592	7.29437	8.27297	0.00402396
GPR39	0.774365	5.30484	8.25614	0.00406144
FBXO8	1.14995	4.78314	8.24348	0.00408988
BHMT	1.1239	4.74999	8.23712	0.00410422
MATN2	-1.08458	5.6522	8.22841	0.00412396
PGRMC2	0.815541	5.24054	8.21655	0.004151
CMBL	0.894697	5.10849	8.21364	0.00415768
KLHL1	1.21463	4.60998	8.19222	0.00420703
PDP1	0.754992	5.30732	8.17789	0.00424042
GPR137	0.595128	5.79964	8.17447	0.0042484
MPP6	0.3972	7.31156	8.16303	0.00427529
ERCC6L	-1.96301	4.38358	8.15141	0.00430277
EML3	0.738633	5.85304	8.13717	0.00433669
CRISP1	1.59556	4.26194	8.10498	0.00441437
TMEM203	1.01403	4.8819	8.0861	0.00446062
ETV6	-0.599651	7.43487	8.06802	0.00450532
SYVN1	0.716482	5.48214	8.06569	0.00451114
SIRPA	0.390598	8.33251	8.06413	0.00451501
NFYA	-1.01976	5.23272	8.05778	0.00453085
DYNLT3	0.980753	4.89774	8.02919	0.00460295
SLC25A4	0.663319	5.73116	8.02616	0.00461066
HMGN4	-1.49475	4.73798	8.01157	0.00464794
RP11-166B2.1	-1.44758	4.76285	8.0111	0.00464915
CDC14B	-0.354071	7.81278	7.98721	0.00471089
MYBPH	1.5028	4.36526	7.98491	0.00471689
NLGN3	0.500497	6.60147	7.95114	0.00480572
IGFLR1	-1.87562	4.36821	7.93356	0.00485263
SLC25A22	0.804422	5.20092	7.93029	0.0048614
ALDH1A1	-0.674142	7.63584	7.9216	0.00488481
DMRTC1	1.35644	4.24575	7.90527	0.00492911
RABL6	0.56629	5.91199	7.90356	0.00493375
PIRT	-1.55816	4.7304	7.90231	0.00493716
RAB39A	-1.72958	4.51742	7.89003	0.0049708
POLH	-1.04563	5.27467	7.88345	0.00498891
C11orf87	1.38556	4.49649	7.87319	0.00501732
YBX1	-0.91312	5.58325	7.87031	0.0050253
KCNMB1	-1.90014	4.35698	7.86835	0.00503074
PNPLA2	0.644246	5.61903	7.8502	0.00508152
EEF2K	-0.447295	7.42593	7.84967	0.00508299
LRRC37A3	0.414107	7.49437	7.83336	0.00512906
RBCK1	0.501363	6.28907	7.81679	0.00517629
NOVA2	0.839566	5.31942	7.8124	0.00518888
PRKCSH	0.554275	5.95697	7.77963	0.00528387
ABCD4	-0.64371	7.00712	7.76724	0.00532023
AMER2	0.401038	7.4795	7.76446	0.00532844
SNTA1	0.496946	7.86533	7.75821	0.00534689
TRAF3IP3	-1.12086	4.26197	7.74442	0.00538786
DDR1	0.47139	7.49893	7.73462	0.00541719
DNAJC5	0.505938	6.1226	7.73247	0.00542366
GJA1	0.463227	10.1956	7.7302	0.00543047
ZNF790	-0.822038	5.77262	7.72852	0.00543554
NLRC4	-1.81181	4.49288	7.71717	0.00546981
ZNF350	-1.15302	4.97282	7.69984	0.00552259
TMEM163	-1.35483	4.88679	7.69741	0.00553001
DHRS11	1.38174	4.44966	7.66919	0.00561717
MIEN1	0.76522	5.41157	7.66193	0.0056398
ABHD5	0.789067	5.3135	7.64856	0.00568177
AVL9	-0.36479	7.58906	7.64351	0.00569769
UQCRQ	-0.82451	6.35728	7.63534	0.00572356
PIP4K2A	-0.472287	7.44685	7.63308	0.00573074
ZMYM3	0.64088	5.76794	7.62594	0.00575347
MICA	-0.641265	6.29118	7.60285	0.0058276
CSRP1	0.581087	8.33557	7.6025	0.00582873
GFPT1	0.688855	5.69112	7.60168	0.00583139
ZNF697	1.58801	4.26247	7.59975	0.00583765
CYP3A4	-1.79532	4.33771	7.5987	0.00584104
SHC4	-0.76509	5.76259	7.59381	0.00585691
CLDN12	0.551025	6.30033	7.58815	0.00587531
RAB14	0.477544	6.24503	7.57958	0.00590333
AGAP3	0.531737	6.1574	7.57706	0.00591157
POLR3G	-1.03887	5.20303	7.56497	0.00595137
EFCAB10	-1.41092	4.75375	7.54387	0.00602147
GPC1	0.583375	7.04404	7.53719	0.00604382
NAT8L	0.46923	8.8689	7.53008	0.00606773
SLC25A11	0.631639	5.85169	7.52112	0.00609799
HERC4	-0.271538	8.11079	7.50001	0.00616988
CC2D1A	-0.46009	6.81538	7.49971	0.00617089
ANXA11	-0.926502	5.51171	7.4973	0.00617914
ALDH1L1	-0.444007	8.7063	7.49186	0.00619787
CCBE1	-1.80197	5.59375	7.48885	0.00620823
GLB1L3	-1.80786	4.36276	7.48503	0.00622142
CCDC50	0.655994	5.81296	7.48373	0.00622588
TRIL	0.46628	7.28652	7.48314	0.00622793
DTWD1	0.55441	5.87735	7.4811	0.006235
RIMKLA	-1.48273	4.6771	7.47794	0.00624596
ACSM2B	0.840274	4.24525	7.46823	0.00627974
GPR35	1.3393	4.47868	7.43528	0.00639574
IL6ST	0.363715	7.56905	7.43188	0.00640782
AKAP9	-0.263339	8.71994	7.39964	0.0065237
SIGMAR1	0.861976	5.04868	7.38981	0.00655944
BRINP1	-0.335912	8.19222	7.37768	0.00660385
ATP2A2	0.35703	7.42813	7.37544	0.00661205
TCEAL5	1.07281	4.76696	7.35829	0.00667544
GBA	0.647434	5.52046	7.3403	0.00674256
ABCC9	-0.535937	7.1639	7.33509	0.00676214
RER1	0.521474	6.03507	7.33117	0.00677688
KLHL36	0.722943	5.34704	7.29975	0.00689644
IMPG1	1.34074	4.45477	7.27784	0.00698105
MRPS6	0.637231	6.92102	7.25811	0.00705815
ATP1A2	0.228544	10.4841	7.25481	0.00707112
ACOX1	0.497883	6.31309	7.24313	0.0071173
HAP1	-0.998153	5.99809	7.18109	0.00736759
NRK	1.45824	4.36584	7.17521	0.00739176
PTPN21	-0.849867	5.66958	7.16974	0.00741436
CSF1	0.711841	6.28999	7.16927	0.0074163
LSM7	0.61065	5.64819	7.1675	0.00742363
ELL2	-0.884239	6.30929	7.16674	0.00742674
SLC19A3	-1.58066	4.61846	7.16559	0.00743153
HGF	0.669762	6.92951	7.1606	0.00745222
C17orf64	-1.79643	4.35219	7.15718	0.00746645
FAM63B	-0.440423	6.71762	7.14659	0.00751065
LRRC45	1.09167	4.68467	7.14516	0.00751665
DYDC1	-1.7567	4.35741	7.13814	0.00754615
NAT14	0.821868	5.22384	7.13618	0.0075544
H1FX	0.82134	5.23779	7.13308	0.00756747
LRFN4	0.793956	5.15504	7.13256	0.00756966
PPP1CA	0.683992	5.51452	7.13146	0.00757429
NVL	-0.499164	6.35325	7.12426	0.00760477
ARRB1	-0.407223	7.50582	7.12038	0.00762125
JARID2	-0.248397	8.72629	7.1093	0.00766852
ZBTB11	0.707485	5.37515	7.10907	0.00766951
PSPC1	0.415738	7.05492	7.10386	0.0076918
GMPPA	0.90878	4.94119	7.10056	0.007706
EDNRB	0.489385	7.34852	7.09897	0.00771284
KMT2C	-0.232225	8.88131	7.09324	0.00773752
ARHGEF3	-0.959397	7.31442	7.0894	0.0077541
TMEM167A	0.731493	5.60261	7.07573	0.00781349
PAK7	0.974441	4.87737	7.06397	0.00786495
CIDEC	1.00284	4.24571	7.06188	0.00787413
BLOC1S4	0.849629	5.01951	7.06101	0.00787794
SEC24D	-1.35413	4.91497	7.05998	0.00788249
RGS20	-0.438445	8.95986	7.0594	0.00788504
ACOT1	-1.26813	4.80736	7.05062	0.00792379
MLEC	0.497126	6.13876	7.04245	0.00796
RNF6	0.708166	5.4883	7.03589	0.00798919
CADM3	0.52899	6.40427	7.03011	0.00801504
KIAA0040	-1.34811	4.26939	7.0253	0.00803661
CYP4F11	-1.0953	5.15544	7.02377	0.00804349
PRPS1	0.971164	4.84015	7.00999	0.00810563
SASH1	0.209497	9.99592	6.98552	0.00821716
PDZD11	-1.35354	4.77013	6.9849	0.00822003
RAB23	1.05557	4.71685	6.98364	0.0082258
ZC3HAV1	0.697411	5.45939	6.97545	0.00826353
XAB2	0.958522	4.84082	6.97319	0.008274
MRGPRX3	1.53018	4.31138	6.96277	0.00832232
KDELR1	0.565649	6.10448	6.9149	0.00854804
PABPC1L2A	0.981347	4.24166	6.90845	0.00857894
KRT7	0.981347	4.24166	6.90845	0.00857894
C17orf98	0.981347	4.24166	6.90845	0.00857894
SPON1	0.264438	9.08431	6.90747	0.00858364
USP54	-0.590005	7.20658	6.90415	0.00859958
ARF6	1.01832	4.76172	6.89269	0.00865491
PCSK7	-0.415022	6.9253	6.87853	0.00872371
BROX	0.778968	5.37481	6.86666	0.00878185
TNFSF13	1.42153	4.24672	6.85338	0.00884736
WFS1	0.50268	7.78544	6.84884	0.00886989
DEGS1	0.625933	5.897	6.84467	0.00889063
FKBP1B	1.40413	4.37372	6.83984	0.00891469
CPTP	0.86436	5.07679	6.824	0.00899409
SALL2	0.598097	5.68022	6.81968	0.00901589
TMX3	0.537076	6.11462	6.81609	0.009034
TRAM1	0.524994	6.11852	6.8156	0.00903651
TMEM132A	0.437925	7.18438	6.79524	0.00914011
ZIC5	0.700869	5.79652	6.7876	0.0091793
ZNF577	-0.635616	5.79911	6.78628	0.00918612
JAK3	0.921949	4.93327	6.77417	0.00924862
GRIK2	-0.646301	6.23239	6.75419	0.0093528
KHNYN	0.717191	5.25326	6.75409	0.0093533
CCDC74B	1.36596	4.44623	6.75067	0.00937126
VPS41	0.346915	6.86845	6.74473	0.00940249
HCFC1R1	0.588285	5.77305	6.73357	0.00946152
TFAP2D	1.26256	4.22735	6.70918	0.00959177
LCN8	1.26256	4.22735	6.70918	0.00959177
COL2A1	1.26256	4.22735	6.70918	0.00959177
RP4-583P15.14	1.26256	4.22735	6.70918	0.00959177
ARNTL2	-1.70527	4.42809	6.70412	0.00961902
MGA	-0.469994	6.9899	6.69937	0.00964471
C9orf9	0.8046	5.0485	6.69908	0.00964629
TBC1D20	0.592796	5.63812	6.6978	0.0096532
GLRA1	1.15946	4.62458	6.68787	0.00970711
N4BP2L2	-0.177396	9.61439	6.678	0.009761
BFSP1	-1.70275	4.3635	6.67738	0.0097644
WDR82	0.57763	5.63976	6.6772	0.00976541
C3orf52	1.4124	4.36535	6.67346	0.00978588
SLC6A9	0.748784	5.31423	6.66556	0.00982937
DVL1	0.664895	5.46577	6.66064	0.00985654
HDAC10	0.877145	5.14088	6.64575	0.00993924
RRAD	1.26646	4.49563	6.64472	0.009945
TRO	0.802668	5.19249	6.64348	0.00995194
C1orf158	0.571607	4.22767	6.64148	0.00996312
FBXO44	0.51487	6.34015	6.64028	0.00996983
CHTOP	0.554875	5.81042	6.62914	0.0100324
CSTF2T	1.06262	4.79586	6.62693	0.0100448
PRSS48	-1.68048	4.32684	6.59687	0.0102158
BCAS2	-0.787252	5.41817	6.58822	0.0102655
PSMD5	-0.72657	6.05703	6.58171	0.0103032
TPTE	-1.66491	4.34101	6.56738	0.0103865
SIX5	0.815743	5.04351	6.54849	0.0104973
SPRED3	-1.17607	5.07542	6.54617	0.010511
TEX2	-0.564562	6.29762	6.54575	0.0105135
ACP5	1.47077	4.30539	6.545	0.0105179
STRADA	1.39163	4.34201	6.54034	0.0105455
NHLRC3	-0.60717	6.29679	6.538	0.0105594
HSP90AB1	0.543843	7.5985	6.53263	0.0105913
MFAP3L	-0.48444	7.61318	6.53146	0.0105983
CDK5RAP1	-0.503662	6.24963	6.52383	0.0106439
TEKT2	1.56184	4.3099	6.51591	0.0106914
MAGEE1	0.928662	4.80446	6.51304	0.0107086
C7orf26	0.673286	5.3361	6.51034	0.0107249
UACA	-0.756638	5.59489	6.49489	0.0108185
AMPD1	-1.67799	4.36749	6.49165	0.0108382
KCNQ1	-1.22574	4.80164	6.49071	0.010844
SOX8	0.896598	5.37619	6.48917	0.0108533
TOR1AIP2	0.490391	6.20941	6.48716	0.0108656
KCNK6	-1.7151	4.36058	6.48697	0.0108668
PLEKHG6	-1.67152	4.33157	6.48133	0.0109013
SETD5	-0.233519	8.36441	6.47873	0.0109173
LTBP1	-0.547218	7.43663	6.46767	0.0109855
DIDO1	-0.453522	6.46688	6.46432	0.0110062
PLRG1	0.681233	5.34745	6.45584	0.0110588
LMF2	0.696502	5.47843	6.45127	0.0110873
GADD45B	-1.50006	5.8093	6.44843	0.0111051
PTPRO	0.721928	5.28149	6.44641	0.0111177
HELZ	-0.27941	7.6552	6.44471	0.0111283
PCYOX1	0.549478	6.13818	6.43973	0.0111596
RHBG	-1.08071	4.25995	6.42548	0.0112494
RAD54L2	-0.636232	5.76243	6.42288	0.0112659
ADIPOR1	0.751175	5.20305	6.41908	0.0112901
MIB1	0.352919	7.94996	6.41786	0.0112978
MTERF2	-0.684483	5.58732	6.41613	0.0113088
SHANK3	1.12598	4.57174	6.4011	0.011405
ADAMTSL2	0.950646	4.86339	6.39966	0.0114142
NCDN	0.969908	4.76273	6.39758	0.0114276
PIM2	-1.67707	4.36094	6.39624	0.0114362
TIMP3	0.265899	8.33497	6.39543	0.0114414
SNN	0.591472	5.63979	6.39263	0.0114595
GLA	-1.3102	4.7267	6.38261	0.0115244
VSTM4	0.628783	5.80493	6.37112	0.0115993
PTDSS1	0.613195	5.79128	6.33382	0.0118457
TRIM2	0.21579	8.07625	6.33253	0.0118543
SAMD4A	-0.524281	9.33638	6.32818	0.0118834
XRCC3	1.02407	4.70597	6.32161	0.0119275
WSCD1	0.528738	5.87601	6.31666	0.0119609
LYSMD3	0.710109	5.28944	6.2986	0.0120833
UBL4A	0.839491	5.04265	6.2974	0.0120915
DNAJA1	0.593517	6.09717	6.29438	0.0121122
MAF	0.68566	5.8001	6.28711	0.0121619
PFKL	0.467044	6.84767	6.26812	0.0122929
UBE2L3	0.369745	6.75517	6.26652	0.012304
WDR5	-0.732962	5.66105	6.24651	0.0124438
POLDIP3	0.538028	6.03788	6.22883	0.0125686
TLCD2	-1.54564	4.51747	6.22869	0.0125697
RS1	-1.63197	4.33055	6.22428	0.012601
DNAJC13	0.519748	6.07547	6.22368	0.0126052
MUL1	0.617066	5.49003	6.21802	0.0126457
TMEM128	0.642654	5.45566	6.21242	0.0126857
C9orf64	1.00955	4.72849	6.20852	0.0127137
BRI3	-0.640485	5.96494	6.20476	0.0127407
PROS1	-0.8916	5.85329	6.20214	0.0127596
TMEM229A	0.815774	5.01555	6.19444	0.0128153
ZNF880	-1.27951	4.80092	6.19273	0.0128276
NR2E1	0.585148	5.69158	6.1894	0.0128518
CD200R1	-1.57081	4.30959	6.18827	0.01286
KIF3B	0.594558	5.57818	6.18031	0.012918
HIF1A	-0.344314	7.77224	6.17235	0.0129762
PPP2R5B	-0.704393	5.79838	6.16868	0.0130031
PSMD8	-0.861664	5.63438	6.16429	0.0130355
YBEY	-0.784757	5.35742	6.1634	0.0130421
RHOXF1	1.2242	4.45755	6.1614	0.0130568
FCF1	-0.814462	5.35448	6.13754	0.0132341
FAM171B	0.259708	8.93615	6.1366	0.0132412
FAM196A	-0.684325	6.40481	6.13499	0.0132532
UBR1	-0.269995	7.56235	6.12831	0.0133034
EEF2KMT	1.13395	4.55217	6.11871	0.0133758
HACD2	0.522749	5.83597	6.11681	0.0133902
DBN1	0.653834	5.34984	6.11664	0.0133915
POLR1E	-1.6372	4.33064	6.10635	0.0134697
CALR	0.478387	7.03961	6.10005	0.0135178
PLLP	1.19691	4.65754	6.09997	0.0135184
CPT1A	0.320201	6.95379	6.09929	0.0135236
TMEM94	0.33353	7.30609	6.09567	0.0135514
CXCL12	1.22344	4.46552	6.08962	0.0135978
SOWAHA	1.01465	4.73267	6.08838	0.0136074
ENKD1	0.830572	5.02582	6.07436	0.0137158
SLC2A1	0.654244	6.31044	6.06617	0.0137796
EHD2	0.693745	5.35422	6.06025	0.0138258
USP34	-0.206277	8.73154	6.0563	0.0138567
PEF1	0.745217	5.10319	6.05247	0.0138869
ABCA13	-1.57247	4.54291	6.0482	0.0139205
SLC9A3R2	-1.59531	4.35452	6.04394	0.0139541
KRTAP5-11	-1.49075	4.29671	6.0437	0.013956
UBQLN2	0.607772	5.63508	6.03472	0.0140272
HSP90B1	0.487074	6.31696	6.01498	0.0141849
CNP	0.578506	6.26091	6.01316	0.0141996
RP11-403P17.5	-0.912487	5.17509	6.0112	0.0142153
MXRA8	0.703345	5.29811	6.00428	0.0142712
ENO2	0.453951	6.86112	6.00364	0.0142764
BCAT2	-0.298797	7.36359	6.00201	0.0142896
CPD	0.427864	6.44847	6.00146	0.014294
TIMM10B	-0.750768	5.54035	5.98626	0.0144177
ATF6B	-0.471716	7.18193	5.97856	0.0144809
SIM2	1.41545	4.31508	5.97304	0.0145262
OSBPL8	0.368079	6.75001	5.96738	0.0145729
FXR2	0.647106	5.44513	5.96183	0.0146188
PIWIL1	1.34755	4.32767	5.95986	0.0146352
SFTPD	-1.33268	4.77845	5.95443	0.0146803
APLNR	-1.48474	4.99366	5.95308	0.0146916
SLC1A4	0.334453	7.92074	5.9527	0.0146948
HADHB	-0.323339	7.19398	5.95071	0.0147114
FBXO43	-1.58298	4.3287	5.94775	0.0147361
OMD	-1.57692	4.32719	5.94266	0.0147787
DLEU1	-0.584526	6.58072	5.94027	0.0147988
ZNF837	1.30647	4.40617	5.94005	0.0148006
ARHGEF19	1.25619	4.43583	5.93798	0.014818
VPS16	-1.24629	4.69528	5.93255	0.0148637
ELOF1	0.62394	5.57285	5.93183	0.0148698
PPP1R9B	0.821692	5.04015	5.93139	0.0148735
CWC27	-0.363687	7.22965	5.92732	0.0149079
ELMOD3	-0.416399	6.7216	5.92415	0.0149348
DNMT1	0.680283	5.50371	5.91905	0.014978
RYR3	-0.248244	10.8075	5.88669	0.0152557
TANC1	-0.547543	6.71375	5.88548	0.0152662
GSAP	-0.689789	6.1282	5.88461	0.0152738
TSR3	0.981495	4.82097	5.87809	0.0153304
ARHGEF10	-0.375203	7.87138	5.87331	0.0153721
TRAPPC13	0.410616	6.61205	5.86843	0.0154148
SLC44A2	0.371414	7.30903	5.86395	0.0154541
SRSF9	0.651315	5.64784	5.85926	0.0154953
ALOX5AP	-1.60594	4.45126	5.84919	0.0155842
C9orf91	0.708367	5.1442	5.84763	0.015598
ZNF793	-0.456537	6.2626	5.84546	0.0156173
TPPP	0.786311	5.04279	5.83171	0.0157398
TGIF2-C20orf24	-1.56046	4.33161	5.81618	0.0158794
WNK3	-0.576074	6.2092	5.81608	0.0158803
EPHA2	-1.85158	4.8013	5.81379	0.015901
IFFO2	-0.831109	5.30522	5.81251	0.0159125
TMEM245	0.275988	7.2441	5.81022	0.0159333
SLC17A6	1.30383	4.36433	5.80528	0.0159781
ZNF267	1.02962	4.64579	5.80514	0.0159794
MYLK	-0.546212	6.46265	5.80064	0.0160204
UHRF1BP1	-0.541053	6.06116	5.8002	0.0160244
PDK2	0.573164	5.80329	5.79118	0.0161068
B3GAT2	0.468026	6.4684	5.79082	0.0161101
CARHSP1	0.407171	6.36124	5.79066	0.0161115
RPL3	0.607217	5.82046	5.78991	0.0161184
TPST1	-0.719605	8.32677	5.78654	0.0161493
IL16	-1.17071	4.74444	5.78228	0.0161885
GALNT16	-1.35032	5.45582	5.78109	0.0161995
ZNF782	-0.435106	6.52353	5.78104	0.0162
TMEM40	1.31212	4.37268	5.76979	0.016304
HPSE	1.2656	4.28192	5.76591	0.01634
CD5	-1.6321	4.33943	5.76081	0.0163876
KIF24	-0.890563	5.16255	5.75022	0.0164866
UPK1A	1.46718	4.24718	5.74375	0.0165474
ZNF497	-1.00582	4.91717	5.74269	0.0165574
C16orf78	1.22758	4.26531	5.73368	0.0166426
WDR37	-0.371423	6.93747	5.72755	0.0167008
INVS	0.271049	7.8498	5.72723	0.0167038
COPRS	0.663825	5.30597	5.72475	0.0167274
TGFA	-1.5589	4.34835	5.71353	0.0168346
KDM7A	-0.574428	6.00955	5.71284	0.0168413
RAD50	-0.325868	7.10996	5.71099	0.016859
NBEAL2	0.897627	4.78706	5.70628	0.0169044
ATP5H	-0.897193	5.79838	5.69999	0.0169651
ZNF146	-0.672698	5.76721	5.67992	0.0171601
PARD3B	-0.200232	9.80543	5.6785	0.0171741
TUSC3	0.706544	5.59164	5.66422	0.0173144
EPB41	-0.486387	6.63584	5.66405	0.0173161
UCK1	0.748028	5.25907	5.66088	0.0173474
ZIC2	0.595528	6.20951	5.65545	0.0174013
MAT2A	0.361668	7.53426	5.65335	0.0174221
CLU	0.389612	11.1833	5.64932	0.0174621
RILPL1	-0.364375	6.75718	5.64901	0.0174652
PNPLA6	0.625134	6.52546	5.64602	0.017495
UXT	-1.10604	4.80051	5.64336	0.0175216
S100A8	-0.933959	4.24628	5.63787	0.0175766
ZFAND2B	0.666592	5.39113	5.63395	0.0176159
ABCB4	-1.52156	4.31449	5.62866	0.0176692
SEC23IP	-0.532226	6.08849	5.62653	0.0176906
DPP7	0.347225	6.98589	5.622	0.0177364
ING3	-0.602345	5.81539	5.62067	0.0177499
OVOL3	-1.45376	4.29996	5.62004	0.0177563
NEMP1	0.739991	5.1018	5.61216	0.0178362
EIF3K	-0.455648	6.36551	5.61143	0.0178437
GAS6	0.557947	5.9107	5.60923	0.0178661
C6orf25	-1.42984	4.2886	5.60905	0.017868
MAPT	0.332904	8.42603	5.60868	0.0178717
RFWD3	-0.890712	5.06917	5.59902	0.0179705
DDO	0.918623	4.76568	5.59414	0.0180207
CEP192	-0.366207	7.12832	5.59125	0.0180504
AGO2	-0.30531	7.34343	5.58988	0.0180646
C7orf43	0.984833	4.675	5.58282	0.0181374
ADORA1	0.588869	6.05645	5.57865	0.0181808
LAMA1	-0.394802	7.08058	5.56761	0.0182957
IRF7	0.798491	5.11105	5.56647	0.0183077
DIRC3	-0.581549	5.88611	5.56575	0.0183152
FAM189A2	-0.462936	8.47601	5.5538	0.0184406
TBC1D24	-1.54617	4.45674	5.55169	0.0184628
FOXJ1	1.01407	4.63395	5.55158	0.018464
ZNF224	-0.550019	5.89666	5.55041	0.0184764
FAM135B	0.402383	7.02706	5.54734	0.0185088
GPKOW	-0.958311	5.00963	5.54667	0.0185159
ADAMTSL4	1.22188	4.42961	5.54392	0.0185449
ACMSD	1.31104	4.33405	5.5436	0.0185484
BBS7	-0.777307	5.41923	5.54269	0.0185581
THAP1	0.99747	4.65281	5.53695	0.018619
LENG8	0.474603	6.49726	5.52145	0.0187846
GLIS2	0.739748	5.04398	5.51815	0.0188202
SOX12	0.696103	5.53342	5.51283	0.0188775
CPE	0.264276	10.6653	5.50977	0.0189105
ZCCHC10	0.572603	5.67941	5.50233	0.0189912
GABRG1	0.361002	7.94687	5.50057	0.0190103
DYNLL2	0.64724	5.54618	5.50029	0.0190134
KCND3	-0.529971	7.42365	5.49702	0.0190489
SERINC3	0.513856	6.02574	5.49154	0.0191088
ARMC8	-0.307034	7.0539	5.49107	0.0191139
OSBP2	-0.409107	6.68718	5.49097	0.019115
SEC61A1	0.542031	6.51576	5.48196	0.0192137
ACSL6	-1.54744	4.47086	5.47776	0.01926
RBFOX1	0.415348	7.74956	5.47199	0.0193236
OR5V1	-1.51239	4.31835	5.46966	0.0193494
SAR1B	0.427486	6.13876	5.46327	0.0194203
MED10	-0.566402	5.78195	5.45974	0.0194595
GPSM1	0.597947	5.45954	5.45839	0.0194746
PI4KB	0.47827	6.16692	5.4566	0.0194945
SCOC	0.607518	5.65377	5.44867	0.0195832
ITPRIPL1	-1.34156	4.2844	5.44847	0.0195855
CD93	-0.828595	4.24426	5.44635	0.0196093
SIGLEC10	-0.828595	4.24426	5.44635	0.0196093
GLYR1	-0.428528	6.42443	5.44595	0.0196137
MB21D2	-0.666706	5.64781	5.44564	0.0196172
ACAA1	-0.381225	6.58982	5.43721	0.0197121
FCGBP	-1.69963	4.56334	5.42972	0.0197969
GBAS	-0.311491	7.50188	5.42851	0.0198106
GABRA2	0.239413	8.9925	5.42634	0.0198352
GFRA1	-0.652909	6.27495	5.4252	0.0198481
LTBP4	-1.56281	4.43835	5.42321	0.0198708
IRF2	-0.346803	6.96486	5.41777	0.0199328
BCL2	-0.186497	9.17009	5.41727	0.0199385
SVEP1	1.03666	4.60625	5.417	0.0199416
PPP1R14B	0.839485	4.89138	5.41643	0.0199481
ZNF92	-1.03383	4.83508	5.41453	0.0199699
CHID1	0.782166	5.21469	5.4141	0.0199748
KCNE5	-1.41955	4.31443	5.40426	0.0200877
RAI1	0.401478	6.24228	5.40387	0.0200922
CEBPA	1.25909	4.38036	5.38702	0.0202871
PGGT1B	-0.613152	6.04976	5.38331	0.0203302
PLPP3	0.207006	9.92847	5.3789	0.0203817
XKR6	-0.532	7.32497	5.37477	0.0204301
KLHL26	0.697019	5.39013	5.37397	0.0204393
AP5S1	0.878624	4.76522	5.36722	0.0205186
ANKRD27	-0.463221	6.1809	5.36688	0.0205227
SYNDIG1	0.812031	4.94152	5.36214	0.0205785
B3GNT6	0.373315	4.24287	5.35353	0.0206803
STARD5	0.373315	4.24287	5.35353	0.0206803
TNNT2	1.21754	4.42189	5.35256	0.0206919
ZFP92	1.31532	4.33303	5.3362	0.0208869
PLAGL1	-0.657388	5.54361	5.33466	0.0209054
NES	1.30098	4.33373	5.33271	0.0209288
ALKBH4	0.731432	5.14311	5.33201	0.0209372
SLC6A1	0.249449	8.4115	5.32198	0.0210581
PAK4	0.490526	5.84082	5.31853	0.0210998
SSU72	0.494543	5.78882	5.31224	0.0211761
PPM1B	-0.271469	7.79532	5.31221	0.0211765
HMBOX1	-0.282337	8.15379	5.30843	0.0212225
DOCK11	-0.905114	5.08911	5.29915	0.0213358
PNPLA4	0.914569	4.7682	5.29633	0.0213704
KIF23	1.14059	4.26231	5.29322	0.0214086
FAM129A	-1.34234	4.7015	5.28583	0.0214996
CCAR2	0.681691	5.17111	5.27845	0.0215909
PRMT5	0.727083	5.04273	5.2772	0.0216064
HYI	0.782515	4.95038	5.27615	0.0216196
PLCB2	-1.50324	4.33916	5.27127	0.0216802
HRK	-1.46833	4.33079	5.26194	0.0217967
SDCCAG3	-0.687757	5.43641	5.24455	0.0220156
IL18R1	-1.27375	4.27503	5.24389	0.022024
MSX2	-1.27375	4.27503	5.24389	0.022024
PADI3	1.2126	4.29655	5.23556	0.0221297
HHIPL1	0.449163	6.19395	5.23463	0.0221415
SFT2D3	1.09242	4.50274	5.23402	0.0221493
DIABLO	1.23031	4.38024	5.23087	0.0221894
SLC39A12	0.405997	8.82826	5.22977	0.0222034
FABP7	-0.935502	5.75564	5.22896	0.0222138
ID4	0.55739	7.13636	5.2287	0.0222171
WDPCP	-0.260547	8.01613	5.22571	0.0222553
AMICA1	0.780413	4.25973	5.22477	0.0222674
CLEC9A	1.2262	4.39901	5.22002	0.0223283
TAC1	-1.59248	4.36495	5.21532	0.0223888
C1QL1	-1.52017	4.41876	5.21347	0.0224126
BRSK1	0.590785	5.49108	5.21312	0.0224171
SPOCD1	-1.42971	4.30861	5.21141	0.0224392
OSCP1	-0.738688	5.27978	5.21025	0.0224542
PIN1	0.547385	5.70756	5.20218	0.0225586
DPCD	-0.993802	4.87434	5.20057	0.0225795
IMMP2L	-0.25192	8.6777	5.19857	0.0226055
KCNJ3	0.614438	5.7867	5.19763	0.0226178
CBX6	0.511288	5.84607	5.19428	0.0226614
AUH	-0.298689	7.26058	5.19084	0.0227062
AMMECR1	-0.578628	5.73803	5.18899	0.0227304
PYHIN1	1.24888	4.34357	5.18741	0.0227512
DAPK3	0.634938	5.3289	5.18345	0.022803
RRAS2	-0.649936	5.7196	5.18041	0.0228429
NXPH3	0.838485	4.92095	5.17921	0.0228587
KLF2	1.23121	4.35696	5.17379	0.0229301
ZC2HC1C	-0.859062	5.10444	5.16767	0.023011
TRIM73	-1.30972	4.56929	5.16385	0.0230617
SLC30A5	-0.506153	5.98524	5.16156	0.0230922
MBOAT1	-1.49346	4.44533	5.16122	0.0230967
TAF8	-0.547249	5.94808	5.15498	0.0231798
EMID1	0.31568	7.53766	5.15259	0.0232118
CNIH2	1.16046	4.42977	5.14721	0.0232837
TLR3	-1.52721	4.41691	5.14605	0.0232993
CKS1B	1.03857	4.58126	5.14414	0.023325
DMRT3	0.963419	4.24771	5.14043	0.0233749
DNAJB2	0.433276	6.58446	5.12965	0.0235205
OR14I1	-0.489578	4.2271	5.11471	0.0237238
B3GNT7	-0.489578	4.2271	5.11471	0.0237238
FGF20	-0.489578	4.2271	5.11471	0.0237238
STXBP2	-0.489578	4.2271	5.11471	0.0237238
CEBPG	0.80841	4.87065	5.11464	0.0237247
NUP88	-0.504838	6.32103	5.11107	0.0237736
ADSSL1	1.06471	4.53685	5.11082	0.023777
PTX3	0.570414	4.22701	5.10526	0.0238534
TMEM173	0.570414	4.22701	5.10526	0.0238534
ABRA	0.570414	4.22701	5.10526	0.0238534
CIDEB	0.570414	4.22701	5.10526	0.0238534
BMP4	0.570414	4.22701	5.10526	0.0238534
RP5-850E9.3	0.570414	4.22701	5.10526	0.0238534
AC006328.4	0.570414	4.22701	5.10526	0.0238534
GLI2	-0.402603	7.15846	5.1039	0.0238722
SCIN	-1.44239	4.37244	5.10327	0.0238808
PARP12	-1.14678	4.72609	5.10213	0.0238964
ANKK1	-1.42537	4.30523	5.08589	0.0241213
SRSF10	-0.388062	6.76505	5.08293	0.0241624
ZNF724P	-1.54139	4.44146	5.08093	0.0241904
TBPL2	1.0125	4.58699	5.08029	0.0241993
MCUR1	-0.60634	5.75456	5.07807	0.0242304
SORBS1	-0.250537	10.6497	5.07073	0.0243332
PTPRE	-0.639745	6.17172	5.06435	0.0244229
TIGD7	-0.852908	5.11191	5.06212	0.0244542
ENY2	-0.542071	6.0137	5.05766	0.0245174
IL12RB1	1.15966	4.43068	5.05728	0.0245227
PER2	-0.523911	5.87073	5.0567	0.0245309
LIMK2	-0.815848	6.09942	5.05581	0.0245435
YY1AP1	-0.352929	6.78154	5.05221	0.0245946
PARP3	0.871722	4.86149	5.04505	0.0246964
CLRN3	1.72488	4.24741	5.04024	0.0247651
SEC24C	0.484346	5.7466	5.03427	0.0248505
G6PC3	0.561064	5.52025	5.02652	0.024962
CCDC109B	-1.21579	4.63905	5.02596	0.0249701
PI4K2A	0.81874	4.82318	5.02312	0.025011
CEP57	-0.371111	6.74243	5.02024	0.0250527
MBOAT2	-0.274957	7.6905	5.01895	0.0250713
LZTFL1	-0.987455	5.13401	5.01349	0.0251506
ARFRP1	0.55664	5.54021	5.01335	0.0251526
PREP	-0.616663	5.72314	5.01195	0.025173
ANKRD20A4	-1.51913	4.4333	5.00302	0.0253031
PHF21B	-0.228626	8.50373	5.00191	0.0253193
NR1D1	0.573654	5.77774	4.99956	0.0253537
NFKBIZ	-0.717352	5.39235	4.99906	0.025361
SAC3D1	0.807142	4.87657	4.99846	0.0253699
PCDH17	0.275924	7.55218	4.996	0.025406
GLRX5	0.821467	4.83612	4.99361	0.0254411
AIMP1	0.491053	5.74768	4.99342	0.0254438
SPDYE6	1.10793	4.48989	4.98779	0.0255268
SBF2	-0.154032	8.78363	4.98536	0.0255627
HSDL2	-0.322501	7.29363	4.98014	0.0256399
FAM132A	-1.35971	4.30298	4.96714	0.0258333
ZDHHC20	-0.460662	6.46432	4.96351	0.0258876
ADGRA1	0.964921	4.61081	4.96276	0.0258989
DCLK2	-0.26071	9.26606	4.95815	0.025968
TMEM41A	0.561202	5.61589	4.95125	0.0260717
GOPC	-0.584897	5.8884	4.94544	0.0261595
GPC6	-0.654285	6.8366	4.94519	0.0261634
F13A1	-1.38857	4.47708	4.94014	0.0262399
LIMS2	1.22026	4.2446	4.93982	0.0262448
BAIAP2	0.419175	6.09449	4.93976	0.0262457
OTUD7B	-0.25034	8.01542	4.93897	0.0262576
SLC4A2	0.652078	5.25307	4.93729	0.0262832
ZCCHC18	0.975368	4.63184	4.93475	0.0263218
CAP1	0.503857	5.7459	4.9345	0.0263256
TTPA	-0.464581	6.16008	4.932	0.0263638
ARL4D	-1.39706	4.30537	4.92158	0.0265233
CD38	-0.51755	6.2859	4.91709	0.0265922
NAALAD2	1.02945	4.60703	4.91666	0.0265989
ZZZ3	-0.279769	7.27237	4.91368	0.0266448
UGT2B11	-1.40198	4.31355	4.91245	0.0266638
DESI2	-0.606879	5.5548	4.91216	0.0266683
ERO1B	-0.465533	6.07163	4.91213	0.0266687
SLC44A3	-0.512698	6.67498	4.91103	0.0266857
HSPA13	0.435596	5.94297	4.9103	0.026697
MFHAS1	-0.333499	8.3331	4.9101	0.0267001
PRPSAP1	-0.44724	6.21179	4.90743	0.0267413
CLYBL	-0.421486	8.34825	4.89886	0.0268744
BID	-0.674951	5.68916	4.89819	0.0268849
CHST14	1.03159	4.6698	4.89074	0.0270011
RNF123	-0.67559	5.38901	4.88792	0.0270453
FITM1	1.00418	4.29029	4.87978	0.0271731
CPNE8	-0.579507	7.28884	4.87793	0.0272022
PPP2R1A	0.440343	6.33761	4.87319	0.027277
NEURL1	0.980912	4.62117	4.87018	0.0273247
TMCO6	-1.26655	4.58191	4.86661	0.0273813
DMKN	-1.36072	4.29756	4.86535	0.0274012
SLC25A41	0.989802	4.57953	4.8651	0.0274052
C8orf88	1.25325	4.31492	4.85042	0.0276393
AP5B1	-1.28827	4.52925	4.84501	0.0277262
NQO1	0.549538	5.79661	4.84433	0.0277372
IFITM10	1.19817	4.3779	4.84027	0.0278025
CBLN3	0.947555	4.24626	4.83831	0.0278342
ZNF524	0.980828	4.59825	4.83726	0.0278511
AP1S1	0.796019	4.93773	4.83555	0.0278787
SEPW1	0.38484	7.63799	4.82867	0.0279903
RDH14	0.737407	5.00646	4.8281	0.0279995
PAFAH1B1	-0.212597	7.89601	4.82658	0.0280242
NAV2	-0.272474	9.76843	4.82551	0.0280416
STEAP1B	0.713508	5.49966	4.82063	0.0281211
TMEM63B	0.462179	5.87492	4.81933	0.0281423
BCAN	0.428342	7.71714	4.81457	0.0282201
CLEC1B	1.25956	4.27914	4.81303	0.0282453
CMSS1	-0.422891	6.71689	4.81195	0.0282631
GPR75-ASB3	-0.216193	9.0822	4.80695	0.0283452
CCDC94	0.793887	4.86181	4.80626	0.0283564
UBL3	0.342324	6.82807	4.80595	0.0283617
TP53INP1	0.725716	5.10545	4.80437	0.0283876
SVIP	0.702565	5.16171	4.79498	0.0285428
STAT1	-0.657559	5.53871	4.79167	0.0285978
CFL1	0.409395	6.78674	4.78716	0.0286727
NBPF6	1.27024	4.28168	4.78691	0.0286768
CASP9	-0.730853	5.34574	4.78437	0.0287192
ALG10	-1.29019	4.33119	4.78432	0.02872
ARHGEF10L	-0.400569	7.48244	4.78338	0.0287357
GHR	-0.771157	5.23117	4.78299	0.0287422
RSRC2	-0.389918	6.64315	4.78271	0.0287468
PRRG3	1.27019	4.27655	4.78193	0.0287599
MARS	0.439514	6.06794	4.78016	0.0287894
TRIO	-0.304844	8.89497	4.77822	0.0288218
ABRACL	0.945704	4.61317	4.77639	0.0288525
RP11-302B13.5	0.653197	5.20617	4.77632	0.0288538
AC100821.2	-1.34673	4.29008	4.77423	0.0288887
ADAMTS2	-1.09904	4.74076	4.77267	0.0289149
ATG7	-0.232596	8.7106	4.77266	0.0289151
STK33	-0.236262	8.41571	4.77208	0.0289248
APLP2	0.401706	6.72066	4.76895	0.0289775
ZBTB3	-1.13937	4.66981	4.76586	0.0290296
CIB1	0.635107	5.67269	4.76261	0.0290845
SH3PXD2A	-0.530676	5.84625	4.76177	0.0290986
CPLX2	0.734787	5.02485	4.76096	0.0291124
CD276	0.644498	5.30595	4.75939	0.0291389
GALNT18	-0.306598	8.04282	4.75409	0.0292288
PITPNM1	1.0349	4.50145	4.75266	0.029253
DNA2	0.650913	5.11138	4.74823	0.0293284
MYOZ1	1.14869	4.39565	4.74601	0.0293664
COX6A1	1.17576	4.26099	4.74352	0.0294088
METTL4	-0.746063	5.22677	4.74275	0.0294219
LANCL2	0.399058	6.28681	4.74164	0.0294409
JUNB	-0.899909	6.71341	4.74094	0.0294529
ORC4	-0.315644	6.87214	4.73744	0.0295129
KAT2B	-0.250197	8.27219	4.73426	0.0295675
CFAP69	-0.524812	5.87539	4.73348	0.029581
SCN2B	0.815764	4.79865	4.7323	0.0296012
RCOR2	1.25215	4.3347	4.72933	0.0296524
DLGAP4	0.353961	6.67859	4.72785	0.0296779
ADGRB1	0.428395	6.85087	4.71572	0.0298881
MLLT1	0.514796	5.69636	4.71004	0.029987
DUSP14	0.900928	4.65595	4.70894	0.0300061
NEK5	-0.885703	4.97955	4.70743	0.0300326
CD247	-1.02689	4.76964	4.70625	0.0300532
LARP6	0.757984	4.97936	4.70406	0.0300914
TOP1MT	-0.757051	5.1301	4.70304	0.0301093
TMEM135	0.249277	7.71696	4.70137	0.0301386
CANX	0.300272	7.22778	4.68871	0.0303614
HSPA2	0.591189	6.29087	4.67921	0.0305298
RAD51AP2	0.501725	4.22604	4.67649	0.0305783
GDF7	0.501725	4.22604	4.67649	0.0305783
NXPH4	0.501725	4.22604	4.67649	0.0305783
DLL4	0.501725	4.22604	4.67649	0.0305783
DUOX2	0.501725	4.22604	4.67649	0.0305783
ARHGEF15	0.501725	4.22604	4.67649	0.0305783
TMEM105	0.501725	4.22604	4.67649	0.0305783
MMP9	0.501725	4.22604	4.67649	0.0305783
RDH8	0.501725	4.22604	4.67649	0.0305783
CBSL	0.501725	4.22604	4.67649	0.0305783
NUDT16L1	0.501591	5.74009	4.6723	0.0306529
DPY19L3	-0.465631	7.35753	4.6698	0.0306975
LMOD1	-0.841474	5.42043	4.66799	0.0307299
GABRP	-1.38513	4.30607	4.66658	0.0307552
DDI2	-0.543228	5.73405	4.65844	0.0309012
ITPKB	-0.260821	9.319	4.65683	0.0309303
GPAT4	0.616866	5.27646	4.65632	0.0309395
RBM18	-1.00816	4.90929	4.65493	0.0309645
ZMYND12	-1.0655	4.73932	4.65405	0.0309803
CPSF7	0.368235	6.85157	4.65403	0.0309807
FCHSD2	-0.276945	8.08927	4.6505	0.0310445
TAOK2	0.57962	5.7774	4.64903	0.0310711
ABHD4	0.88351	4.74038	4.64657	0.0311157
DCAF16	-0.580767	5.61007	4.63849	0.0312626
CDA	1.2297	4.33075	4.63758	0.031279
IER3IP1	1.21711	4.30092	4.63673	0.0312946
SUB1	0.471085	6.09624	4.63613	0.0313055
BAG1	-0.920041	4.97355	4.63216	0.0313781
MAN1B1	0.523254	5.74449	4.63178	0.031385
QRICH2	0.644952	5.21857	4.63173	0.0313858
SIN3B	-0.477496	6.00038	4.62991	0.0314193
MRPS21	-0.466718	6.85002	4.62958	0.0314253
STOM	0.425988	7.0313	4.62648	0.0314821
PTGDS	0.26758	10.5739	4.6235	0.0315368
LOXL1	-0.960652	4.83243	4.62269	0.0315518
WASF1	-0.669178	5.42565	4.61938	0.0316126
VN1R2	0.825073	4.2449	4.61823	0.0316339
B3GALNT2	-0.419291	6.40514	4.61598	0.0316754
FAM81B	1.17815	4.38231	4.61525	0.0316888
SMYD5	0.913202	4.61781	4.60863	0.0318114
DDB1	0.32002	6.65936	4.60626	0.0318555
LONRF2	0.376926	6.49723	4.60324	0.0319115
DNAJA4	0.839175	4.89634	4.58826	0.0321917
PDE8A	-0.30401	7.57564	4.58734	0.0322089
ZDHHC24	0.625442	5.25133	4.58348	0.0322816
SECISBP2	-0.36675	6.58914	4.58311	0.0322885
SLC7A5	0.608612	5.44189	4.57927	0.0323609
CCNO	0.815433	4.26029	4.57773	0.03239
RNF212B	0.762951	5.16114	4.57679	0.0324078
SMARCA5	0.425688	5.93156	4.57198	0.032499
ERI2	-0.615846	5.79522	4.56538	0.0326244
CA11	0.512064	5.73134	4.56373	0.032656
DBX2	0.767361	4.85688	4.56281	0.0326735
ZBTB16	-0.306235	7.99191	4.56215	0.0326859
PON2	0.241921	9.27426	4.56176	0.0326935
GLIPR1L1	-1.18304	4.6252	4.56034	0.0327205
CMPK1	0.649249	5.27881	4.55864	0.032753
FOXN2	0.293813	6.90395	4.55722	0.0327803
DRD4	1.20251	4.36692	4.55712	0.0327822
BOLA1	-0.87632	5.02365	4.55676	0.032789
RABGAP1L	-0.191434	8.20121	4.55611	0.0328014
DIS3	-0.576265	5.6051	4.55453	0.0328317
PRSS35	0.760275	5.06847	4.54897	0.0329385
IRF2BP2	0.488244	6.34102	4.54646	0.0329868
SEC11A	0.396524	6.26446	4.54565	0.0330026
LRCH1	-0.526508	5.90944	4.5441	0.0330325
TCAP	0.716534	5.06084	4.54406	0.0330332
ID3	-1.03504	6.55716	4.53813	0.0331479
FAM50B	0.904767	4.64048	4.53528	0.0332031
ZKSCAN8	0.690949	5.02015	4.53401	0.0332276
MPV17	-0.578893	5.60385	4.53126	0.0332812
EFEMP2	0.472043	5.96478	4.52816	0.0333415
GCHFR	0.929748	4.69037	4.5251	0.0334011
ZNF768	0.618711	5.24675	4.52012	0.0334986
HIC1	-0.826878	4.24595	4.51982	0.0335043
VCAM1	-0.936224	4.24902	4.51892	0.0335219
KCNJ8	0.991014	4.55584	4.51705	0.0335587
CCDC191	-0.429181	6.39931	4.51692	0.0335612
LRRC39	-0.775085	5.12533	4.51672	0.0335651
CDK9	0.483148	6.04716	4.51497	0.0335996
RGCC	0.439252	6.97737	4.51466	0.0336055
LRRTM3	0.771524	5.24015	4.51323	0.0336337
PYROXD1	0.605911	5.24838	4.51188	0.0336601
IQGAP2	-1.23619	4.56626	4.5116	0.0336657
C2orf71	-1.23895	4.27871	4.51127	0.0336723
BMP8B	1.20521	4.27739	4.50703	0.0337558
IK	0.617262	5.29673	4.5047	0.0338019
FKBP9	0.451026	6.13708	4.50437	0.0338083
LILRA5	-0.825733	4.24563	4.50158	0.0338636
ITGA1	1.04122	4.47082	4.4996	0.0339027
MAPK8IP2	0.594133	5.34099	4.49831	0.0339284
RNMT	-0.311493	6.96827	4.49559	0.0339824
FBXO40	-1.42033	4.3363	4.49429	0.0340083
PHKA1	-0.326408	6.81721	4.49134	0.034067
ASL	-1.14634	4.66623	4.48925	0.0341087
KCNJ10	0.395467	8.26614	4.48475	0.0341986
SULT1A1	-0.542482	6.02216	4.48195	0.0342546
AEBP1	0.468414	7.29954	4.48118	0.0342701
BMP8A	1.22698	4.27623	4.47349	0.0344245
RNF183	1.22895	4.27879	4.46904	0.0345143
ANKRD20A1	-1.34734	4.33439	4.46558	0.0345844
POU6F1	0.436079	5.88615	4.46169	0.0346631
PDE12	0.682772	5.05509	4.45917	0.0347144
BBS4	-0.445677	6.03937	4.45677	0.0347633
YTHDF3	0.363855	6.27418	4.45573	0.0347844
ALDH3A2	0.507855	5.57133	4.45241	0.0348521
USP5	0.615192	5.25136	4.44388	0.0350265
LMAN1L	-1.23366	4.28262	4.43901	0.0351267
ZNF391	0.919402	4.6061	4.43717	0.0351645
RPL36	0.468532	6.05111	4.43	0.0353125
PBXIP1	0.386835	8.04435	4.42682	0.0353784
RLBP1	-0.553632	6.59474	4.42435	0.0354297
PTPRB	-1.41223	4.39821	4.42236	0.0354709
FZD3	0.297091	7.31561	4.42107	0.0354979
LARP4B	-0.311168	6.89918	4.42035	0.0355128
FLOT1	-0.472532	6.87	4.41889	0.0355432
CDK5RAP3	-0.250023	7.41476	4.41065	0.0357152
DBT	-0.397325	6.30558	4.40737	0.035784
PFN2	1.06198	4.41498	4.40296	0.0358766
NOG	1.08476	4.45361	4.40099	0.035918
NCEH1	0.323002	6.63654	4.39651	0.0360125
UBE2D3	-0.238701	7.52674	4.38961	0.0361586
EDAR	0.864361	4.71018	4.38945	0.036162
CD74	-1.09935	4.6323	4.38567	0.0362423
SPACA3	-1.02299	4.26282	4.38209	0.0363185
CLSTN1	0.237837	7.91631	4.38026	0.0363575
LRFN5	0.572781	6.17176	4.37985	0.0363662
FBXO17	-0.799333	5.16958	4.37554	0.0364582
UBE2A	0.608035	5.21487	4.36848	0.0366097
SLC22A4	-0.837262	5.03102	4.36441	0.0366973
NOL6	0.831879	4.71088	4.36197	0.0367498
CH507-9B2.5	-1.37143	4.38759	4.36077	0.0367758
CXCL10	-0.778064	4.24224	4.3607	0.0367773
TBC1D3	-0.778064	4.24224	4.3607	0.0367773
KRTDAP	-0.778064	4.24224	4.3607	0.0367773
CCDC155	-1.30169	4.29663	4.35568	0.0368858
CES3	1.07678	4.43266	4.34879	0.0370353
NWD2	0.871806	4.67808	4.3485	0.0370415
CBWD1	-0.569433	5.58764	4.34472	0.037124
MLC1	0.278031	8.36412	4.34422	0.0371347
CALM2	1.20432	4.33124	4.34214	0.0371801
PYGO1	0.441436	5.96401	4.33985	0.0372303
CACUL1	-0.277322	7.04396	4.33927	0.0372429
PLA2G16	-0.533008	6.34145	4.33765	0.0372784
AMBRA1	-0.239373	7.39696	4.33643	0.037305
MVB12A	0.533841	5.53792	4.33592	0.0373163
IPO4	1.03888	4.43202	4.33229	0.0373958
MKX	0.935804	4.58827	4.33227	0.0373964
HSF1	0.442944	5.78808	4.33005	0.0374451
OFD1	-0.365111	7.17906	4.32896	0.0374691
TMEM123	0.358408	6.36904	4.32773	0.0374961
AMBN	-1.22803	4.27949	4.32648	0.0375238
SLC35A2	0.771883	4.82023	4.32555	0.0375443
DSCAML1	-0.78949	5.3207	4.32378	0.0375833
GOLT1B	0.529403	5.46483	4.31989	0.0376695
CAMK4	-0.413425	6.55272	4.31471	0.0377843
LDLRAD2	1.16962	4.33121	4.31328	0.0378159
RP11-618P17.4	0.648249	5.2501	4.31027	0.037883
RALBP1	-0.57283	5.67517	4.30633	0.0379708
GPR183	-1.22854	4.27836	4.30535	0.0379927
ZNF623	-0.692571	5.19475	4.3004	0.0381034
RABGEF1	0.850476	4.70687	4.29951	0.0381233
MALSU1	-0.610806	5.65197	4.29807	0.0381557
BPIFC	-1.21141	4.54481	4.2975	0.0381683
EGLN3	-0.274377	8.51893	4.29067	0.0383221
LMNB2	-0.968981	4.75177	4.28576	0.0384329
CLDND1	0.482358	5.61059	4.2824	0.0385089
FAM171A1	0.241964	8.75661	4.28135	0.0385328
DIP2C	-0.265211	8.46115	4.28003	0.0385627
S100A10	-1.25341	4.5411	4.27951	0.0385745
SUPT16H	-0.499571	5.83111	4.27701	0.0386313
CASC10	0.622973	5.12938	4.27028	0.0387845
PALLD	-0.310732	8.65296	4.26843	0.0388268
CCNT2	-0.383964	6.30001	4.2684	0.0388275
MAP3K15	1.10039	4.39647	4.2625	0.0389626
ANKRD53	1.23687	4.35709	4.25401	0.0391578
GRM4	1.19507	4.32944	4.25192	0.0392059
TMEM30A	0.465382	6.09904	4.25189	0.0392066
GGT2	-0.908154	4.24699	4.25012	0.0392476
TTC19	-0.26664	7.67377	4.24873	0.0392797
AP000295.9	1.09767	4.26466	4.24084	0.0394627
ZNF232	-1.13839	4.62381	4.24009	0.03948
ZNF730	-0.69485	5.47486	4.23754	0.0395394
KIAA0430	-0.503216	5.80764	4.2346	0.0396079
LY6E	0.711458	5.05221	4.23373	0.0396282
PCBP2	0.244699	7.29129	4.23139	0.039683
KRTAP9-9	-1.20858	4.27466	4.23078	0.0396972
MGRN1	0.345949	6.46439	4.22631	0.0398018
MTO1	-0.597693	5.46423	4.22341	0.0398699
ETS1	-1.45271	4.45964	4.22221	0.0398983
TEC	-1.38209	4.38321	4.22213	0.0399
TYROBP	-1.30356	4.29454	4.21937	0.039965
GLIS3	-0.18678	10.0192	4.21906	0.0399723
PURG	-0.428248	6.98404	4.2189	0.0399761
AKR7A3	-1.35825	4.388	4.21682	0.0400252
RGS10	-1.29867	4.46715	4.21596	0.0400453
F3	-0.487131	8.9375	4.21285	0.040119
TMEM114	-1.26873	4.29589	4.21042	0.0401764
RCOR1	-0.375431	6.38742	4.21029	0.0401794
ELOVL5	0.299728	7.55852	4.20813	0.0402306
ZNF20	-0.950785	5.02644	4.20466	0.0403131
CLCF1	-1.14289	4.27794	4.20135	0.0403918
LSM4	0.584909	5.28845	4.20103	0.0403995
ADARB1	-0.594813	5.61235	4.19937	0.0404389
CTSB	0.451381	6.70514	4.1974	0.0404861
ACTR5	-1.11682	4.56873	4.19739	0.0404864
ATP11A	-0.470945	6.45417	4.19103	0.0406383
DRD5	0.939673	4.24684	4.19039	0.0406536
FXYD3	-0.839541	5.08319	4.18967	0.0406711
ACOT4	-1.37517	4.41542	4.18918	0.0406828
CYB5D2	-0.436367	6.20277	4.18793	0.0407127
PKLR	1.09587	4.25894	4.18761	0.0407206
CCM2L	-1.27093	4.29013	4.1863	0.0407518
CAMK2N1	0.403639	6.21463	4.18592	0.040761
HSCB	-0.467544	5.9795	4.18471	0.0407901
GNL2	-0.991953	4.79403	4.18418	0.040803
YIPF1	-0.623873	5.53417	4.1822	0.0408507
TENM4	-0.474515	7.79861	4.18158	0.0408656
CMIP	-0.318559	7.80742	4.17691	0.0409784
DNMT3B	0.726264	4.88612	4.1731	0.0410705
RBP5	-1.36133	4.38311	4.17181	0.0411019
PSG4	-1.2497	4.29674	4.17157	0.0411077
HSPB8	0.406547	6.39904	4.16876	0.0411758
BATF	-1.30485	4.29957	4.16867	0.0411782
CHADL	0.616895	5.33032	4.16828	0.0411877
PCYT1B	0.364926	6.37775	4.16775	0.0412005
ITPRIP	0.716033	4.95019	4.16709	0.0412166
LRRC8D	0.83498	4.65954	4.16391	0.0412939
ARIH1	-0.228413	7.53703	4.16225	0.0413344
TTC32	0.653813	5.07087	4.1576	0.0414482
C21orf59	-1.03732	4.26164	4.15756	0.0414491
P2RY11	0.80252	4.74122	4.15615	0.0414836
EIF4G2	0.405313	6.15296	4.15594	0.0414887
ANGPTL5	-1.19176	4.54538	4.15479	0.0415168
RNASEH1	-1.26422	4.29131	4.15371	0.0415435
VPS25	-0.945921	5.02751	4.15142	0.0415996
NME3	0.353372	7.23764	4.14685	0.0417121
LST1	-1.26443	4.29374	4.14276	0.0418131
APOBEC3D	0.941676	4.24495	4.14112	0.0418535
NUCKS1	0.244117	7.75083	4.14035	0.0418725
CCNK	-0.529979	5.59651	4.13449	0.0420177
HCST	1.16937	4.27547	4.12891	0.0421566
EI24	0.478866	5.74388	4.12854	0.0421657
ITPR2	-0.177481	9.8658	4.1226	0.0423141
RCOR3	-0.320739	6.9049	4.12033	0.0423708
C1orf167	0.933979	4.2766	4.1202	0.042374
KBTBD7	0.566303	5.3005	4.11948	0.0423921
U2AF2	0.504238	5.54583	4.11779	0.0424344
JAGN1	0.674369	5.40288	4.11268	0.042563
CHUK	-0.602385	5.36725	4.11208	0.042578
WIZ	0.664414	5.15535	4.10989	0.0426332
EFCAB2	-0.295341	7.63225	4.10419	0.042777
DPF2	0.402083	6.04302	4.10173	0.0428394
C16orf13	0.522855	5.42964	4.10032	0.0428752
OVOL1	1.32156	4.27193	4.0979	0.0429365
PHF7	-0.53377	5.69889	4.09686	0.0429629
LRRC3	1.12766	4.34182	4.09153	0.0430986
GLRB	0.479357	5.60275	4.08982	0.0431422
UBE2E1	-0.325734	7.30302	4.08812	0.0431855
RP11-58C22.1	-1.35205	4.38409	4.086	0.0432399
CAMKK1	0.595752	5.53488	4.08539	0.0432555
PCDHB15	1.00919	4.48762	4.08404	0.0432902
AHCY	0.806779	4.73069	4.07991	0.043396
SLC9B2	-0.658102	5.73792	4.07754	0.0434568
IDI2	-1.2259	4.29961	4.07616	0.0434923
ZC3H12D	-1.16561	4.27877	4.0744	0.0435377
LPP	-0.148031	9.77148	4.0726	0.0435842
SMIM1	-1.19075	4.28082	4.07156	0.043611
ARHGAP1	0.377892	6.14458	4.068	0.043703
SNED1	-0.635086	7.06311	4.06628	0.0437475
VCX3B	-1.2197	4.29657	4.06073	0.0438916
RABL2B	-0.60621	5.54049	4.05984	0.0439148
TMEM221	0.891357	4.6046	4.05935	0.0439273
HES2	-1.03835	4.27578	4.05898	0.043937
UVSSA	-0.627944	5.44325	4.05871	0.0439441
SERTAD4	-1.2498	4.31812	4.05603	0.0440139
SMC2	-1.00474	4.69503	4.05549	0.0440279
MON1A	0.728635	4.86361	4.05537	0.0440311
ZBTB18	0.453126	6.24276	4.05302	0.0440923
NPR2	-0.871051	4.84862	4.04998	0.0441719
CECR2	-0.33218	7.54897	4.04784	0.0442278
PTP4A3	0.798829	5.0463	4.04691	0.0442521
LNX2	-0.734075	5.15213	4.04607	0.0442743
MYBL1	-0.982049	4.78504	4.04605	0.0442749
SRSF8	0.581394	5.26762	4.04441	0.0443179
MYO18A	-0.551807	5.73411	4.04385	0.0443326
DERL1	0.500028	5.45568	4.04176	0.0443875
PFKFB4	-0.611086	5.43177	4.04171	0.0443889
SCYL2	-0.373799	6.35815	4.04023	0.0444279
TRIM71	-1.22971	4.29394	4.03905	0.0444589
POLR2A	0.445843	5.85724	4.03804	0.0444854
MAP2	0.309152	6.98021	4.0369	0.0445156
CTBP2	-0.262252	7.47001	4.03548	0.044553
RENBP	-0.523181	5.8263	4.03417	0.0445875
CNBP	0.429984	6.1146	4.03333	0.0446097
SLC35E2	0.464888	5.73979	4.03253	0.044631
AKAP10	-0.332933	7.85051	4.03121	0.044666
USP47	-0.227799	7.89416	4.03054	0.0446836
NTRK2	0.114692	10.9199	4.02634	0.0447951
MAP3K5	-0.175278	9.41167	4.02537	0.0448209
NEIL1	-0.413283	6.41876	4.02479	0.0448363
COQ4	0.402101	5.98268	4.022	0.0449104
SMARCC1	-0.305307	7.07419	4.02156	0.0449221
C14orf169	1.03905	4.42031	4.02147	0.0449246
TPSD1	0.42463	4.25747	4.02096	0.0449382
SLC25A38	0.620347	5.1205	4.02087	0.0449404
TCP10L	-1.21482	4.2998	4.01737	0.0450339
GPM6A	0.133808	12.3089	4.01714	0.04504
TSPAN18	-0.824222	5.12163	4.01407	0.045122
PSMD1	0.242568	7.37618	4.01041	0.0452201
HPS6	1.04017	4.41782	4.00904	0.0452569
SELV	-1.22824	4.29733	4.00763	0.0452947
ZNF891	-0.650076	5.23348	4.00757	0.0452963
CH507-9B2.3	0.805099	4.70021	4.00629	0.0453307
AURKAIP1	0.562086	5.70629	4.00542	0.0453542
GTF2A2	-0.479079	5.96873	4.00445	0.0453802
ZNF600	-1.16311	4.53938	4.00103	0.0454725
CRYBG3	0.37923	6.54322	3.98709	0.0458501
NRN1	-1.33679	4.57957	3.98386	0.0459382
CHPF	0.417785	6.16532	3.98298	0.0459622
ARL8A	0.437984	5.73544	3.98103	0.0460154
CINP	0.587692	5.23641	3.97975	0.0460503
CALCOCO1	0.457584	5.69093	3.97389	0.0462109
ZNF595	-0.710658	5.18535	3.96952	0.0463311
CARNS1	1.11017	4.46875	3.96858	0.046357
WSB2	0.516574	5.79254	3.96706	0.0463987
FAM134A	0.393044	5.97191	3.96695	0.0464019
LIMS1	-0.417884	7.20834	3.96459	0.0464667
KIF21A	-0.205248	8.38032	3.96284	0.0465151
CPXM2	-1.3188	4.39644	3.95614	0.0467007
ZNHIT6	0.442504	6.05268	3.95595	0.0467058
CWC15	-0.574354	5.67272	3.95444	0.0467478
DGKG	-0.266742	9.60884	3.95341	0.0467766
FAM229A	0.789503	4.75109	3.94955	0.0468839
PRNP	0.317703	8.4474	3.94804	0.046926
SPDYE3	-0.611439	6.78835	3.94801	0.0469269
RPL18	0.425078	6.61173	3.94784	0.0469315
WNK1	0.253327	7.50822	3.94586	0.0469868
COQ6	-0.874113	4.82563	3.94545	0.0469984
TRAPPC1	0.704891	4.92646	3.94344	0.0470544
GNA12	-0.345843	7.28706	3.9363	0.0472546
ODF2L	-0.43889	6.10691	3.93262	0.0473581
AK6	0.494183	5.51243	3.93169	0.0473843
CSTB	-0.498992	6.78078	3.93142	0.0473918
TMEM74	-1.00341	4.79561	3.92997	0.0474327
ATP5D	0.48307	6.28078	3.92911	0.047457
HES1	-0.540344	7.35314	3.92745	0.047504
ASXL3	-1.08115	4.6	3.92719	0.0475112
LAMTOR3	0.734087	4.92684	3.92615	0.0475406
ABCG5	1.1468	4.38342	3.92493	0.0475753
DDX27	0.569259	5.25812	3.92394	0.0476031
GOLGA2	0.425218	5.88342	3.92078	0.0476926
OLFML3	1.17986	4.27424	3.91902	0.0477426
APEX1	-0.606861	5.69447	3.91761	0.0477829
SLC29A4	0.486479	5.94403	3.91608	0.0478263
HP1BP3	0.282371	7.72105	3.91522	0.0478506
SCAF11	-0.251641	7.65773	3.91389	0.0478885
CD40	-0.750416	5.00558	3.9108	0.0479769
RBM10	0.406252	6.16414	3.90935	0.0480181
MDH1B	-1.02184	4.65176	3.90655	0.0480982
FGFR4	-1.25494	4.31767	3.90586	0.0481181
TRIB2	0.387775	6.09128	3.90579	0.0481201
RNF13	0.259992	7.26807	3.90488	0.0481461
PRSS23	-0.66605	5.55092	3.90479	0.0481487
NUDT4	0.504958	6.40367	3.90425	0.0481641
EFCAB1	-1.18768	4.28382	3.90098	0.0482578
PMS1	-0.358697	6.71271	3.90013	0.0482824
TMEM154	1.16756	4.31637	3.89962	0.0482971
C2CD2L	-0.644736	5.25201	3.89783	0.0483485
GINS2	-1.31693	4.39618	3.89756	0.0483562
SLC2A9	-0.737273	5.1073	3.89642	0.0483891
MESDC1	-1.25608	4.4829	3.88899	0.0486037
GABRR2	-1.29845	4.37785	3.88895	0.0486047
RP11-51F16.8	-1.19975	4.29341	3.88832	0.048623
SIGLECL1	1.13135	4.25914	3.88541	0.0487073
ARHGAP26	-0.233905	9.3579	3.88268	0.0487867
TMEM115	0.636063	5.29866	3.88039	0.0488533
ZBTB2	-1.23656	4.49768	3.8781	0.04892
SVIL	-0.953498	4.85232	3.87587	0.0489849
GAS2L2	1.17067	4.27447	3.87464	0.0490209
C19orf80	1.17067	4.27447	3.87464	0.0490209
USP10	-0.44085	6.15902	3.87449	0.0490251
TSPAN33	0.768152	4.8003	3.87301	0.0490685
TOE1	-1.08512	4.58161	3.87212	0.0490944
HEPHL1	1.01232	4.43497	3.87118	0.0491219
TBC1D31	0.513748	5.84942	3.87007	0.0491544
CHRNA5	-1.10346	4.5793	3.86822	0.0492086
AFF2	0.99365	4.46701	3.865	0.0493033
ZBTB8A	-0.824778	4.87058	3.8644	0.0493209
CYP4F12	-1.31554	4.48054	3.86276	0.0493691
SEMA3D	0.498008	6.16973	3.85966	0.0494603
TRDMT1	-0.520898	6.07631	3.85513	0.049594
2019-03-04	0.907034	4.56116	3.85368	0.0496369
BACE2	-0.617361	5.35519	3.85238	0.0496756
WDR45	-0.480733	5.98449	3.85193	0.0496887
ADGRE1	-1.16499	4.51777	3.85075	0.0497237
C2orf76	-0.426315	5.94849	3.84668	0.0498447
ELOVL3	1.13423	4.25891	3.84642	0.0498522
PTRHD1	0.705217	4.90517	3.84603	0.049864
SOX21	0.565547	5.49167	3.84383	0.0499293
GZF1	0.740193	4.79692	3.83972	0.0500519
AC006486.9	1.12201	4.31116	3.83826	0.0500956
ZNF425	0.531599	5.31772	3.83455	0.0502063
ENTHD1	1.03972	4.49801	3.83382	0.0502284
GNB4	-0.66836	5.61792	3.83212	0.0502792
VPS11	0.575149	5.15539	3.83182	0.0502883
CA4	-1.29994	4.37972	3.83106	0.0503111
SV2B	0.638797	5.23642	3.82994	0.0503448
ENO1	0.361664	8.18511	3.8299	0.050346
GOLGA5	-0.627324	5.39164	3.82879	0.0503793
UQCRHL	0.566509	5.33679	3.82729	0.0504243
FAM173B	-0.430796	5.96917	3.82611	0.0504599
BOD1	-0.725201	5.06495	3.82566	0.0504734
CHRFAM7A	-0.885969	4.84975	3.82477	0.0505002
PRTG	-0.605986	5.38739	3.82316	0.0505488
BBX	-0.21884	7.70945	3.82064	0.050625
C2orf68	0.516004	5.40478	3.81889	0.0506778
AGPAT2	0.656148	4.97626	3.81877	0.0506813
GRAPL	0.897892	4.55411	3.8171	0.0507321
DCAF7	-0.354372	6.43328	3.814	0.0508259
ZBTB7A	0.466797	6.16367	3.81143	0.0509039
NLRP5	-1.22866	4.44539	3.81085	0.0509217
TMC5	0.818026	4.65749	3.80776	0.0510155
NRD1	-0.285429	7.77442	3.80773	0.0510167
LYSMD1	-1.07166	4.56324	3.80722	0.051032
BRD1	0.474207	5.63358	3.80684	0.0510437
TIMM44	0.487587	5.59596	3.80666	0.0510492
ISY1-RAB43	1.12308	4.34629	3.80417	0.0511252
TULP2	-1.23077	4.47478	3.80339	0.0511488
HIST1H4C	0.763376	5.11044	3.80175	0.0511989
HTR2C	0.783074	4.77088	3.79941	0.0512707
SULF1	-1.29999	5.03379	3.7948	0.0514119
KY	-0.585508	5.44793	3.79453	0.0514203
PCDH18	-0.717573	4.24429	3.7929	0.0514705
SAMSN1	-1.20401	4.4763	3.79144	0.0515152
IDO1	0.877813	4.62965	3.79088	0.0515324
FBXW4	-0.412798	6.3262	3.78806	0.0516193
CD44	-0.82868	6.75576	3.78626	0.0516751
CENPBD1	-1.02897	4.6636	3.78582	0.0516887
LAPTM5	1.13545	4.32401	3.785	0.051714
NENF	-0.438051	5.91328	3.78292	0.0517781
RPS4X	-0.514645	6.42406	3.78255	0.0517897
RNF187	0.725747	5.29252	3.78171	0.0518156
HIRA	-0.585242	5.4436	3.78034	0.0518582
MYCBP	-1.06408	4.28275	3.7787	0.0519089
SLC35D1	0.451582	6.11991	3.7728	0.0520923
RCAN2	0.551427	5.33426	3.77123	0.0521413
FBXO25	-0.506254	5.69722	3.76862	0.0522227
FGFRL1	0.480706	6.73504	3.7681	0.0522389
CHMP7	0.573284	5.17218	3.76755	0.0522562
CRH	1.09126	4.25935	3.76646	0.0522902
SPACA5	-1.20089	4.29111	3.76393	0.0523694
SLC5A10	-1.24191	4.47305	3.76357	0.0523806
DNAAF1	-0.984538	4.69339	3.76013	0.0524886
BLK	-1.1661	4.28045	3.75906	0.0525222
GCKR	-1.21365	4.44205	3.75662	0.0525988
CUBN	-0.428315	5.92433	3.75526	0.0526415
LSG1	0.605198	5.28448	3.75004	0.0528064
C12orf10	0.681326	4.92706	3.74929	0.05283
AZGP1	-0.967822	4.25915	3.74559	0.0529469
SERPINI2	-0.554018	6.18945	3.74262	0.0530411
LRRFIP1	-0.304993	6.91928	3.74049	0.0531089
KCNA1	1.05546	4.39164	3.73777	0.0531953
B4GALNT2	0.865649	4.5987	3.73775	0.0531959
MAP1S	0.658326	4.98337	3.73674	0.0532282
HEMK1	-0.706248	5.21363	3.73599	0.0532521
CHD5	0.632795	5.07123	3.73559	0.0532648
ZNF699	-0.880969	4.91104	3.73506	0.0532817
FGF11	0.637226	5.00272	3.73368	0.0533257
SUPT3H	0.249367	7.51682	3.73214	0.0533751
GOLGA1	-0.455469	6.58875	3.73094	0.0534132
LGI3	0.732424	4.83779	3.73	0.0534433
MTIF3	-0.35596	6.35271	3.728	0.0535076
GAB4	-1.18616	4.29814	3.72732	0.0535293
IL12A	-1.15714	4.27955	3.72465	0.0536148
HSPG2	-0.879969	4.79894	3.72359	0.053649
PDE3B	0.275556	8.32054	3.72349	0.0536522
PHKB	0.239592	7.0498	3.72055	0.0537465
TTC38	-0.462297	6.07227	3.71334	0.0539793
NET1	-1.16147	4.28327	3.71288	0.0539943
CHRM1	1.01668	4.42062	3.71278	0.0539974
GABBR2	0.488162	5.53524	3.7127	0.0540001
ZNF219	0.629774	5.58971	3.71046	0.0540726
CACNA1C	-0.356369	7.92379	3.70841	0.0541391
ZCCHC11	-0.200773	8.33742	3.70808	0.0541497
DMTN	0.667183	5.40804	3.7069	0.054188
MRVI1	-0.316117	7.82749	3.70668	0.0541952
STK4	-0.477327	5.83827	3.70585	0.054222
CNN1	-1.23255	4.35037	3.70367	0.0542928
ADPRHL2	0.534114	5.30461	3.7028	0.0543213
ERCC3	-0.462671	5.84105	3.70255	0.0543295
SEC31B	0.40834	5.842	3.70043	0.0543986
DPYSL4	0.687685	4.88142	3.69661	0.054523
HSPA1B	0.681898	6.75806	3.69295	0.0546429
SLC28A3	-1.21786	4.4625	3.68977	0.0547473
C2orf47	-0.561249	5.40087	3.6897	0.0547496
SLC16A12	-1.16635	4.29381	3.68897	0.0547733
SLC9A9	-0.256803	8.54682	3.68764	0.0548171
L3HYPDH	-0.746782	5.02241	3.68707	0.0548358
PPIL4	-0.531551	6.03971	3.68578	0.0548783
USP15	-0.297805	6.79912	3.67939	0.0550889
NPFFR1	-0.598543	5.49675	3.67663	0.0551801
MAGIX	-1.20956	4.50851	3.67447	0.0552518
SEMA3E	0.715865	4.801	3.67177	0.0553415
ASB10	1.17201	4.30045	3.67013	0.0553958
KCNH6	-1.17676	4.28369	3.66953	0.0554159
RP11-468E2.1	-0.541143	5.76519	3.66663	0.0555124
RP11-1212A22.4	0.937494	4.6176	3.66481	0.055573
PABPC4	0.430006	5.82542	3.66413	0.0555958
CACNG7	-0.498931	5.80696	3.66408	0.0555972
BAK1	0.814617	4.68683	3.66351	0.0556163
PTPRN	0.691367	4.90718	3.66043	0.0557192
ZNF683	-1.1501	4.27931	3.65977	0.0557414
ELF1	-0.284695	6.97762	3.65918	0.0557611
TMEM155	1.11849	4.31661	3.65308	0.0559656
SF3A1	0.467254	5.58732	3.65261	0.0559813
WNT4	1.09974	4.25377	3.65256	0.055983
FAM78B	0.630078	5.31191	3.65017	0.0560634
NUTM2G	-1.13903	4.27887	3.64411	0.0562679
IGF1R	-0.23118	8.39956	3.64368	0.0562824
MED12	0.564946	5.19849	3.64275	0.0563138
HBA2	0.976829	4.27991	3.64252	0.0563216
TRIT1	-0.698461	5.39772	3.6405	0.0563901
NPIPB5	-0.466048	5.94897	3.64038	0.0563942
PSMD6	0.607331	5.10455	3.63984	0.0564123
KCTD12	-1.25764	4.40071	3.63974	0.0564159
POLE2	-0.709414	6.05898	3.63798	0.0564754
QRFPR	1.003	4.25702	3.63795	0.0564763
UBE2E3	-0.226382	7.38092	3.63437	0.0565982
C19orf45	-1.03077	4.263	3.63413	0.056606
GFRAL	-1.03695	4.27913	3.6325	0.0566616
ENPP1	-1.2763	4.41255	3.63162	0.0566915
NME6	0.820091	4.63116	3.63151	0.0566954
ELOVL1	0.457149	5.61046	3.62555	0.0568987
GMFG	0.670194	4.89	3.62407	0.0569493
NGLY1	-0.404989	6.14362	3.62404	0.0569506
SARAF	0.291116	8.20491	3.62011	0.0570852
DOCK7	-0.167671	9.13114	3.61951	0.0571058
SNX29	-0.271439	7.80433	3.61762	0.0571708
TMEM8B	0.512111	5.34085	3.61391	0.0572982
OGFOD3	0.598937	5.08778	3.6115	0.0573814
TMEM259	0.308349	6.76869	3.6113	0.0573884
FIBCD1	-1.15296	4.276	3.61124	0.0573904
ABHD6	0.46238	5.94224	3.61107	0.0573962
UBAP1L	-0.538999	5.54438	3.61039	0.0574195
PLIN3	0.473964	5.74881	3.60618	0.0575653
PAK2	-0.30857	6.71955	3.60552	0.057588
NOC3L	0.671078	4.88943	3.60312	0.0576711
XXbac-BPG32J3.19	0.981487	4.28128	3.60302	0.0576748
SYT7	0.798361	4.73633	3.60235	0.0576981
FGF7	-1.18678	4.46294	3.60021	0.0577722
CFDP1	-0.337512	6.40964	3.59774	0.0578581
GIPR	-1.01902	4.26237	3.59729	0.0578738
MKL1	-0.23755	7.45457	3.59628	0.057909
IL34	0.794587	4.68771	3.59538	0.0579405
RFX4	-0.212908	9.85124	3.5944	0.0579745
NPIPA5	0.667153	4.90593	3.5933	0.058013
LAMP1	0.326279	7.14353	3.59029	0.0581181
EPDR1	0.501017	5.46196	3.59006	0.0581263
DDX18	-0.317825	6.71964	3.58533	0.0582917
SLC45A4	-0.682303	5.10609	3.58431	0.0583276
APLN	0.627062	5.25211	3.58025	0.0584704
ELOVL2	0.298905	7.10574	3.57975	0.0584878
GRB14	0.768023	4.74688	3.57759	0.0585641
ZNF160	-0.418511	5.96923	3.57322	0.0587183
JUND	0.530067	6.09957	3.57279	0.0587334
BTK	-1.21016	4.2954	3.57146	0.0587807
GPAT3	-1.23823	4.3978	3.5709	0.0588003
SDC4	0.38623	8.48248	3.57029	0.0588221
ICT1	0.696649	4.84199	3.57009	0.058829
DPP10	-0.452468	11.1631	3.5684	0.058889
SERPINF1	0.863921	4.56502	3.56727	0.058929
LPAR3	0.542786	5.4391	3.56436	0.0590323
SLC35F2	-0.902194	4.74581	3.56322	0.0590729
MRPL32	-0.685531	5.19382	3.55963	0.059201
CEP55	0.943012	4.46694	3.55557	0.0593457
LRFN1	0.754119	4.7631	3.55259	0.0594525
AC004076.7	-0.701192	5.03572	3.55201	0.0594733
THAP7	0.644187	5.21038	3.55147	0.0594928
C1GALT1C1	0.795701	4.66816	3.55126	0.0595001
UHRF1	-0.942874	4.67345	3.54946	0.0595649
TRIM28	0.441987	5.72701	3.54926	0.0595721
FTH1	-0.519455	10.5358	3.54922	0.0595734
HLA-DOA	0.979018	4.24564	3.5457	0.0597
SLC32A1	0.979018	4.24564	3.5457	0.0597
ZNF292	-0.165772	8.3568	3.5451	0.0597216
CYB561	0.712303	4.80763	3.54498	0.0597259
VPS26B	0.458333	5.57264	3.5434	0.0597829
NUDT14	-0.939287	4.77291	3.54154	0.0598498
TCF4	0.154819	9.76117	3.53991	0.0599087
SUN2	0.351539	7.01352	3.53959	0.0599203
NCOA1	-0.125961	9.90176	3.53875	0.0599505
RBL1	-0.483104	5.76479	3.5361	0.0600464
B4GALNT4	0.373128	7.73944	3.53562	0.060064
C2orf74	-0.57617	5.46947	3.53428	0.0601125
MOB1B	0.425923	6.31905	3.53113	0.0602266
SARM1	0.414238	5.83576	3.53079	0.0602391
OSBPL1A	-0.208619	8.37885	3.53034	0.0602553
UNC119B	0.592072	5.06141	3.53	0.0602679
FNDC5	0.76233	4.70118	3.52856	0.0603202
PRMT8	-0.995387	4.64011	3.52756	0.0603564
EXD2	0.455842	5.60564	3.52625	0.0604043
PRODH2	-1.00778	4.26156	3.52617	0.0604071
GMPR2	-0.82031	5.04491	3.52503	0.0604489
C2orf69	0.487313	5.58128	3.52239	0.060545
SLC46A3	-0.551642	5.53824	3.5218	0.0605666
NUDT21	0.431577	5.89369	3.52014	0.0606274
SLC26A2	-0.71737	4.99924	3.51864	0.0606821
BRMS1	-0.950385	4.82663	3.51837	0.0606919
ITGB1BP1	-0.400338	6.10008	3.51739	0.0607281
TRIP4	-0.442676	6.02445	3.51176	0.0609345
NHLH2	0.602578	4.22401	3.50988	0.0610037
C4BPB	0.602578	4.22401	3.50988	0.0610037
RP11-766F14.2	0.602578	4.22401	3.50988	0.0610037
C5orf47	0.602578	4.22401	3.50988	0.0610037
SLC17A3	0.602578	4.22401	3.50988	0.0610037
CRHR2	0.602578	4.22401	3.50988	0.0610037
MUC17	0.602578	4.22401	3.50988	0.0610037
ZC3HAV1L	0.602578	4.22401	3.50988	0.0610037
ASB12	0.602578	4.22401	3.50988	0.0610037
ITGB1BP2	0.602578	4.22401	3.50988	0.0610037
NKX3-1	0.602578	4.22401	3.50988	0.0610037
FOXD4	0.602578	4.22401	3.50988	0.0610037
FUT7	0.602578	4.22401	3.50988	0.0610037
SCT	0.602578	4.22401	3.50988	0.0610037
ART1	0.602578	4.22401	3.50988	0.0610037
EEF1G	0.602578	4.22401	3.50988	0.0610037
ARF3	0.602578	4.22401	3.50988	0.0610037
NFE2	0.602578	4.22401	3.50988	0.0610037
MUCL1	0.602578	4.22401	3.50988	0.0610037
MYO1A	0.602578	4.22401	3.50988	0.0610037
ALX1	0.602578	4.22401	3.50988	0.0610037
AL354828.1	0.602578	4.22401	3.50988	0.0610037
SLITRK6	0.602578	4.22401	3.50988	0.0610037
MYH7	0.602578	4.22401	3.50988	0.0610037
PSMA6	0.602578	4.22401	3.50988	0.0610037
NID2	0.602578	4.22401	3.50988	0.0610037
TMEM30B	0.602578	4.22401	3.50988	0.0610037
CTD-2545G14.7	0.602578	4.22401	3.50988	0.0610037
VAMP2	0.602578	4.22401	3.50988	0.0610037
GPR179	0.602578	4.22401	3.50988	0.0610037
SUN5	0.602578	4.22401	3.50988	0.0610037
C20orf173	-1.00933	4.27336	3.50912	0.0610317
SPTY2D1	0.712288	4.81354	3.50841	0.061058
C10orf131	0.842209	4.66252	3.5077	0.0610843
PLA2G12A	0.359861	6.01328	3.50706	0.0611077
PLPP4	-0.841172	5.08994	3.50544	0.0611677
SLITRK1	1.03181	4.32853	3.5047	0.0611949
KDM4A	-0.463586	5.76984	3.50327	0.0612477
SLC9B1	-0.49441	5.72171	3.50262	0.0612719
NDRG2	0.2559	9.15795	3.50204	0.0612933
BCAP31	0.403154	5.96595	3.5018	0.061302
STK25	0.437768	6.19701	3.50176	0.0613038
NEUROD6	0.998863	4.4106	3.50128	0.0613213
RNF152	-1.20537	4.49056	3.49657	0.0614962
ZNF639	-0.725576	5.07253	3.49606	0.0615151
CNPPD1	0.542232	5.26676	3.49582	0.061524
CGN	-1.07622	4.532	3.49442	0.061576
PROM1	1.00004	4.29491	3.49197	0.061667
RPS6KA2	-0.1843	9.7735	3.49136	0.0616898
EPOR	0.425647	5.92039	3.49111	0.0616991
CARM1	-0.481942	5.96677	3.48963	0.0617544
DUSP13	-1.01081	4.26242	3.48928	0.0617674
AADACL4	1.06512	4.25797	3.48913	0.061773
PITPNC1	-0.193775	11.3759	3.48898	0.0617788
RDM1	1.0755	4.26235	3.48876	0.0617868
STT3B	0.338764	6.26306	3.4882	0.0618076
TOMM20	0.497357	5.83181	3.48671	0.0618634
ZNF211	-0.629511	5.24887	3.48408	0.0619618
RBBP6	0.221352	7.54694	3.48397	0.0619658
NR1I2	1.03096	4.35768	3.48284	0.0620084
ERH	0.435714	5.67194	3.48277	0.0620107
OSGIN1	0.882309	4.67952	3.48272	0.0620127
BTLA	-1.00607	4.27403	3.48141	0.062062
APEX2	-1.11572	4.52567	3.48072	0.0620876
GYG2	-0.728012	5.48078	3.47957	0.062131
AKAP13	-0.244675	7.73038	3.47662	0.0622418
NUFIP1	-0.755869	4.9428	3.47481	0.0623097
NFIB	0.183695	9.64319	3.4742	0.062333
CTTNBP2NL	-0.527756	5.56383	3.47388	0.0623449
LRRC75A	-0.500991	5.61889	3.47263	0.0623921
RNF185	0.479927	5.56365	3.47243	0.0623997
RBM24	1.00334	4.29502	3.47189	0.0624199
PAQR9	1.11807	4.2581	3.47088	0.0624582
ZSWIM7	-0.413818	6.38414	3.46792	0.0625699
CYSLTR2	1.05914	4.34819	3.46781	0.0625741
WDR26	0.304682	6.66182	3.46754	0.0625842
YES1	-0.460871	5.6763	3.46598	0.0626435
POP5	0.553857	5.14375	3.46334	0.0627433
GAS2L1	0.33205	6.6548	3.46008	0.0628673
SPSB4	-1.08861	4.28077	3.45802	0.0629455
PPP2R2C	-0.299127	7.11194	3.45758	0.0629625
FBXL12	-0.606259	5.32473	3.45371	0.0631098
WEE2	-1.11792	4.27775	3.44995	0.0632535
ARFGAP2	0.270272	6.68488	3.44852	0.0633086
ZFP62	-0.800011	4.8705	3.44801	0.0633281
ABHD14A-ACY1	-1.23057	4.39686	3.44781	0.0633357
KDSR	0.34402	6.3313	3.44638	0.0633904
C11orf42	-1.09296	4.28195	3.44491	0.0634468
ALS2	-0.428342	5.89344	3.44412	0.0634773
PUDP	0.54273	5.33746	3.44382	0.0634888
LHFP	-0.233977	8.88898	3.4421	0.063555
ZNF415	-0.813132	4.9823	3.44123	0.0635882
HYOU1	0.489936	5.369	3.43833	0.0637001
POM121C	0.291339	6.56467	3.43757	0.0637294
TTC23	0.362312	6.23215	3.4356	0.0638056
CTHRC1	0.909331	4.31587	3.43292	0.0639089
NEUROD2	0.973688	4.43844	3.43145	0.0639659
MESP2	-1.12328	4.2992	3.43139	0.0639684
PDIK1L	0.61697	4.98131	3.43115	0.0639777
LDLRAD4	-0.265708	8.01943	3.42992	0.0640252
XPA	-0.394099	6.48746	3.42675	0.0641483
SNAI1	-1.08282	4.27713	3.42667	0.0641512
FUT9	0.155229	9.78817	3.42652	0.064157
MTRNR2L11	1.05593	4.25716	3.42575	0.0641871
ADAMTS14	1.05593	4.25716	3.42575	0.0641871
TAS2R1	-1.09944	4.26861	3.42571	0.0641886
TRMT10A	-0.620298	5.23608	3.42568	0.0641897
ALOX5	-1.21189	4.47729	3.42532	0.0642038
ALX4	-1.06815	4.27942	3.42477	0.0642253
CLIP3	0.414812	5.92566	3.4193	0.0644385
LSM12	0.489242	5.44813	3.41731	0.0645162
CCDC13	-1.09162	4.55375	3.41691	0.0645315
SLC39A9	0.356219	6.1291	3.41624	0.0645579
ISCU	0.476717	6.06726	3.4152	0.0645987
SLC2A3	-1.33496	4.61553	3.41491	0.0646101
XXbac-BPG32J3.20	1.18289	4.29287	3.41436	0.0646313
SLC20A2	-0.371623	7.99584	3.40993	0.0648052
TSPAN32	-1.23849	4.37853	3.40951	0.0648218
DAP3	-0.411058	6.85061	3.40792	0.0648843
ZNF451	-0.253492	7.30107	3.40769	0.0648933
RAB3C	0.596776	5.04237	3.40618	0.0649525
HELB	-0.981524	5.07786	3.40301	0.0650775
EXOC6B	-0.133935	8.60573	3.39996	0.065198
VMA21	0.580938	5.17421	3.39828	0.0652645
PDZRN3	-0.168606	9.00944	3.39573	0.0653655
ZIK1	0.974031	4.42234	3.3955	0.0653747
ERBB3	-1.3066	4.40322	3.39529	0.065383
GON4L	-0.28857	7.27961	3.39398	0.0654348
NCAPH2	0.601866	5.00996	3.39203	0.0655124
C11orf58	-0.32934	7.27965	3.39037	0.0655783
NUDT16	0.69693	4.81946	3.38791	0.0656761
SLC25A31	-1.22453	4.37759	3.38778	0.0656813
ZBTB25	-0.535262	5.64863	3.38769	0.0656849
FGD3	-1.175	4.4347	3.38765	0.0656864
VPS45	-0.226397	7.42219	3.385	0.065792
E2F3	-0.336722	6.36528	3.38482	0.0657994
CPVL	-0.896757	4.75014	3.38466	0.0658058
LRIG1	-0.257376	9.44327	3.38448	0.0658128
C6orf203	0.539573	5.44716	3.38184	0.0659183
RAB5B	0.389196	5.83241	3.37969	0.0660044
HSPB6	1.05089	4.35249	3.37946	0.0660137
MKL2	-0.255798	7.54621	3.37699	0.0661128
ENDOV	-0.537204	5.76115	3.37589	0.0661568
IFT172	-0.299451	7.14363	3.37506	0.06619
ICE1	0.2992	6.47032	3.37496	0.0661943
RNASE1	0.878188	4.47654	3.37448	0.0662135
RB1	0.213226	7.3996	3.37355	0.0662509
ACKR1	0.92977	4.46356	3.37301	0.0662724
ZDHHC4	0.639566	4.94762	3.37264	0.0662874
MKNK2	0.404923	6.19408	3.37068	0.0663662
CCER2	0.986666	4.40353	3.3694	0.0664178
ZC3H12C	0.231017	7.39899	3.36892	0.0664375
NRIP3	1.00932	4.37498	3.36647	0.066536
KLF7	-0.248431	7.50456	3.36425	0.0666258
MRPL40	-0.923881	4.96402	3.3624	0.0667009
SDR9C7	-0.0657272	4.24481	3.3617	0.066729
NOX3	-0.80627	4.2472	3.36065	0.0667719
CSMD2	0.541903	5.25521	3.35696	0.0669216
GGPS1	-0.412138	6.4071	3.35568	0.0669735
NELFE	0.495016	5.5783	3.35526	0.0669907
RPL29	-0.486389	6.48225	3.35506	0.0669989
ZNF112	-0.905742	4.67203	3.35428	0.0670306
ATE1	-0.290906	7.21196	3.35406	0.0670396
MYL4	1.12591	4.2627	3.35323	0.0670734
CEP162	-0.299444	6.54412	3.35252	0.0671024
C1orf56	-0.645854	5.27192	3.35031	0.0671922
MRFAP1	0.393105	5.92191	3.348	0.0672867
DNHD1	-0.348968	6.76293	3.34646	0.0673497
PRPF19	0.572398	5.33405	3.34489	0.0674139
C10orf11	-0.423999	8.07299	3.34308	0.0674882
RP13-279N23.2	-1.0446	4.27979	3.3425	0.0675122
GNAI2	0.326787	6.46012	3.34008	0.0676114
CBLN2	0.744014	4.827	3.33976	0.0676244
ARID4A	0.235892	7.5758	3.33617	0.0677722
GCNT2	-1.00623	4.57965	3.33552	0.0677992
LDHAL6A	-1.2289	4.39997	3.3349	0.0678246
RP1L1	0.848798	4.27963	3.33036	0.0680119
PWWP2B	-1.02689	4.59331	3.32819	0.0681018
UCN	0.623579	4.93888	3.32594	0.068195
GOLGA8M	-0.752143	4.93625	3.32506	0.0682314
SPATS2	-0.264902	6.90168	3.32497	0.0682353
CSPG5	0.396347	7.11518	3.32387	0.0682807
GSK3B	-0.223055	7.62237	3.32322	0.068308
ASIC3	-1.13591	4.47756	3.32025	0.0684312
RIMS2	0.529667	5.83441	3.31809	0.0685213
FMO1	-1.03572	4.27628	3.31708	0.0685635
UBE2H	-0.243895	7.74479	3.31543	0.0686324
TSPYL1	0.424966	5.8644	3.31426	0.0686814
TOP1	-0.237066	7.22956	3.31342	0.0687164
DONSON	0.546997	5.29584	3.3125	0.0687546
GABRB2	0.80843	5.34783	3.31163	0.0687914
SERF1B	-1.03897	4.28142	3.31008	0.068856
CPSF3L	0.344417	6.38967	3.30953	0.0688792
RABL2A	0.442036	5.69299	3.30924	0.0688912
PKNOX2	-0.334319	6.48284	3.30739	0.0689689
BCCIP	-0.406569	6.03541	3.30509	0.0690657
HSD17B14	-0.423612	6.10392	3.30487	0.0690749
CDC34	0.54052	5.34533	3.30366	0.0691259
KCNMA1	-0.172151	9.49187	3.30324	0.0691433
HSPH1	0.468921	6.25976	3.30101	0.0692373
ATP6AP1L	-0.365375	7.17634	3.29963	0.0692954
CABLES1	-0.220044	9.73167	3.29831	0.0693512
GTPBP3	-0.484565	5.84575	3.29741	0.0693892
SAYSD1	0.788554	4.65311	3.29584	0.0694554
NPY	1.01612	4.39633	3.29563	0.0694645
RNF144A	-0.349456	6.18762	3.29556	0.0694673
CEP104	-0.399779	5.93893	3.29294	0.0695785
SSX2IP	0.309169	6.5433	3.29267	0.0695898
FGD2	-1.03422	4.2805	3.29187	0.0696237
CEL	-1.13267	4.48004	3.28774	0.0697991
FNDC7	-1.08904	4.52548	3.28696	0.0698322
EPHB6	0.604203	5.08898	3.28691	0.0698344
COMMD1	-0.204298	7.81541	3.28225	0.0700329
ERICH5	-1.14194	4.43272	3.28028	0.0701168
LPIN3	0.53273	5.80029	3.27941	0.0701541
AP1M2	0.915694	4.44011	3.2788	0.0701801
AC087350.1	-1.10312	4.28077	3.27787	0.07022
CCDC142	0.581442	5.13001	3.27688	0.0702623
MXRA7	0.50797	5.28556	3.27688	0.0702624
ZNF569	-0.55168	5.6429	3.27643	0.0702815
AMER1	-1.21965	4.40159	3.27607	0.0702972
ASMT	-1.15843	4.4587	3.27476	0.0703533
ATP13A1	0.42769	5.66088	3.27432	0.0703719
IKBKAP	0.338553	6.12355	3.27357	0.0704044
PRR11	-0.830798	4.75218	3.27311	0.0704239
SRD5A3	0.77966	4.66972	3.27028	0.0705454
EPN3	0.9447	4.27873	3.26998	0.0705585
APBB1IP	-1.04585	4.93826	3.26963	0.0705735
SLC37A2	-1.06527	4.27824	3.26892	0.0706042
PM20D1	-0.921141	4.6822	3.26764	0.0706591
BMP2	-1.06941	4.28278	3.26527	0.0707612
CLPTM1	0.272917	6.61835	3.26517	0.0707656
RANGRF	-0.651322	5.10935	3.2632	0.0708505
TSHZ1	0.311738	6.43105	3.26313	0.070854
PARL	-0.435572	6.1483	3.2624	0.0708851
FAM175A	-0.672478	5.06378	3.26218	0.070895
DDAH1	0.14583	9.0281	3.26104	0.0709443
GRIN2B	0.718684	5.20583	3.25985	0.0709957
SSR1	0.292848	6.6762	3.2585	0.0710539
NEMF	-0.22736	7.63235	3.25786	0.0710818
PPP1R35	0.77057	4.65939	3.25741	0.0711013
APOM	-1.12985	4.49052	3.25577	0.0711727
PLA2G1B	-1.05967	4.29348	3.25438	0.0712329
ECSIT	0.442769	5.79559	3.25408	0.071246
TTC39C	-0.384984	6.15045	3.25081	0.0713881
TANGO6	-0.290741	6.70737	3.25044	0.0714044
KHSRP	0.467581	5.69772	3.25013	0.0714179
CLEC16A	-0.277376	8.45656	3.24784	0.0715178
NBEA	-0.200995	7.87341	3.24705	0.0715523
TNN	1.00843	4.33127	3.24611	0.0715932
KIAA1429	-0.364552	6.16114	3.24534	0.0716267
UGT2B7	0.821912	4.55059	3.24384	0.0716926
PPIL1	-0.755247	4.87144	3.23999	0.0718613
USP2	0.520207	5.39396	3.23987	0.0718664
IL11RA	0.490627	5.33763	3.23972	0.0718729
NFAM1	-1.21638	4.41275	3.23944	0.0718854
RAP1GDS1	-0.201081	7.65524	3.23623	0.0720264
TPK1	-0.323097	6.7904	3.23621	0.072027
TIE1	0.928005	4.39482	3.23392	0.0721281
MRPL44	0.670898	4.83502	3.23359	0.0721423
NEK10	-0.622435	5.41006	3.23295	0.0721706
COL13A1	-1.1329	4.43792	3.23119	0.0722484
STK36	0.544721	5.28893	3.23052	0.0722778
ALPK2	0.852402	4.52149	3.22977	0.072311
ACSS3	-0.258526	8.54841	3.22925	0.0723338
PDE8B	-0.464786	7.25232	3.22915	0.0723381
PDHB	-0.623402	5.38808	3.22547	0.072501
SUV420H2	-0.570941	5.76879	3.22525	0.0725108
APOBEC1	1.06026	4.29382	3.22493	0.0725249
S100A16	0.597648	5.52636	3.22239	0.0726374
ZNF717	-0.363537	6.60258	3.22201	0.0726542
RP11-343C2.9	-0.908642	4.65565	3.22172	0.0726674
ATP7A	-0.482975	5.65591	3.2215	0.072677
RASAL1	0.922001	4.47325	3.22137	0.0726826
NCKAP1L	-1.16979	4.37918	3.21991	0.0727476
GABRA5	0.83323	4.55183	3.21946	0.0727676
MRPS28	0.67585	4.85765	3.21904	0.0727865
TK2	-0.634926	5.21174	3.21882	0.0727962
POLR3E	-0.578163	5.3113	3.21828	0.0728202
ZNF324B	1.03771	4.37776	3.21644	0.0729018
SRGAP3	-0.182966	8.55656	3.21391	0.073015
FRMD4B	0.516339	5.25125	3.21227	0.0730882
USP32	-0.251364	7.14467	3.21152	0.0731216
TRAIP	0.848136	4.59465	3.20751	0.073301
AKAP8L	0.306549	6.63658	3.20738	0.0733068
TMEM125	0.541162	4.28155	3.20466	0.0734287
TARM1	1.0719	4.30933	3.20444	0.0734385
SPRY4	-0.947379	4.63056	3.20414	0.0734522
PPP1R12C	0.502198	5.54279	3.2036	0.0734765
GRIN3B	1.05923	4.29344	3.20349	0.0734812
LGMN	-0.67264	5.18058	3.20144	0.0735736
PCBP4	0.417098	6.0348	3.2007	0.0736067
SEC24B	0.256504	6.95977	3.20022	0.0736282
CYB5B	-0.345115	7.81456	3.20009	0.0736343
ACADS	0.487678	5.6917	3.19645	0.0737983
C2orf40	-1.22046	4.42281	3.19631	0.0738048
ENDOD1	-0.369594	6.08261	3.19602	0.0738177
ZNF382	-0.550125	5.38184	3.19536	0.0738477
HIST1H4E	-0.799885	4.24673	3.19499	0.0738643
BCOR	0.350599	7.18768	3.19392	0.0739128
TIPARP	-0.405822	5.96746	3.1924	0.0739815
RRN3	-0.433799	5.79063	3.18848	0.0741589
LZTS1	0.921524	4.56686	3.18653	0.0742476
ARFGEF3	0.289199	6.588	3.18565	0.0742875
DUSP6	0.735197	4.75385	3.18544	0.0742971
SLC25A14	-0.833861	4.82305	3.18475	0.0743283
TMEM87B	-0.482526	5.81977	3.18257	0.0744278
TTC26	-0.444631	5.70906	3.18235	0.0744375
NIM1K	-0.290113	6.84867	3.18047	0.0745233
ADCYAP1R1	0.265071	7.19844	3.18018	0.0745364
LSM11	0.885808	4.49255	3.17672	0.0746944
SERPINB2	-0.97834	4.25468	3.1758	0.0747368
GINM1	0.381023	6.04422	3.17132	0.074942
RRP12	0.426713	5.54186	3.17097	0.074958
AP002884.2	0.689202	4.78517	3.17086	0.0749627
TP53TG3C	0.825764	4.29428	3.16799	0.0750946
NRP2	-1.10757	4.91703	3.16669	0.0751547
SLC30A10	0.279723	6.93591	3.1631	0.0753201
DENND4A	-0.301383	8.31487	3.16283	0.0753327
SGMS2	0.753455	4.64451	3.15999	0.0754637
MED6	-0.45871	5.84008	3.15814	0.0755492
GP6	-0.886888	4.65534	3.15798	0.0755567
CCHCR1	0.668654	5.0956	3.15778	0.0755657
EXOSC9	0.717251	4.74091	3.15613	0.0756423
SCFD2	0.295277	7.06635	3.15521	0.0756849
TMC8	-1.06864	4.29035	3.15465	0.075711
ST6GALNAC6	0.417511	6.02068	3.15288	0.0757932
HGH1	0.843434	4.55114	3.15019	0.0759183
GNB1	0.212452	7.21684	3.15008	0.0759232
TPH2	-1.10607	4.43395	3.1494	0.075955
CNOT3	0.504334	5.27334	3.14899	0.0759738
TRIP6	-0.442345	5.8889	3.148	0.07602
HLA-F	-0.992236	4.58378	3.148	0.0760201
OLIG2	0.581779	5.07216	3.14681	0.0760757
EML4	-0.342416	6.4832	3.14605	0.076111
DCC	0.464081	5.45543	3.1441	0.0762019
TARSL2	-0.348655	6.37704	3.14368	0.0762215
C8orf59	-0.580227	5.6832	3.14228	0.0762872
BCL11B	-1.20042	4.37742	3.14134	0.0763309
WWC1	-0.195505	8.5731	3.14068	0.0763619
C1orf100	1.11714	4.34942	3.13912	0.076435
PI4K2B	0.798667	4.58801	3.13881	0.0764498
PPT2-EGFL8	-1.23446	4.31979	3.13785	0.0764947
BLM	0.846829	4.52207	3.13695	0.0765367
NDUFAF3	0.52645	5.23668	3.13609	0.076577
PLET1	0.811304	4.60792	3.13582	0.0765897
WRAP53	0.876453	4.53025	3.13517	0.0766203
PDIA5	0.820255	4.57342	3.13504	0.0766265
THOP1	0.44401	5.52936	3.13476	0.0766395
RIBC1	0.848386	4.51028	3.13455	0.0766497
KLHL18	-0.499746	5.53947	3.1336	0.0766943
TJP1	-0.128327	9.11892	3.1318	0.0767787
IL23R	-0.790336	4.24419	3.13041	0.0768445
CXorf21	-0.790336	4.24419	3.13041	0.0768445
NUTM2F	-0.790336	4.24419	3.13041	0.0768445
KCNAB2	-0.61339	5.12626	3.12879	0.076921
NKAPL	-0.73983	4.94589	3.1269	0.07701
FAM162B	-0.993181	4.26539	3.12292	0.0771984
CCDC85C	0.342479	6.132	3.12112	0.0772834
TMEM165	-0.268369	6.86189	3.12112	0.0772838
SRA1	-0.566165	5.47047	3.11867	0.0773998
TMEM222	0.407061	5.91079	3.11772	0.0774451
SMIM22	0.996789	4.29318	3.11686	0.0774859
YBX3	-0.774132	5.6511	3.11662	0.0774972
ALG6	-0.613886	5.13376	3.11563	0.0775443
PLXNB1	0.280609	8.37823	3.11406	0.0776194
CYP4X1	0.723558	4.25811	3.11301	0.0776695
RUFY3	-0.167179	8.61192	3.11108	0.0777612
HGSNAT	-0.297995	6.78244	3.10768	0.077924
DPYD	0.476864	5.87339	3.10748	0.0779336
FAM20B	0.429214	5.57697	3.10618	0.0779958
POLR3A	-0.434647	5.90573	3.10614	0.0779976
ABCA10	0.8327	4.54573	3.10469	0.0780669
CAPN14	0.949206	4.36341	3.10063	0.0782622
ANXA5	0.55053	5.57239	3.09886	0.0783471
CHRDL2	1.01097	4.30515	3.09865	0.078357
BRD7	-0.473443	5.59886	3.0979	0.0783933
ALCAM	0.185447	8.31413	3.09669	0.0784517
DLGAP3	0.76448	4.62939	3.09643	0.0784642
UNC79	-0.32866	7.39507	3.09533	0.078517
PDRG1	0.679152	4.80021	3.09433	0.0785653
STRIP2	-0.548391	5.52922	3.09277	0.0786408
TOR3A	0.583978	5.42578	3.09241	0.078658
SLC25A26	-0.347705	7.1582	3.09074	0.0787391
BZW1	0.611635	5.12541	3.08832	0.0788564
RPP25L	0.51695	5.33885	3.0868	0.0789301
SRI	0.317043	7.2129	3.08178	0.0791738
SMURF1	-0.266647	6.99274	3.08027	0.0792471
CAD	0.422226	5.56936	3.07991	0.0792647
FBP2	0.997892	4.29543	3.07968	0.0792762
SALL3	0.303393	6.38316	3.07934	0.0792926
GORASP2	0.465555	5.52351	3.07863	0.0793275
AK1	0.373967	6.42774	3.07807	0.0793546
BBS12	0.908942	4.41157	3.07739	0.0793878
PODXL2	0.444118	5.64343	3.07498	0.0795053
ZC3H4	0.518963	5.22781	3.07494	0.0795074
ABHD2	0.193696	7.7612	3.07407	0.0795499
CYP51A1	0.904922	4.45117	3.07181	0.0796609
GCDH	-0.307761	6.53942	3.06826	0.079835
TYW3	0.555494	5.53753	3.06726	0.0798839
BCL7B	0.559891	5.1478	3.06716	0.079889
RFPL2	-1.09756	4.44611	3.06701	0.0798963
SFXN5	-0.170353	9.95603	3.06626	0.079933
GTF3C3	0.468141	5.48086	3.0633	0.080079
ARHGEF4	-0.227869	9.34999	3.06274	0.0801067
XPO4	-0.314494	6.8271	3.06241	0.0801229
GAS8	0.374676	5.84887	3.05967	0.0802578
SLC12A5	0.679353	4.95105	3.05554	0.0804624
NPHP3-ACAD11	0.934032	4.41023	3.05361	0.0805581
MYOM1	-0.360722	6.8091	3.0535	0.0805633
CDC16	-0.285611	6.97877	3.05112	0.0806815
AC025263.3	-0.996419	4.26596	3.05013	0.0807308
NDRG4	0.346079	7.1125	3.04946	0.0807641
DEFB121	-0.983644	4.26761	3.04839	0.0808173
FBXO46	-0.652372	5.08922	3.04834	0.0808199
ANKRD28	-0.359045	7.061	3.04626	0.0809233
PRR22	0.932588	4.46185	3.04563	0.0809548
EIF4A3	0.715034	4.6928	3.04436	0.0810181
SLC9A3R1	0.413858	6.35926	3.04266	0.0811031
CLDN11	-0.65899	5.40199	3.04265	0.0811033
STOML3	-0.890664	4.26179	3.04249	0.0811116
ANKRD17	-0.158273	8.55658	3.04224	0.0811238
FANCC	-0.431133	5.79823	3.04184	0.081144
CAMKV	0.623581	4.91513	3.04123	0.0811743
RANBP2	-0.305052	6.40195	3.04015	0.0812286
KCNC2	0.59925	5.05669	3.03902	0.0812848
B3GNT4	-1.02539	4.28124	3.03881	0.0812953
C9orf40	-1.09807	4.43812	3.03855	0.0813086
TP53	-0.3845	6.37329	3.0383	0.0813212
TEKT4	0.997523	4.33239	3.0381	0.0813311
EIF6	-0.983399	4.27766	3.03719	0.0813767
MOB2	0.464256	5.53924	3.03712	0.0813803
PRR15L	1.00689	4.26056	3.03473	0.0815003
C3orf17	0.402965	5.67663	3.03353	0.0815606
SRP72	0.377402	5.81727	3.03244	0.081615
LHX2	0.254221	7.62741	3.03176	0.0816496
MECP2	0.256356	6.82237	3.03116	0.0816797
GRPEL2	0.756399	4.61519	3.03059	0.0817081
STK17A	-0.330177	6.32562	3.02897	0.0817897
HCN2	0.868614	4.47524	3.02643	0.0819181
POLR3GL	-0.744068	4.8441	3.02562	0.0819589
PURA	0.306943	6.84396	3.02488	0.0819963
FLT4	-0.962197	4.25668	3.02452	0.0820146
CHI3L2	0.871866	4.4772	3.0232	0.0820813
ZBED8	-0.982918	4.53641	3.02293	0.0820951
ANXA1	-1.16486	4.38116	3.02119	0.0821831
DDX10	-0.408591	5.81403	3.02057	0.0822147
CHD7	-0.286062	7.0689	3.01837	0.0823261
NUTF2	-0.628891	5.07492	3.01514	0.0824902
TRPC1	-0.249847	7.36967	3.01465	0.0825151
DDX43	-1.15105	4.35606	3.01448	0.0825241
TMEM54	0.774292	4.62349	3.01431	0.0825327
ELK3	-0.725537	4.97872	3.01319	0.0825897
WLS	0.219884	8.63082	3.01302	0.0825984
ZNF25	0.45493	5.58234	3.01223	0.0826383
CLIC2	-0.821077	4.75859	3.01119	0.0826914
FAM234B	0.527708	5.40045	3.00925	0.0827905
C14orf80	0.930932	4.3429	3.00904	0.0828012
CD248	1.0366	4.4309	3.00864	0.0828218
HINFP	0.408258	5.66951	3.0082	0.0828441
NRTN	-0.885359	4.26069	3.00635	0.0829391
EIF2S3	-0.302093	6.54325	3.00568	0.0829732
XKR9	-0.645886	5.04068	3.00507	0.0830042
FAM210B	0.533291	5.1013	3.00481	0.0830177
FCGR1A	-0.969156	4.26087	3.00442	0.0830377
GOT2	0.454396	5.435	3.004	0.0830593
CDK5RAP2	-0.326618	6.98935	3.00383	0.0830678
KIAA1456	-0.605402	5.93801	3.0034	0.0830901
MOAP1	-0.620854	5.16301	3.00254	0.083134
SRSF7	-0.515394	6.49815	3.00179	0.0831727
NDUFB6	-0.487465	6.1111	3.00125	0.0832002
NKAP	-0.528789	5.4912	3.00043	0.0832423
MYO9A	-0.238568	8.63769	3.00041	0.0832432
ESAM	-0.929419	4.27538	2.99925	0.083303
PSMD14	-0.366257	6.08049	2.99771	0.0833821
ZIC1	-0.405717	7.7733	2.99764	0.0833857
RNPEP	0.474204	5.32804	2.99711	0.0834133
FXN	-0.478631	5.76316	2.99471	0.083537
PARP2	-0.590225	5.44236	2.99463	0.0835408
ZAP70	0.331174	4.24293	2.99391	0.083578
STON2	-0.201156	8.72243	2.99198	0.083678
SORBS3	0.273773	6.5979	2.99131	0.0837122
HSPA1A	0.545124	8.0583	2.98892	0.0838361
ZBTB47	0.964364	4.35171	2.98774	0.0838971
TMEM160	0.520812	5.60765	2.98714	0.0839285
ARRDC1	0.497205	5.24261	2.98571	0.0840023
UBTF	0.385961	5.71772	2.98476	0.0840518
B3GALT5	-0.536948	5.81542	2.98367	0.0841084
IQSEC3	0.927146	4.417	2.98255	0.0841667
SCAP	0.28121	6.54865	2.98095	0.0842499
FOSL2	-0.894243	4.75572	2.98039	0.0842788
GNG11	-1.03783	4.27816	2.97851	0.0843768
INSIG2	-0.505542	5.47026	2.97809	0.0843987
VTCN1	1.09401	4.2786	2.97786	0.084411
CLHC1	-0.396617	5.87495	2.97747	0.0844312
RAB2B	-0.428906	5.64282	2.97666	0.0844733
CCNG1	0.469156	5.45274	2.97641	0.0844863
NFIA	-0.117326	10.752	2.97639	0.0844878
SPSB1	-0.938722	4.58986	2.97516	0.0845516
OPN1SW	-0.961268	4.25928	2.97459	0.0845815
SLC46A1	0.659629	4.93483	2.9743	0.0845965
ARL17A	-0.576661	6.31378	2.9731	0.0846595
RP11-544M22.13	-0.803379	4.2587	2.97274	0.0846784
SUPT5H	0.329	6.67137	2.97182	0.0847264
POLR3F	-0.621706	5.11452	2.97087	0.0847764
INCENP	-1.02188	4.4975	2.97013	0.0848151
LDHB	0.327791	7.69249	2.96992	0.0848262
PAIP1	0.45239	5.4444	2.96973	0.0848361
FAM156B	0.955262	4.27662	2.96734	0.0849614
KIF6	-0.459307	5.66016	2.96633	0.0850147
EIF2S2	-0.359578	6.12449	2.96563	0.0850515
CA7	-1.00355	4.2827	2.96176	0.0852549
TNPO2	0.304454	6.58963	2.96174	0.0852563
EFCAB12	-0.967368	4.5901	2.96041	0.0853264
SNRPC	0.559408	5.18876	2.95998	0.085349
AVIL	-0.55314	5.80516	2.9597	0.0853637
FEM1B	0.489782	5.62997	2.95968	0.0853646
C1orf228	-0.35118	7.32378	2.95952	0.0853732
FOXG1	0.303595	6.84291	2.95884	0.0854089
FOXO1	-0.162536	8.85579	2.95728	0.0854918
TMEM139	-1.01829	4.27969	2.95694	0.0855096
UFSP2	-0.392857	5.86544	2.9556	0.0855806
EP400	-0.311945	6.44352	2.95546	0.0855881
ANO10	-0.237579	7.26864	2.9554	0.085591
CTD-2140B24.4	-1.13948	4.38925	2.95507	0.0856088
ZNF732	0.842942	4.24653	2.95506	0.0856091
HAPLN3	-1.19552	4.41757	2.95322	0.0857067
C7	-1.04652	4.28014	2.95252	0.0857439
CXCL2	1.22242	4.46881	2.95036	0.0858584
INF2	0.453987	5.57404	2.94958	0.0859
DHDDS	-0.550822	5.26545	2.94744	0.0860136
KCNQ3	-0.304184	7.82027	2.94728	0.0860224
SH3GLB1	-0.342028	6.28963	2.94669	0.0860538
TMEM9	0.343579	6.28738	2.94653	0.0860622
VSTM2B	0.9029	4.3974	2.94552	0.0861162
MSS51	-0.93359	4.64273	2.9429	0.0862559
DERA	0.391715	5.65607	2.94251	0.0862768
CCDC15	-0.886124	4.67238	2.9399	0.086416
UGT3A2	-0.79993	4.25938	2.93987	0.0864175
RP11-793H13.10	-0.79993	4.25938	2.93987	0.0864175
COASY	0.474417	5.37307	2.93979	0.086422
HIST1H3J	-0.774661	4.2414	2.93974	0.0864247
[truncated: 15,927 more rows]

## Sheet: microglia
Gene	logFC	logCPM	LR	PValue
ARL17B	1.97535	7.71194	34.0625	5.3371e-09
LY9	1.89942	6.5016	17.0698	3.60313e-05
GRN	0.88526	7.46367	16.6292	4.54464e-05
SEPW1	0.858926	7.46731	16.3313	5.31789e-05
UMOD	1.75588	6.3124	15.6622	7.57222e-05
USP39	0.482177	9.07866	15.2742	9.29758e-05
ERGIC1	-1.11084	7.76917	15.2118	9.60994e-05
CFH	1.60227	6.32965	14.7308	0.000124002
RPS28	1.10155	7.72984	14.6727	0.000127887
DDB2	-1.3248	7.67928	14.4923	0.000140732
ARMC9	1.13226	7.91676	13.7838	0.000205098
TIMM44	-2.51892	6.63667	13.4593	0.000243795
RPS17	1.00513	8.19154	13.238	0.000274334
ABL1	-0.761747	8.17392	12.7713	0.000351974
COL15A1	1.7218	6.44282	12.6105	0.000383582
ADCK5	1.45324	6.54675	12.5277	0.000400958
PAQR8	-0.881393	7.82075	12.3318	0.000445298
PARP15	1.65284	6.79029	12.2102	0.000475298
ZC4H2	1.29115	6.77321	11.6837	0.000630485
TLR5	-0.939675	7.72452	11.5666	0.000671487
TMEM18	1.68152	6.40898	11.3259	0.00076433
CLMN	1.62185	6.50584	11.2896	0.000779423
PPARD	-0.820514	8.26888	11.2584	0.000792621
RPL36	0.772928	7.8671	11.2565	0.000793435
LRFN5	-2.22995	6.57316	11.0361	0.000893556
DAB1	-1.14287	7.57932	10.9466	0.000937763
LDLRAD4	-0.501386	10.9599	10.8836	0.000970169
TBC1D16	-1.12916	7.773	10.8816	0.000971268
LGALS9	0.722101	7.74104	10.853	0.000986336
TMEM261	1.30021	6.68142	10.7519	0.00104174
CTTNBP2	-0.809953	8.6844	10.7345	0.00105154
SRRD	1.66019	6.33996	10.726	0.00105639
PLEKHA6	1.23075	7.1215	10.6818	0.00108197
RPN1	0.874222	7.12546	10.6668	0.00109074
ZNF562	-1.14198	7.34594	10.5838	0.00114081
ARMC5	1.40766	6.50313	10.3977	0.00126171
PGS1	-1.42062	7.1112	10.1814	0.00141865
EIF4A1	0.884901	7.07397	10.1547	0.00143938
PITHD1	-1.94477	6.67043	10.1346	0.00145511
DDX50	-1.2305	7.36069	10.0615	0.00151397
POLD1	1.34628	6.35863	10.047	0.00152593
TMEM160	0.851619	7.13879	10.0375	0.00153387
REL	-0.680413	8.58222	9.90694	0.00164656
CST3	0.804713	8.7734	9.8848	0.00166649
PGM3	-2.1049	6.54158	9.71849	0.00182424
RPGR	2.10755	6.56074	9.70321	0.00183946
ASPM	1.14813	6.37054	9.69499	0.00184771
ARHGAP5	0.747321	7.66393	9.68093	0.00186191
GPR137C	-1.68146	6.92472	9.58957	0.00195686
TP53I11	1.10934	6.74634	9.51149	0.0020419
MYO1F	-0.349087	9.56631	9.47396	0.00208409
RASGEF1B	0.850894	9.8405	9.44361	0.00211887
C16orf52	0.755819	7.56724	9.42565	0.00213972
HEXIM2	1.56284	6.35984	9.40695	0.00216165
C15orf40	-2.07898	6.55927	9.32424	0.00226142
N4BP1	0.591406	7.73387	9.25406	0.00234974
LPXN	0.917031	7.47182	9.24433	0.00236226
XPO5	0.699706	8.42929	9.21155	0.00240494
MAP2K3	1.1758	6.6631	9.20001	0.00242013
REXO4	1.10218	6.709	9.13343	0.0025098
PDE11A	-2.05064	6.50945	9.03087	0.00265459
EXOC7	-1.41392	6.96912	8.93734	0.00279399
PAPSS1	0.899944	7.09101	8.9255	0.00281216
ZNF667	1.52798	6.34374	8.90749	0.00284003
ZNF684	-2.043	6.55018	8.89335	0.00286211
PLCH2	0.826636	6.31212	8.88488	0.00287542
CLDN3	0.826636	6.31212	8.88488	0.00287542
PTMS	1.29406	6.66329	8.88132	0.00288103
MAP7D1	0.862971	7.04192	8.87064	0.00289793
TMED2	1.19699	6.62564	8.83037	0.00296258
RPN2	0.736626	7.55328	8.80982	0.00299613
LILRB4	-1.19603	7.49731	8.79452	0.00302137
AGBL1	-2.04767	6.5553	8.75043	0.00309529
DHX58	1.28359	6.56815	8.72951	0.00313101
SPNS1	-1.39478	6.89389	8.71371	0.00315825
ZNF232	-2.04977	6.55705	8.67681	0.00322285
MVB12B	-0.631972	8.76883	8.59606	0.00336892
BFSP1	1.19401	6.30896	8.5656	0.00342575
MRPL45	1.46469	6.4414	8.54155	0.0034713
IMPACT	1.3508	6.50938	8.53077	0.00349192
PLXNA1	1.03839	6.79393	8.51483	0.00352264
TRMT1	0.585284	7.86177	8.45362	0.00364317
AP2A1	0.952568	6.89554	8.43167	0.00368742
SPATS2	1.00735	7.30677	8.42782	0.00369522
C19orf38	1.40831	6.45602	8.42363	0.00370376
RWDD4	-1.98945	6.52279	8.41746	0.00371634
WNT6	1.10869	6.32344	8.35047	0.00385587
BST2	0.691927	7.6012	8.34955	0.00385783
PCSK6	1.78947	6.77999	8.27487	0.00401976
LYNX1	-1.95527	6.50247	8.2712	0.00402788
CYP46A1	-1.89569	6.48497	8.26025	0.00405226
RAD51AP1	1.36783	6.41644	8.22762	0.00412575
IDE	0.766508	7.2002	8.22496	0.00413181
ALKBH4	-1.94178	6.51829	8.21836	0.00414687
CARD16	-2.03249	6.53234	8.2085	0.00416946
C7orf57	0.51478	6.29474	8.20047	0.00418795
ANXA8L1	0.51478	6.29474	8.20047	0.00418795
EDC4	0.51478	6.29474	8.20047	0.00418795
XKR7	0.51478	6.29474	8.20047	0.00418795
LRRC3	0.51478	6.29474	8.20047	0.00418795
CCDC148	1.23965	6.73107	8.1631	0.00427512
DDX3Y	-1.97178	6.51634	8.03906	0.00457792
NCAPH	1.38845	6.3976	8.01344	0.00464314
EEA1	-0.681874	7.82888	7.94431	0.00482388
MRE11A	-1.44901	6.92048	7.90582	0.00492761
IP6K1	0.733889	7.27188	7.89925	0.00494552
TMPO	-1.14907	7.03238	7.89821	0.00494836
CNBP	-1.025	7.19926	7.88792	0.00497662
ZNF217	0.860496	7.02066	7.86165	0.00504942
CECR6	1.35057	6.42875	7.8377	0.00511676
NEIL3	-0.491902	6.31255	7.81526	0.00518068
SMC5	-0.692471	7.77528	7.79423	0.00524134
ACSL1	-1.34895	8.70425	7.79132	0.00524979
MRPL19	-1.37391	6.89536	7.77565	0.00529553
AC090498.1	1.37791	6.42175	7.76163	0.00533677
RPS15A	1.11261	7.31607	7.74474	0.00538692
RPS2	0.607334	8.69049	7.7373	0.00540917
WIZ	1.39193	6.39088	7.71883	0.00546478
NFAT5	0.385427	8.89981	7.66594	0.00562731
MRPL17	-1.88165	6.51275	7.66338	0.00563528
CLEC1A	-1.80816	6.64875	7.63751	0.00571667
SLC26A3	0.976829	8.7706	7.62903	0.00574363
USP27X	1.41194	6.30558	7.59041	0.00586795
FAM84B	1.41194	6.30558	7.59041	0.00586795
KIR2DL1	1.41194	6.30558	7.59041	0.00586795
EMC10	0.870492	6.98829	7.57238	0.00592694
SH3BP1	0.894252	7.10758	7.56165	0.00596234
NEIL1	-1.74511	6.63793	7.55926	0.00597026
GLRX	0.716394	7.21061	7.55864	0.00597229
PMP22	1.23254	6.50889	7.54945	0.00600283
TUBGCP6	-1.83145	6.49241	7.48967	0.00620538
CTNNAL1	2.03595	6.52801	7.47754	0.00624734
CCDC42	0.998095	6.31326	7.47193	0.00626684
CSF3R	-0.547956	9.19345	7.46173	0.00630246
LAMTOR4	0.742475	7.33544	7.43945	0.00638094
LRP4	0.609219	8.75658	7.4289	0.00641847
FAM110A	1.82033	6.53355	7.41225	0.00647813
EFCAB14	0.719978	7.2625	7.38953	0.00656046
DAP3	-0.622134	8.10073	7.38394	0.00658089
FOXP2	-0.663348	9.33366	7.36677	0.00664403
BAK1	1.37674	6.44816	7.35723	0.00667937
ICOSLG	1.22829	6.33759	7.32524	0.0067993
SSR4	0.968821	6.77589	7.32458	0.0068018
TPD52L2	-1.58175	6.74009	7.30209	0.00688744
STAM	-1.17287	6.99461	7.29175	0.00692719
PRIM2	0.485694	8.06124	7.27716	0.0069837
EMC1	-1.86902	6.50514	7.25964	0.00705213
SVIP	-1.75187	6.45787	7.24652	0.00710386
HLA-DOA	0.963941	6.77201	7.23971	0.00713085
ZNF304	1.47598	6.36266	7.19677	0.00730351
CHCHD5	1.46436	6.37313	7.1829	0.00736017
RRM2	0.903066	6.31235	7.18226	0.00736278
GZMK	0.903066	6.31235	7.18226	0.00736278
URAD	0.903066	6.31235	7.18226	0.00736278
CUL7	-1.78415	6.4759	7.15976	0.00745573
FAM65C	2.31568	6.6223	7.13193	0.00757232
TGDS	-1.82043	6.49441	7.12792	0.00758926
CD160	0.181116	6.33146	7.12302	0.00761004
CEP126	-1.76489	6.47391	7.11519	0.00764336
ATP11A	-0.55828	8.37444	7.09227	0.00774172
PIP5K1B	-0.781028	7.60403	7.07496	0.00781686
TRIM47	1.31986	6.3949	7.07277	0.00782642
SLC25A6	0.610811	7.56601	7.06421	0.00786392
PCDHB10	1.27989	6.30435	7.05833	0.00788976
ERICH5	1.30585	6.34589	7.05066	0.00792362
CRIPAK	1.31411	6.49185	7.02489	0.00803845
RXRA	-1.17781	6.99336	7.00723	0.00811813
VPS26B	1.09397	6.64661	6.96676	0.00830376
NTNG1	1.29663	6.38989	6.96208	0.00832551
ITGB7	1.33697	6.39855	6.95433	0.00836165
2019-09-01	1.60715	6.59351	6.9458	0.0084016
DPY19L3	-1.27102	6.94713	6.92355	0.00850679
DTHD1	-2.03688	6.51639	6.9113	0.00856526
LGI2	1.16215	6.366	6.91056	0.00856883
DCTPP1	1.27513	6.39995	6.89217	0.00865742
SLC9A8	0.94094	6.86287	6.88133	0.00871006
TMEM192	-0.835375	7.39835	6.85202	0.0088541
DGKK	1.47072	6.35532	6.76781	0.00928168
RAB3GAP2	0.550993	7.70724	6.76078	0.0093183
CCDC107	0.97973	6.70098	6.75833	0.00933113
ZCCHC7	-0.405358	8.74193	6.75335	0.00935717
RBFOX2	0.71525	7.37407	6.74201	0.00941687
SOCS3	-1.78509	6.46718	6.69856	0.00964906
MLIP	1.24908	6.43735	6.69772	0.00965365
SH2B3	-0.614412	8.21006	6.69383	0.00967472
CALU	0.783553	7.00691	6.6883	0.00970479
RP11-977G19.10	-1.72129	6.44317	6.67931	0.00975385
RIMS3	-1.77046	6.4659	6.65879	0.0098668
MYRF	1.3529	6.35674	6.6537	0.00989499
TRIM3	-1.71045	6.4536	6.65087	0.00991075
SLC25A30	1.11908	6.5608	6.63652	0.00999089
GPR146	0.916628	6.30626	6.62363	0.0100635
LRRC46	0.916628	6.30626	6.62363	0.0100635
CTD-2510F5.6	0.916628	6.30626	6.62363	0.0100635
BPI	0.916628	6.30626	6.62363	0.0100635
ZNF599	0.916628	6.30626	6.62363	0.0100635
AEBP2	0.607977	7.80417	6.61487	0.0101131
ABCB9	-1.69766	6.47011	6.60631	0.0101618
CNTROB	1.07534	6.69706	6.55024	0.010487
SETBP1	-0.740039	8.31304	6.53563	0.0105735
BUD31	1.18532	6.51348	6.51187	0.0107157
SNRPC	0.897443	6.77238	6.48576	0.0108742
NME4	1.10474	6.74936	6.47101	0.0109648
RAI14	-1.7083	6.46235	6.44127	0.0111499
NOP56	0.759264	7.03301	6.44072	0.0111534
CARD11	-0.53879	8.87975	6.43824	0.0111689
ACSF2	0.852365	6.92572	6.42324	0.0112637
CIITA	-0.558432	8.01271	6.40661	0.0113696
KDM8	-1.68713	6.4465	6.39379	0.011452
RPS19	0.512108	10.0726	6.37778	0.0115558
FGD4	-0.353016	10.0744	6.37777	0.0115558
TMEM17	0.550168	6.29418	6.36892	0.0116136
SAMD7	0.550168	6.29418	6.36892	0.0116136
SLC23A1	0.550168	6.29418	6.36892	0.0116136
ITGB1BP2	0.550168	6.29418	6.36892	0.0116136
ARHGEF39	0.550168	6.29418	6.36892	0.0116136
TMEM210	0.550168	6.29418	6.36892	0.0116136
SLC5A12	0.550168	6.29418	6.36892	0.0116136
ZC2HC1C	0.550168	6.29418	6.36892	0.0116136
GLIS2	0.550168	6.29418	6.36892	0.0116136
TNNT1	0.550168	6.29418	6.36892	0.0116136
WDR66	-1.6186	6.44506	6.3657	0.0116347
IL10	1.33382	6.34281	6.34226	0.0117894
TADA3	0.948002	6.76024	6.34018	0.0118033
PALD1	-0.440679	9.55722	6.33888	0.0118119
TSR1	-1.59514	6.59102	6.32971	0.0118732
DUSP22	0.675613	7.16797	6.32497	0.011905
RASSF3	-0.661641	7.71862	6.30887	0.0120136
MAPK4	1.22159	6.4098	6.30073	0.0120688
ATP6V0A2	-1.16546	6.90059	6.29958	0.0120767
DEGS1	0.739977	7.00516	6.29533	0.0121056
ANKRD40	0.86721	6.74634	6.29516	0.0121068
EPB41L3	-0.761444	8.85048	6.28589	0.0121703
KIAA1328	-0.57574	7.91744	6.26339	0.0123258
IDH2	-0.817627	7.47856	6.26253	0.0123318
C10orf76	-0.435083	8.48076	6.26125	0.0123407
LMNTD1	1.24392	6.33604	6.25962	0.0123521
DCTN3	-1.91662	6.52762	6.2547	0.0123864
LONRF3	-1.665	6.45385	6.23884	0.0124978
PPP2R5B	1.00178	6.62458	6.21572	0.0126621
EPOR	-1.43339	6.69169	6.2157	0.0126623
VPS4B	0.68789	7.12048	6.21067	0.0126982
EVI2B	0.669494	7.11331	6.20939	0.0127075
SSSCA1	1.4229	6.32429	6.18275	0.0129002
CD27	1.25658	6.29507	6.1754	0.0129538
JMJD7-PLA2G4B	1.25658	6.29507	6.1754	0.0129538
ZNF233	1.25658	6.29507	6.1754	0.0129538
C5orf28	-1.03573	7.00771	6.14529	0.0131763
LIMK2	-1.1219	7.85933	6.12773	0.0133077
ANKH	-0.691073	7.56895	6.11519	0.0134025
APPBP2	-0.591049	7.8138	6.11388	0.0134125
RABL2B	1.13726	6.56868	6.11371	0.0134138
TVP23A	-1.2961	6.73869	6.11077	0.0134361
NEDD1	1.03311	6.67211	6.10576	0.0134742
MYCBP	1.249	6.36925	6.10329	0.0134931
SEL1L	0.46179	7.88153	6.0783	0.0136852
NSUN3	-0.903693	7.13158	6.07718	0.0136939
ZAP70	1.30073	6.45185	6.07597	0.0137033
RPL13	0.582221	9.69356	6.07152	0.0137379
RPS12	0.576809	7.73203	6.06361	0.0137995
TNFRSF1B	-0.725444	8.59188	6.05546	0.0138633
SELE	1.28674	6.36059	6.04841	0.0139189
ZWILCH	-1.62073	6.44338	6.04463	0.0139486
KIF24	1.20178	6.40184	6.03781	0.0140026
TNFRSF13B	1.28863	6.4019	6.03706	0.0140086
TK1	0.923316	6.31277	6.03509	0.0140243
WRB	-1.403	6.65765	6.03406	0.0140324
RHOG	0.691899	7.27372	5.96281	0.0146108
DCP1B	-1.23364	6.83142	5.95805	0.0146502
ALOX5	-0.618192	9.00177	5.95472	0.0146779
SBDS	1.39342	6.50911	5.94412	0.0147665
TAF1A	-1.56664	6.44056	5.92692	0.0149113
NPIPA8	1.01637	6.32495	5.92043	0.0149663
GRK5	-0.663496	7.90996	5.89046	0.0152231
LIMA1	-1.00681	6.9848	5.88815	0.0152431
GNPDA1	0.987791	6.66252	5.88661	0.0152564
FAM122B	-1.27635	6.73218	5.88628	0.0152593
RAG1	1.14374	6.30566	5.86509	0.015444
TRIM44	-0.46595	8.22974	5.85321	0.0155487
YWHAG	-0.766922	7.6648	5.85244	0.0155555
ARRB2	0.435791	8.40477	5.84842	0.015591
PRR5-ARHGAP8	1.16288	6.48286	5.84244	0.0156441
MRPL10	-1.58236	6.43587	5.82667	0.0157849
RPL3	0.498573	8.14329	5.82529	0.0157974
ZNF552	1.29075	6.56379	5.82422	0.015807
TUBA1A	-0.72233	7.55712	5.81247	0.0159129
MCU	0.553658	7.46575	5.81127	0.0159238
CAMK1	0.988061	6.63384	5.81	0.0159353
PKNOX2	1.26999	6.34382	5.80955	0.0159393
BCL11A	-0.715383	6.32627	5.79471	0.0160745
ZNF227	-1.56428	6.44114	5.79335	0.0160869
SAP18	0.799176	6.86994	5.76866	0.0163144
STRIP2	1.25429	6.34558	5.7662	0.0163373
ATP13A5	-0.512606	6.30854	5.76493	0.0163491
AGK	-0.94056	7.2475	5.7617	0.0163793
XYLT2	1.19296	6.46102	5.75793	0.0164144
TDP2	0.924121	6.78771	5.75735	0.0164198
GRHPR	0.979247	6.66039	5.75591	0.0164333
TNFRSF11A	-1.55454	6.60383	5.75385	0.0164526
GATC	-1.88102	6.48577	5.74582	0.016528
IL12RB1	0.910545	6.72895	5.72425	0.0167322
BOC	1.12381	6.32993	5.71294	0.0168403
KNTC1	1.01504	6.66258	5.71091	0.0168598
APLP2	0.522619	8.00855	5.71053	0.0168635
PHGDH	1.13892	6.39719	5.70612	0.0169059
CXXC5	-1.59885	6.60439	5.70203	0.0169453
ALDH16A1	-1.54532	6.42909	5.69818	0.0169825
ACRBP	2.62204	6.87016	5.6906	0.017056
CCDC124	0.998938	6.63012	5.68196	0.0171402
APOBR	0.965015	6.68655	5.67184	0.0172394
AL589743.1	0.474573	6.30942	5.6688	0.0172692
FBXW9	0.474573	6.30942	5.6688	0.0172692
STAG1	-0.263689	9.50836	5.66365	0.0173201
MEP1B	0.776633	6.33341	5.65377	0.0174179
ANK1	1.21568	6.42108	5.64551	0.0175001
CC2D1A	-1.05339	7.03053	5.63473	0.017608
PCDH19	1.25925	6.47948	5.63451	0.0176102
ORMDL1	-0.780984	7.3804	5.63404	0.017615
METTL22	-1.39639	6.68112	5.63079	0.0176477
PDCD5	1.01487	6.56571	5.62559	0.0177001
MMAA	1.09837	6.48495	5.62365	0.0177197
TLK1	0.687912	8.08699	5.61918	0.0177649
FKBP6	1.26873	6.36202	5.61483	0.0178091
SPAST	-1.01812	7.21598	5.61302	0.0178275
MGST1	-1.14537	6.35956	5.60819	0.0178767
PLS1	-1.2917	6.75845	5.6024	0.0179359
SLC25A39	0.774005	6.89987	5.60221	0.0179378
CHMP7	1.17034	6.50679	5.60076	0.0179527
SCAMP2	0.468649	7.72338	5.59087	0.0180543
ERH	0.863921	6.75774	5.58591	0.0181055
NFX1	-0.638527	7.98266	5.57266	0.018243
PLXDC2	-0.222759	12.4986	5.56136	0.0183612
GAD2	-1.54046	6.41939	5.55551	0.0184226
TTLL1	1.07271	6.57839	5.54777	0.0185043
USF3	-0.807666	7.26402	5.54706	0.0185118
CSF2RA	-0.620583	9.42676	5.54473	0.0185364
SCAMP1	0.644675	7.19141	5.54273	0.0185576
CCDC151	1.08631	6.50533	5.52885	0.0187054
ZNF518B	1.19201	6.46488	5.52755	0.0187193
MRPL32	1.1686	6.43109	5.52525	0.0187439
RP11-196G11.1	1.10768	6.32162	5.51172	0.0188894
KIF14	1.23871	6.36443	5.50164	0.0189986
AFMID	-1.58391	6.59101	5.49462	0.0190751
UBE2R2	-0.571544	7.7553	5.48931	0.0191331
ZNF549	-1.49337	6.41177	5.48901	0.0191364
CLMP	-1.63628	6.47188	5.48184	0.019215
LYL1	0.763915	7.30489	5.48138	0.0192201
PKM	0.492088	8.38792	5.47943	0.0192415
DNAJC19	1.05368	6.5905	5.47561	0.0192836
SERP1	0.58487	7.68249	5.44902	0.0195793
RPL18	0.676776	8.46367	5.4388	0.0196942
MT1E	1.20788	6.40063	5.43812	0.0197018
C14orf28	1.07357	6.35509	5.43549	0.0197315
GON4L	-0.59715	7.87392	5.41541	0.0199598
RRAS	-1.53608	6.44659	5.40998	0.0200219
RAB38	-1.47222	6.40835	5.40554	0.0200729
ERLIN1	-1.11135	6.87233	5.39914	0.0201467
SOX2	0.74938	6.30967	5.39368	0.0202098
LINGO1	0.668051	9.62691	5.38416	0.0203204
MBP	-0.410332	8.97848	5.38364	0.0203264
PELI1	-0.440976	9.05127	5.37128	0.020471
CORO1A	0.49664	8.30654	5.36697	0.0205216
POLR3B	0.991168	6.6492	5.36584	0.0205349
MOCOS	-1.61837	6.56013	5.36278	0.020571
RPL35	0.521996	8.47838	5.36059	0.0205968
ANLN	-1.52704	6.43514	5.35332	0.0206829
HAPLN4	1.22989	6.34317	5.34654	0.0207635
ZBTB6	1.18208	6.37677	5.33821	0.0208629
SIGLEC1	0.98001	6.88493	5.33108	0.0209484
RARRES3	1.06133	6.53705	5.32102	0.0210696
GFOD2	-1.34832	6.65625	5.30729	0.0212363
L3HYPDH	1.16782	6.47447	5.30336	0.0212843
RNF216	-0.393703	8.41648	5.30334	0.0212846
CLEC5A	0.816526	6.90774	5.30165	0.0213052
CENPK	1.09305	6.54248	5.30159	0.021306
FAM49A	-0.817286	8.17779	5.29937	0.0213331
CASP9	-1.49087	6.42856	5.29584	0.0213764
RAD51L3-RFFL	1.18816	6.337	5.27849	0.0215904
DDX17	0.346268	9.25371	5.27833	0.0215925
TTC19	0.520018	7.5198	5.2466	0.0219897
AGPAT5	0.629627	7.13107	5.24625	0.0219942
PFKFB3	-0.756733	7.97673	5.24094	0.0220613
GRIA1	-1.51638	6.58935	5.23764	0.0221033
ZDHHC15	-1.52103	6.44178	5.22023	0.0223256
NPM3	-1.46414	6.42037	5.21331	0.0224146
CXCL17	1.05561	6.35992	5.20495	0.0225226
CLN8	-0.85895	7.43115	5.19652	0.0226321
KIAA1524	-1.46635	6.42279	5.191	0.0227042
PPP1R12A	0.386782	8.70828	5.1818	0.0228247
SLC6A9	0.49614	6.29142	5.1773	0.0228838
KCNA3	0.49614	6.29142	5.1773	0.0228838
KHK	0.49614	6.29142	5.1773	0.0228838
IL1RL2	0.49614	6.29142	5.1773	0.0228838
ABCA12	0.49614	6.29142	5.1773	0.0228838
C3orf49	0.49614	6.29142	5.1773	0.0228838
HIST1H4F	0.49614	6.29142	5.1773	0.0228838
GINS4	0.49614	6.29142	5.1773	0.0228838
RP11-598P20.5	0.49614	6.29142	5.1773	0.0228838
OTOG	0.49614	6.29142	5.1773	0.0228838
LDHC	0.49614	6.29142	5.1773	0.0228838
SFTPD	0.49614	6.29142	5.1773	0.0228838
SPRN	0.49614	6.29142	5.1773	0.0228838
TBC1D29	0.49614	6.29142	5.1773	0.0228838
ANKRD62	0.49614	6.29142	5.1773	0.0228838
LPIN3	0.49614	6.29142	5.1773	0.0228838
MBD3L1	0.49614	6.29142	5.1773	0.0228838
PRODH2	0.49614	6.29142	5.1773	0.0228838
IGSF5	0.49614	6.29142	5.1773	0.0228838
SQRDL	1.01578	6.58183	5.16884	0.0229955
GABRA2	-1.46778	6.42724	5.16776	0.0230098
TSTD2	-1.26555	6.85643	5.15945	0.0231202
CD4	0.557452	7.93233	5.15078	0.0232359
EDNRB	-1.45288	6.4068	5.14624	0.0232967
BIRC3	1.17161	6.49287	5.13766	0.0234122
PCOLCE	1.04925	6.32548	5.13582	0.023437
FAM124B	1.23206	6.35127	5.12966	0.0235203
GATAD2A	-0.676315	7.73321	5.12329	0.0236068
TRAF3IP1	-1.54067	6.59678	5.12303	0.0236103
CH507-9B2.4	1.13789	6.45656	5.1209	0.0236393
MBD5	0.265044	9.32723	5.11858	0.023671
COPS4	-1.34655	6.66384	5.11531	0.0237157
STARD8	1.09821	6.34006	5.11155	0.023767
SLC16A13	-1.48446	6.44465	5.10296	0.023885
PTPRB	1.05064	6.58215	5.09705	0.0239666
NCOA3	-0.343506	8.86594	5.09501	0.0239948
EIF1AD	0.730036	6.36381	5.08161	0.0241809
NOC2L	-1.15194	6.98224	5.08057	0.0241954
BRF1	0.814778	6.81752	5.07109	0.0243281
KHDRBS1	-0.559492	8.00248	5.06596	0.0244002
RASA2	-0.519284	8.39708	5.06041	0.0244785
ADAMTS10	-0.920596	7.2245	5.05734	0.0245219
C15orf39	1.12125	6.49215	5.05731	0.0245223
PRKAR2B	1.84772	6.68226	5.05073	0.0246156
GLIPR1L2	1.24847	6.37337	5.04775	0.0246579
SLC37A4	0.941192	6.55584	5.04233	0.0247352
SNX4	-0.846206	7.14277	5.03683	0.0248139
C16orf45	-1.13966	7.07355	5.02568	0.0249741
C16orf70	0.586373	7.37888	5.02526	0.0249802
ABHD6	0.840613	6.78496	5.02014	0.0250541
ZNF134	-1.48107	6.43058	5.01865	0.0250757
MMP2	1.0414	6.49818	5.01842	0.025079
NOL4	1.16819	6.45411	5.01678	0.0251028
CHST7	-1.46044	6.42364	5.00967	0.0252062
DZIP1L	1.00421	6.63095	5.00683	0.0252475
COMT	0.611537	7.36259	5.00169	0.0253226
MLC1	-1.51613	6.44803	4.99937	0.0253566
GNAO1	1.08196	6.51858	4.99472	0.0254248
ZNF92	1.2602	6.50581	4.99457	0.0254269
SPG20	0.859566	6.86386	4.98972	0.0254983
ATG2B	0.791803	6.82867	4.98971	0.0254986
TMEM185A	1.03581	6.4924	4.98213	0.0256104
ZNF593	-1.44668	6.41446	4.98065	0.0256324
ZNF524	1.10418	6.49126	4.96953	0.0257976
LSM6	1.10098	6.70394	4.95665	0.0259905
WNT5A	0.733023	7.28722	4.95518	0.0260127
RGS18	1.22034	7.28109	4.95061	0.0260814
MFAP3L	1.8489	6.53524	4.94948	0.0260984
SLFN11	0.790597	6.83922	4.94665	0.0261413
TBXAS1	-0.230014	10.487	4.94256	0.0262032
WDR5B	-1.45185	6.42269	4.94003	0.0262416
MLXIP	-0.524147	8.1895	4.936	0.0263029
NR4A1	-1.55396	6.48234	4.93564	0.0263083
NEFL	-1.1044	6.79762	4.9274	0.0264341
GIMAP8	-0.758026	7.37798	4.92639	0.0264495
CCDC86	0.938949	6.34114	4.92599	0.0264557
WDR45	-1.1291	6.80318	4.9247	0.0264754
KCNH7	0.945022	6.69175	4.92021	0.0265442
MTRNR2L1	-1.81447	6.46101	4.91228	0.0266664
FAM212A	0.75927	6.85585	4.90707	0.026747
RBBP8	1.01114	6.5615	4.90549	0.0267715
DND1	1.17949	6.33955	4.90378	0.026798
NCR1	-1.54479	6.46554	4.90312	0.0268081
ZNF669	1.03321	6.32036	4.9019	0.0268271
SLCO2A1	1.03321	6.32036	4.9019	0.0268271
AC105052.2	1.03321	6.32036	4.9019	0.0268271
MED11	0.888447	6.84959	4.89983	0.0268593
HIST1H1E	0.32666	6.3075	4.89925	0.0268683
DNLZ	0.32666	6.3075	4.89925	0.0268683
ACTL10	0.32666	6.3075	4.89925	0.0268683
PRR16	1.11384	6.46446	4.89884	0.0268748
CBWD7	-0.881299	7.07832	4.88986	0.0270148
CARD9	0.892288	6.70985	4.88409	0.0271053
CD81	0.607595	8.46332	4.88359	0.0271132
CYP2U1	-1.41753	6.40814	4.88294	0.0271234
SYPL2	1.23361	6.34592	4.87964	0.0271753
TMEM50B	0.792135	6.93911	4.87603	0.0272322
CDH9	0.94427	6.35985	4.87265	0.0272856
RNMTL1	-1.42303	6.41971	4.87141	0.0273051
RP11-111H13.1	0.757534	7.02544	4.86852	0.027351
THYN1	1.06318	6.4674	4.86829	0.0273545
APBB3	0.852326	7.29211	4.86792	0.0273604
MYOM2	1.27644	6.55252	4.86314	0.0274363
CCDC150	-1.45372	6.41919	4.85793	0.0275193
RPL7A	0.550084	8.12295	4.85348	0.0275904
EPS15	0.322629	9.05936	4.84763	0.0276842
DMAP1	1.02808	6.48749	4.83984	0.0278094
TRANK1	-0.562325	7.87153	4.837	0.0278553
HSPBP1	-1.41197	6.40484	4.83142	0.0279456
CDH19	1.16936	6.33808	4.8259	0.0280352
EDRF1	0.692105	7.00499	4.82462	0.0280561
FLVCR2	-1.07328	6.97866	4.82376	0.02807
PFKFB4	-1.38775	6.64064	4.8225	0.0280906
PPP2R1B	1.00072	6.57599	4.81418	0.0282265
C1orf216	-1.35598	6.52299	4.81217	0.0282595
ANAPC16	-0.550755	8.39106	4.80479	0.0283808
TMF1	0.624059	7.21392	4.80274	0.0284145
TMIGD3	-0.535873	7.77061	4.80092	0.0284445
CD8B	1.36017	6.38494	4.79343	0.0285685
MX2	-0.981669	7.39298	4.79015	0.028623
GFER	-1.41305	6.41592	4.78713	0.0286732
TSPYL2	0.997027	6.55339	4.78587	0.0286941
NAGK	0.519979	7.54203	4.78532	0.0287033
NR1D1	1.04617	6.32233	4.77238	0.0289199
GPX1	0.47818	8.67029	4.76894	0.0289777
C2	-1.41933	6.42993	4.76766	0.0289992
SLC35F2	-1.33957	6.763	4.76616	0.0290246
AQR	0.516824	7.46033	4.76171	0.0290996
TPM4	1.08169	7.16054	4.75838	0.0291559
TSSC4	0.870023	6.62604	4.75453	0.0292212
EMCN	1.10453	6.44395	4.74773	0.029337
REV1	-0.576833	7.63095	4.74121	0.0294483
GMEB1	0.871991	6.75619	4.73893	0.0294874
ADGRE3	-1.35581	6.38375	4.72742	0.0296854
ZNF268	1.1204	6.3804	4.72032	0.0298081
NDUFV2	0.72413	6.90248	4.71768	0.029854
GAS2L3	-1.28592	6.64946	4.71748	0.0298575
SERINC3	0.71382	7.02838	4.71623	0.0298792
ELL2	-0.684083	9.10814	4.7161	0.0298814
CCDC69	-1.10314	6.76729	4.70738	0.0300334
RALGPS2	-0.632984	7.67364	4.70475	0.0300794
NEURL2	-1.3845	6.41425	4.70414	0.03009
ANKAR	-0.671607	7.6033	4.70401	0.0300924
C5orf30	1.04881	6.45059	4.68079	0.0305016
PAPOLA	0.452098	7.68017	4.67237	0.0306516
SYNGR3	-1.35022	6.38635	4.67228	0.0306532
STEAP2	-1.34247	6.38268	4.67147	0.0306677
PACSIN1	-1.42094	6.42355	4.6662	0.030762
HNRNPK	0.546651	7.55447	4.66274	0.030824
C6orf203	0.990638	6.59154	4.65734	0.030921
SMTN	1.38472	6.4528	4.656	0.0309451
PLOD2	1.72967	6.47635	4.65097	0.031036
ATG2A	0.917014	6.60498	4.64873	0.0310764
FOPNL	-1.43095	6.7336	4.64656	0.0311159
PNMA6A	-1.37995	6.4159	4.6459	0.0311279
PIGC	0.931575	6.92756	4.64305	0.0311795
YTHDC2	0.408154	7.89569	4.63889	0.0312553
HSPB8	-1.34428	6.38608	4.6344	0.031337
DYNC1I1	-1.28163	6.64876	4.61409	0.0317103
SNTB1	1.11565	6.76703	4.61278	0.0317345
SSBP2	-0.44444	9.08231	4.60791	0.0318248
ERMN	-1.36568	6.40399	4.60438	0.0318903
MICA	-0.917568	6.95264	4.6031	0.0319142
DOCK2	-0.258952	9.73097	4.60113	0.0319509
GYG2	0.374454	6.31305	4.5966	0.0320354
ZDHHC14	-0.319881	8.73917	4.59294	0.0321039
TNFSF4	2.19571	6.47704	4.58446	0.0322632
FRRS1	-1.35699	6.53302	4.57932	0.0323601
CCDC24	-1.36949	6.51017	4.57837	0.032378
LRCH4	0.833785	6.70804	4.56304	0.0326691
STT3A	0.765177	6.7649	4.55612	0.0328014
NCOA6	-0.559823	7.6785	4.55127	0.0328943
KBTBD11	-1.3797	6.42343	4.55089	0.0329016
HNRNPA1	0.525773	7.51614	4.54907	0.0329367
LAMP1	0.578969	7.34721	4.54854	0.0329469
ACOT6	-1.35514	6.41488	4.54377	0.0330387
DCPS	-1.35773	6.40777	4.5436	0.033042
MORN4	-1.35349	6.40597	4.53884	0.0331341
MCTS1	-1.07296	6.75311	4.5373	0.0331638
NMT1	-0.554021	7.90241	4.53719	0.0331659
TBC1D10B	0.959834	6.59638	4.53699	0.0331699
AKAP8L	0.552525	7.30829	4.53186	0.0332694
SLFN13	-1.3271	6.39609	4.52313	0.0334396
NUMBL	-1.1943	6.37493	4.5226	0.0334499
ZFYVE1	-0.975399	6.92238	4.51913	0.0335178
SHISA6	-1.34581	6.40606	4.51878	0.0335247
ZNF428	-1.16034	6.78705	4.51777	0.0335445
CSGALNACT1	-0.58835	10.1528	4.51649	0.0335696
PF4	2.71193	6.7162	4.51566	0.0335858
MIOS	0.585869	7.26647	4.51375	0.0336234
AMER3	1.06717	6.31879	4.50681	0.0337602
RPUSD1	-1.30489	6.38728	4.50424	0.0338109
BSG	0.656695	7.14677	4.50034	0.0338882
TCF7L2	-0.505423	8.0332	4.4983	0.0339285
C2orf49	-1.39244	6.52375	4.49572	0.0339798
CD180	1.32618	6.47268	4.48849	0.0341238
KDM6B	-1.35452	6.71422	4.48445	0.0342046
DRAXIN	-1.33853	6.3999	4.47553	0.0343836
HIVEP1	0.742547	6.88781	4.47446	0.0344052
HNRNPH1	0.558588	7.93093	4.47339	0.0344266
KIF2A	0.641715	8.02029	4.47121	0.0344706
ZFR2	-1.36911	6.41696	4.46442	0.0346078
SETDB1	-0.676275	7.40238	4.46074	0.0346825
SIGLEC7	-1.38659	6.41055	4.46028	0.0346918
CCDC159	0.813975	6.74303	4.45992	0.0346992
CCDC28A	0.983447	6.52906	4.45911	0.0347156
NDUFB2	0.732921	7.03078	4.45834	0.0347312
SLC7A5	-1.03971	7.11983	4.45419	0.0348156
EI24	0.717381	6.91712	4.44866	0.0349286
CUEDC2	0.782031	6.76051	4.44415	0.035021
ZNF407	0.375338	7.99439	4.44252	0.0350545
TMUB1	0.803513	6.67867	4.44184	0.0350684
AKIP1	0.830219	6.66458	4.43279	0.0352548
IRF5	0.596599	7.21941	4.43223	0.0352664
CLCN3	0.747656	7.44807	4.43205	0.0352702
TRPM6	1.14884	6.34163	4.43046	0.0353029
SYNGAP1	1.11483	6.37489	4.42908	0.0353315
RALGAPA1	-0.439217	8.11797	4.42778	0.0353584
SEC16B	1.11675	6.39354	4.42602	0.035395
SERPIND1	1.01097	6.36592	4.42475	0.0354212
GUSB	-0.990719	7.03205	4.42304	0.0354567
PHKA1	-1.32611	6.40143	4.42054	0.0355089
PGAM1	-0.901099	7.01827	4.41249	0.0356767
FHL3	0.973927	6.50088	4.41237	0.0356793
CCNG1	0.911782	6.69511	4.40984	0.0357322
TANGO6	-0.559958	7.89604	4.40943	0.0357408
TCF25	-0.396693	8.50164	4.40719	0.0357877
ACBD4	1.1801	6.56145	4.40151	0.0359072
C1orf198	1.18952	6.41086	4.39933	0.035953
ABHD3	-0.403758	8.82645	4.39825	0.0359758
SULT1C2	1.09641	6.36517	4.3951	0.0360423
BTBD1	-0.579896	7.49354	4.39489	0.0360468
PLA2G12A	1.1342	6.77945	4.39249	0.0360976
FBF1	-1.24985	6.37054	4.38695	0.036215
A3GALT2	-1.31193	6.39732	4.37977	0.036368
ZNF98	-1.35238	6.40666	4.37683	0.0364307
ATF6	-0.392	8.87036	4.37329	0.0365065
C19orf35	-1.33211	6.40476	4.37071	0.0365617
DNAJC13	0.493213	7.87261	4.36942	0.0365894
GRAMD1B	-0.602557	7.80554	4.36914	0.0365955
RANGRF	0.968056	6.54359	4.36837	0.0366121
MRPS5	-0.572037	7.57361	4.36416	0.0367025
RCAN1	-1.12844	6.795	4.36336	0.0367198
IPO11	0.735449	7.19469	4.3632	0.0367234
RP11-511P7.5	1.05072	6.36785	4.36096	0.0367716
PBRM1	0.342346	8.65343	4.35911	0.0368116
NAPEPLD	0.686522	7.02979	4.35853	0.036824
DYDC1	-1.31332	6.39121	4.35738	0.0368489
ADCY7	0.47422	8.15641	4.35491	0.0369025
VAV2	-1.05429	6.77098	4.35217	0.0369619
RRM1	0.960566	6.57649	4.35203	0.0369649
CAP1	0.456972	8.05083	4.35057	0.0369965
HACD1	1.06374	6.41911	4.34426	0.037134
PKDCC	-1.35138	6.54719	4.34383	0.0371432
EVA1B	1.09278	6.39593	4.33783	0.0372743
YIPF1	0.729352	6.88691	4.33398	0.0373588
BCL2A1	-1.79436	6.76518	4.33246	0.0373923
BCL7B	-1.26113	6.62516	4.32619	0.0375302
R3HCC1L	-0.458504	7.99405	4.3254	0.0375477
ASAP1	0.536868	8.46507	4.32442	0.0375693
ATP1A2	-1.29286	6.39009	4.32151	0.0376335
TGFBI	0.814465	6.98604	4.32067	0.0376521
C9orf66	-1.32218	6.41319	4.31879	0.0376936
POU5F1	-1.31931	6.40789	4.31477	0.0377829
PTGS1	0.564681	7.32365	4.31187	0.0378473
ZNF140	0.996691	6.56611	4.30745	0.0379459
GRM7	0.64393	6.98979	4.30361	0.0380317
TEX11	-1.43692	6.46786	4.29912	0.0381321
YJEFN3	1.04449	6.45475	4.29115	0.0383112
CD3EAP	1.05194	6.48208	4.29077	0.0383198
IL20RB	1.07081	6.41756	4.28905	0.0383586
GATA3	1.12991	6.32236	4.28749	0.0383937
ARMC3	1.12991	6.32236	4.28749	0.0383937
ATF1	0.695753	7.22419	4.28043	0.0385535
LGALS9C	1.04429	6.32766	4.27591	0.0386563
FEM1C	-1.30981	6.40407	4.27482	0.0386811
CTD-3088G3.8	-1.30982	6.53287	4.27251	0.0387337
RTF1	-0.649658	7.51479	4.27006	0.0387896
NFYA	-1.03342	6.83367	4.26698	0.0388598
CNDP1	-1.34796	6.41455	4.26639	0.0388735
TDRD6	1.10481	6.3398	4.26557	0.0388921
ATP6V0E1	0.459315	7.83141	4.2629	0.0389534
ME1	0.924129	6.80126	4.26116	0.0389933
RBKS	0.912679	6.63733	4.25529	0.0391283
RPL21	0.586116	7.67801	4.24289	0.0394149
ANP32B	0.815623	7.0419	4.24059	0.0394685
MCM6	1.06192	6.42809	4.24057	0.039469
TOP2B	0.533447	7.42948	4.23532	0.0395912
MASP2	-1.10006	6.35873	4.23367	0.0396295
RGS19	0.668248	7.49465	4.23297	0.0396459
PLEKHM3	-0.809553	7.19644	4.23271	0.039652
ATP10D	-0.498585	7.7405	4.22826	0.0397562
ACACB	-1.36839	6.52848	4.21752	0.0400087
U2AF1L5	-1.27817	6.39008	4.21637	0.0400357
LRRC47	0.874836	6.61531	4.20849	0.0402221
SMAD2	0.33553	8.25179	4.20594	0.0402827
ALOX5AP	0.496392	7.74786	4.20319	0.040348
PGP	-0.999439	6.84069	4.20256	0.040363
BACE2	-1.2794	6.38887	4.20158	0.0403864
CCT5	-0.884178	7.13653	4.19709	0.0404934
CRK	-0.559037	7.76522	4.19536	0.0405347
GPSM2	1.09118	6.53977	4.19415	0.0405636
SLC22A24	1.24645	6.3356	4.1925	0.0406032
TBP	-1.10842	6.69729	4.19127	0.0406327
VAMP8	0.589494	7.18528	4.19117	0.040635
LANCL1	-0.990418	6.83398	4.19116	0.0406352
PLS3	-1.27953	6.40002	4.18805	0.0407098
SHISA9	-1.34148	6.5182	4.18498	0.0407838
IL1B	-1.94976	7.10847	4.18347	0.04082
SH3TC1	-0.39819	8.87238	4.17687	0.0409794
EPB41L1	0.967269	6.54394	4.17344	0.0410623
CD300E	-0.697013	6.32455	4.17257	0.0410835
F8	-1.31181	6.52079	4.17101	0.0411214
CHRFAM7A	-0.912915	6.90129	4.16976	0.0411516
F11R	1.2202	6.52398	4.16921	0.041165
C19orf70	0.835436	6.7117	4.16645	0.041232
PTPN22	0.791933	7.02486	4.16617	0.041239
CCDC158	1.09	6.32209	4.16607	0.0412413
BTBD6	1.03212	6.44541	4.15701	0.0414625
USO1	0.444765	7.7364	4.15508	0.0415098
PTER	-1.05053	6.77908	4.1526	0.0415706
RGS12	-0.374163	8.3597	4.15141	0.0415998
FCN1	-1.40475	6.46422	4.14839	0.0416742
CBFA2T3	-1.38356	6.53777	4.14101	0.0418562
ZNF395	-1.26915	6.38653	4.14065	0.0418652
CDK2AP2	0.875506	6.77177	4.1399	0.0418836
MGST3	-0.694326	7.4016	4.13951	0.0418933
NBPF19	0.514642	7.91961	4.13837	0.0419215
WDR47	-1.04773	6.76631	4.12776	0.0421851
PDIA3	0.621245	7.72602	4.12449	0.0422667
FGFR1OP2	0.452861	7.58512	4.124	0.042279
RBM17	0.588508	7.29507	4.12365	0.0422877
MYO3B	-1.21226	6.61185	4.12247	0.0423171
NARF	-0.813565	7.11823	4.12148	0.0423419
GLYCTK	0.957551	6.32796	4.12003	0.0423783
PURG	0.971664	6.34587	4.11748	0.0424421
CEMIP	1.09634	6.53046	4.11629	0.0424722
WDFY4	-0.329517	8.74901	4.11548	0.0424924
UQCC2	0.936901	6.61004	4.11132	0.0425971
EAF2	-0.625422	7.35326	4.10969	0.0426381
ME2	-0.49063	8.02548	4.10631	0.0427234
NAPRT	0.821329	6.65855	4.10471	0.0427638
CEP290	-0.748927	7.17831	4.10424	0.0427757
LRRC43	-1.27082	6.39784	4.10355	0.0427932
PPP1R13L	-1.29558	6.5406	4.10203	0.0428318
DBF4B	-1.31804	6.51976	4.09833	0.0429257
DAAM2	-1.27229	6.39832	4.09765	0.0429429
RBMX	-0.332263	8.49194	4.09753	0.0429459
ZNF701	-1.24265	6.64313	4.09343	0.0430502
COQ6	-1.25609	6.38911	4.0927	0.0430689
C10orf90	1.09437	6.33387	4.08867	0.0431716
CHTF18	0.975361	6.36121	4.08849	0.0431762
SLC26A8	-1.26295	6.39435	4.08807	0.0431868
RAPGEFL1	-1.31717	6.51478	4.08404	0.0432901
ZNF589	0.968454	6.4725	4.07967	0.0434021
EGFLAM	-1.31108	6.41257	4.07734	0.0434621
HCFC1R1	-1.05391	6.76265	4.07421	0.0435427
FDFT1	0.573187	7.33768	4.0705	0.0436382
TBC1D13	0.847108	6.62815	4.06842	0.0436922
MRPL36	-1.30536	6.53883	4.06836	0.0436936
EIF1AX	0.620664	7.37424	4.06761	0.043713
SOX15	-1.23114	6.37742	4.06566	0.0437635
GFM2	0.646619	7.07932	4.06131	0.0438764
LPP	-0.228558	10.0534	4.05993	0.0439123
SPOCK3	0.886271	6.65603	4.05948	0.0439241
DONSON	-1.28817	6.40685	4.05517	0.0440362
DUSP8	0.985241	6.3503	4.05234	0.0441101
LRIG1	-0.96012	6.83241	4.04751	0.0442366
LYVE1	0.596543	7.70986	4.04622	0.0442703
C1QTNF4	-1.30272	6.40678	4.03815	0.0444826
NAGPA	0.815508	6.64861	4.0377	0.0444944
PPBP	2.8339	6.81725	4.03008	0.0446958
EIF2B5	0.545561	7.53456	4.0235	0.0448705
KIF6	-1.24024	6.39055	4.02114	0.0449332
ING1	-1.18726	6.38171	4.02049	0.0449507
NPY1R	0.932857	6.51586	4.01624	0.0450641
SPIN1	-0.535029	7.93791	4.01603	0.0450696
TNFRSF21	1.059	6.3643	4.01344	0.0451389
C1orf234	-0.245784	6.29174	4.01276	0.0451572
E2F2	-0.245784	6.29174	4.01276	0.0451572
DEPDC1	-0.245784	6.29174	4.01276	0.0451572
CLCA2	-0.245784	6.29174	4.01276	0.0451572
TNNC1	-0.245784	6.29174	4.01276	0.0451572
RBP2	-0.245784	6.29174	4.01276	0.0451572
BTC	-0.245784	6.29174	4.01276	0.0451572
DEPDC1B	-0.245784	6.29174	4.01276	0.0451572
ASB15	-0.245784	6.29174	4.01276	0.0451572
HYAL4	-0.245784	6.29174	4.01276	0.0451572
ESCO2	-0.245784	6.29174	4.01276	0.0451572
NOX4	-0.245784	6.29174	4.01276	0.0451572
CCDC153	-0.245784	6.29174	4.01276	0.0451572
C10orf107	-0.245784	6.29174	4.01276	0.0451572
SYNPO2L	-0.245784	6.29174	4.01276	0.0451572
SPIC	-0.245784	6.29174	4.01276	0.0451572
MYH2	-0.245784	6.29174	4.01276	0.0451572
WNK4	-0.245784	6.29174	4.01276	0.0451572
IGF2BP1	-0.245784	6.29174	4.01276	0.0451572
HAO1	-0.245784	6.29174	4.01276	0.0451572
TMEM128	-1.33061	6.57011	4.01243	0.0451659
CELF1	-0.298327	9.18844	4.01059	0.0452153
ZNF485	-1.2592	6.39556	4.00232	0.0454376
ARL6IP4	0.477256	7.39717	3.99526	0.0456283
CHAC2	1.06624	6.50217	3.99135	0.0457345
CENPM	-0.484001	6.30969	3.98978	0.045777
STX3	0.668897	6.93718	3.98869	0.0458066
ERICH1	-0.453678	8.09679	3.98722	0.0458466
CNN2	1.05465	6.39541	3.9867	0.0458609
PIK3C3	-0.527615	7.62147	3.98594	0.0458815
RPL41	0.50964	8.31326	3.98487	0.0459107
JADE2	0.805904	6.92846	3.98479	0.0459129
SUPT5H	-0.895178	7.09801	3.98285	0.0459659
NFU1	-1.09573	6.79483	3.97856	0.046083
ZSCAN18	-1.32297	6.58014	3.97753	0.0461111
FAM102B	-0.419621	8.01845	3.97714	0.0461218
ENOSF1	1.00002	6.90505	3.96802	0.0463723
ZNF724P	1.02382	6.3545	3.96719	0.0463951
SLC29A4	0.321294	6.30728	3.96652	0.0464136
OPLAH	0.321294	6.30728	3.96652	0.0464136
CHST6	0.321294	6.30728	3.96652	0.0464136
TCOF1	0.71834	6.75446	3.96285	0.0465148
CCL8	1.25465	6.38814	3.95903	0.0466207
CAPZA2	0.467992	8.05413	3.95678	0.0466829
EPHA4	-1.5443	6.55753	3.9516	0.0468269
PARD3	1.37109	7.00291	3.94973	0.0468789
AMFR	0.726885	6.84579	3.94486	0.0470148
FKBP7	1.02925	6.32547	3.93699	0.0472352
TMEM107	-1.25466	6.39752	3.9297	0.0474405
CYB5D1	1.04956	6.3599	3.92885	0.0474645
ELMO1	-0.306727	10.9955	3.92148	0.0476729
TCTN1	-1.26302	6.49997	3.91746	0.0477872
ZNF787	-1.17937	6.59944	3.91654	0.0478131
KIAA1024	-0.993214	6.3403	3.90787	0.0480604
NOVA1	0.927342	6.59731	3.90409	0.0481686
MTERF4	-0.785835	7.07748	3.90214	0.0482246
ENAM	1.01969	6.32095	3.9015	0.0482429
SIVA1	0.799896	6.62865	3.89644	0.0483885
DDX19A	1.05152	6.37574	3.89641	0.0483893
ANKRD13D	-0.634859	7.33469	3.89305	0.0484863
PSTK	0.903522	6.53716	3.89105	0.0485442
GPR153	0.957322	6.28825	3.89101	0.0485452
TMEM200B	0.957322	6.28825	3.89101	0.0485452
SERINC2	0.957322	6.28825	3.89101	0.0485452
MCOLN3	0.957322	6.28825	3.89101	0.0485452
FLG2	0.957322	6.28825	3.89101	0.0485452
TSACC	0.957322	6.28825	3.89101	0.0485452
KCNK3	0.957322	6.28825	3.89101	0.0485452
RFX8	0.957322	6.28825	3.89101	0.0485452
LIMS2	0.957322	6.28825	3.89101	0.0485452
RP11-434D12.1	0.957322	6.28825	3.89101	0.0485452
TRIM71	0.957322	6.28825	3.89101	0.0485452
UCN2	0.957322	6.28825	3.89101	0.0485452
MYH15	0.957322	6.28825	3.89101	0.0485452
CPN2	0.957322	6.28825	3.89101	0.0485452
MUC20	0.957322	6.28825	3.89101	0.0485452
ADAD1	0.957322	6.28825	3.89101	0.0485452
ELOVL2	0.957322	6.28825	3.89101	0.0485452
CGA	0.957322	6.28825	3.89101	0.0485452
SLC22A16	0.957322	6.28825	3.89101	0.0485452
GJB1	0.957322	6.28825	3.89101	0.0485452
RP11-722G7.1	0.957322	6.28825	3.89101	0.0485452
ZFP92	0.957322	6.28825	3.89101	0.0485452
PRDM14	0.957322	6.28825	3.89101	0.0485452
INSL6	0.957322	6.28825	3.89101	0.0485452
INSC	0.957322	6.28825	3.89101	0.0485452
GLYATL2	0.957322	6.28825	3.89101	0.0485452
MPZL2	0.957322	6.28825	3.89101	0.0485452
MCAM	0.957322	6.28825	3.89101	0.0485452
CALHM3	0.957322	6.28825	3.89101	0.0485452
ACSS3	0.957322	6.28825	3.89101	0.0485452
SLC17A8	0.957322	6.28825	3.89101	0.0485452
C1QTNF9	0.957322	6.28825	3.89101	0.0485452
KDELC1	0.957322	6.28825	3.89101	0.0485452
SFTA3	0.957322	6.28825	3.89101	0.0485452
PYGO1	0.957322	6.28825	3.89101	0.0485452
SKOR1	0.957322	6.28825	3.89101	0.0485452
BOLA2	0.957322	6.28825	3.89101	0.0485452
DOK4	0.957322	6.28825	3.89101	0.0485452
PNPO	0.957322	6.28825	3.89101	0.0485452
STRADA	0.957322	6.28825	3.89101	0.0485452
SUN5	0.957322	6.28825	3.89101	0.0485452
KLF1	0.957322	6.28825	3.89101	0.0485452
C19orf73	0.957322	6.28825	3.89101	0.0485452
KIR2DL3	0.957322	6.28825	3.89101	0.0485452
ADAMTS1	0.957322	6.28825	3.89101	0.0485452
ATP13A1	0.711298	6.74638	3.89081	0.048551
TMEM30A	0.533814	7.18799	3.89007	0.0485723
KIAA2022	0.760708	6.90493	3.88967	0.0485841
ZNF707	-1.21924	6.39236	3.88835	0.0486223
C12orf54	0.902227	6.30751	3.8867	0.04867
TPTE	-1.11441	6.35242	3.88479	0.0487252
GPSM3	0.556583	7.33321	3.88273	0.0487853
RPS29	0.653718	7.38653	3.87886	0.0488978
SLC11A1	-0.947665	9.02085	3.87811	0.0489195
P4HA1	-0.662347	8.72942	3.87797	0.0489238
SYTL4	1.99278	6.43758	3.87692	0.0489543
MANEAL	-1.2494	6.39016	3.8758	0.048987
LAPTM4A	0.549918	7.33806	3.87319	0.0490632
HMGCS1	0.785841	6.79934	3.8726	0.0490804
ANXA5	0.549826	7.11439	3.87111	0.0491239
ENPP2	-1.64723	6.62856	3.87032	0.0491472
CYB561A3	0.857182	6.67906	3.86971	0.0491651
MCL1	0.571778	7.32644	3.86279	0.0493682
IDNK	-1.29394	6.53558	3.85598	0.0495689
YAF2	-0.41941	8.0321	3.85585	0.0495729
CARKD	0.856342	6.61995	3.85105	0.0497149
TSPEAR	1.00375	6.32339	3.84789	0.0498087
ATG16L2	0.340505	8.05532	3.84294	0.0499558
ZNF202	1.03215	6.39308	3.84157	0.0499966
SSX2IP	1.22885	6.65281	3.84074	0.0500213
LMAN2	0.778584	6.89861	3.83986	0.0500477
SAA1	0.934606	6.31832	3.8353	0.050184
RCN3	0.669571	6.86409	3.83462	0.0502043
GNE	-1.20087	6.62774	3.82919	0.0503673
PSME2	0.883005	6.54861	3.82662	0.0504445
IFT140	-1.13786	6.60268	3.82317	0.0505485
C19orf24	0.80067	6.74065	3.81846	0.0506907
CLEC1B	2.68509	6.73104	3.81788	0.0507082
NOX1	-1.2057	6.37602	3.81653	0.0507493
AHCYL2	-0.458598	7.91564	3.80551	0.0510842
SLCO2B1	-0.254353	9.99599	3.80477	0.0511067
DENND5B	-0.729908	7.11462	3.80148	0.0512072
CCNT1	0.60089	7.10981	3.79514	0.0514017
AGO4	-0.429239	8.35406	3.79011	0.0515563
SLC12A4	-1.20152	6.39661	3.78946	0.0515763
CA8	-0.965079	7.23378	3.78526	0.0517058
SLC35G5	0.0697701	6.32545	3.78207	0.0518045
CHUK	0.724501	6.80247	3.77968	0.0518785
CRBN	0.590902	7.1717	3.77813	0.0519267
NRG2	0.979217	6.45647	3.77746	0.0519475
TMEM67	1.189	6.44767	3.77404	0.0520536
DNHD1	-0.955795	6.816	3.7738	0.0520612
GPM6A	-0.725925	7.41882	3.77051	0.0521636
CNEP1R1	-1.18252	6.61218	3.76652	0.0522885
CDC42BPA	-0.892553	6.86398	3.76213	0.0524259
ZNF668	1.0171	6.40819	3.75914	0.0525196
SCP2	0.748994	7.23553	3.75757	0.0525689
EDARADD	-1.30066	6.42865	3.75258	0.052726
MEIS1	1.75113	6.74265	3.75057	0.0527894
MRPS36	-1.03734	6.66375	3.74541	0.0529527
HSF2	0.855992	6.53543	3.74282	0.0530349
SENP8	0.525851	6.35387	3.73936	0.0531448
SCYL1	-0.860117	6.8421	3.73727	0.0532114
GZMH	1.35154	6.75124	3.73374	0.0533239
KIT	0.889954	6.30443	3.73295	0.0533491
BMP5	0.889954	6.30443	3.73295	0.0533491
DCN	0.889954	6.30443	3.73295	0.0533491
HSD3B7	0.889954	6.30443	3.73295	0.0533491
DDX19B	0.889954	6.30443	3.73295	0.0533491
TTC25	0.889954	6.30443	3.73295	0.0533491
ANKFN1	0.889954	6.30443	3.73295	0.0533491
ANKRD30A	1.11373	6.36292	3.7322	0.0533729
CLEC4E	-1.23746	6.49072	3.73117	0.0534059
TKTL1	0.954263	6.3394	3.73116	0.0534063
MDGA2	-0.819844	6.90016	3.73003	0.0534426
CYP4F22	0.904119	6.39523	3.72869	0.0534854
ANAPC10	0.582196	7.17512	3.72133	0.0537215
FER	-0.342886	9.13629	3.71899	0.053797
ASPN	-1.18565	6.38224	3.71751	0.0538447
GRWD1	0.95211	6.44748	3.71727	0.0538525
MYBPH	1.0441	6.39779	3.71692	0.0538636
RRP8	-1.11271	6.3529	3.71378	0.0539651
ARPC1A	-0.597781	7.29913	3.71231	0.0540124
NACC2	0.800338	6.66909	3.71222	0.0540155
MEGF9	0.500754	7.42422	3.70832	0.0541418
SLC5A6	0.946328	6.50933	3.70726	0.0541761
FAM161A	0.672256	6.35474	3.70564	0.0542289
NHSL2	-1.05412	7.01926	3.70218	0.0543415
MAEL	0.545629	6.29164	3.69577	0.0545507
LBX2	0.545629	6.29164	3.69577	0.0545507
SP9	0.545629	6.29164	3.69577	0.0545507
RP11-136C24.3	0.545629	6.29164	3.69577	0.0545507
ZNF80	0.545629	6.29164	3.69577	0.0545507
MYOZ2	0.545629	6.29164	3.69577	0.0545507
HIST1H1B	0.545629	6.29164	3.69577	0.0545507
ZFP57	0.545629	6.29164	3.69577	0.0545507
AL358852.1	0.545629	6.29164	3.69577	0.0545507
NUP62CL	0.545629	6.29164	3.69577	0.0545507
TNFSF15	0.545629	6.29164	3.69577	0.0545507
CCDC183	0.545629	6.29164	3.69577	0.0545507
CDNF	0.545629	6.29164	3.69577	0.0545507
ART4	0.545629	6.29164	3.69577	0.0545507
AC007906.1	0.545629	6.29164	3.69577	0.0545507
TMEM235	0.545629	6.29164	3.69577	0.0545507
POTEC	0.545629	6.29164	3.69577	0.0545507
DSG3	0.545629	6.29164	3.69577	0.0545507
IER3IP1	0.545629	6.29164	3.69577	0.0545507
CRYBB2	0.545629	6.29164	3.69577	0.0545507
SHISA8	0.545629	6.29164	3.69577	0.0545507
SPATA2L	-1.26714	6.40297	3.69391	0.0546114
CYP3A5	1.00141	6.39674	3.69222	0.0546668
RNF7	-0.916317	6.8522	3.69146	0.0546916
C5orf34	-1.17891	6.38203	3.68909	0.0547696
PRKAA1	0.546388	7.13321	3.68814	0.0548007
RPL28	0.474565	8.93719	3.68426	0.0549284
C1orf174	1.02822	6.40968	3.67983	0.0550744
KBTBD3	-1.25654	6.51645	3.67977	0.0550766
CCL2	1.06777	6.44226	3.67688	0.0551719
AJAP1	-1.17258	6.37364	3.67651	0.0551841
ANKRD55	1.44717	6.62411	3.67351	0.0552838
SMARCA1	0.613298	7.02399	3.67286	0.0553051
ANKRA2	-0.950061	6.91207	3.67254	0.0553158
ABCA6	1.62509	6.46941	3.67135	0.0553553
SIPA1L3	-0.352186	8.30257	3.6711	0.0553635
SEC14L1	-0.591134	8.21383	3.66908	0.0554309
SLC35F1	-0.822474	6.90744	3.66796	0.0554679
CELF2	-0.205016	10.9937	3.66472	0.0555761
ZNF71	1.06972	6.35941	3.66257	0.0556478
TNFRSF14	0.787847	6.70548	3.66223	0.0556589
SRGAP2	-0.265104	10.929	3.65781	0.055807
ZXDB	0.598622	6.30652	3.65625	0.0558591
SLC39A4	0.598622	6.30652	3.65625	0.0558591
LRRC34	0.424204	6.30634	3.65609	0.0558647
ZNF805	0.424204	6.30634	3.65609	0.0558647
PRR25	-1.18855	6.39626	3.6548	0.0559078
IAH1	-0.914836	6.83224	3.65446	0.0559192
HIGD1B	-1.18597	6.37503	3.65265	0.0559802
HNRNPM	-0.480307	7.91293	3.65095	0.0560372
C4orf47	-1.20878	6.39499	3.65069	0.056046
MERTK	-0.380408	9.16559	3.64966	0.0560808
RALY	-0.418422	7.86358	3.64953	0.0560852
IGSF22	1.07589	6.33921	3.64873	0.0561121
CECR2	-0.859948	7.16618	3.64327	0.0562964
JARID2	0.42444	8.39109	3.64315	0.0563003
NAPG	-0.822559	7.09142	3.64259	0.0563193
AGER	-1.15484	6.60074	3.63776	0.0564828
ZMIZ2	-0.885074	6.90047	3.63617	0.0565367
ZNF441	-1.22515	6.39908	3.63469	0.0565872
NUDCD2	-1.22085	6.60159	3.634	0.0566106
ATP13A4	-1.24103	6.38816	3.63146	0.056697
CDKN2C	-1.16837	6.37828	3.6309	0.0567163
IQCG	-0.613127	7.24933	3.63003	0.0567459
ISM1	-0.971243	6.33615	3.62997	0.0567478
UBTD1	-1.08869	6.68817	3.62742	0.056835
TMEM132C	0.867834	6.56538	3.62038	0.057076
MLLT11	-1.19719	6.64099	3.61987	0.0570934
EFCAB8	-1.07332	6.35985	3.61893	0.0571256
OVOS2	0.961368	6.44014	3.61656	0.0572071
MTX1	0.949986	6.44684	3.61632	0.0572154
HIST1H4C	-1.16418	6.37484	3.61552	0.0572427
RP11-321N4.5	1.08079	6.36265	3.61229	0.0573542
RPL27	0.629529	7.88118	3.60617	0.0575655
RCHY1	0.806882	6.8758	3.60248	0.0576934
SART1	-0.96472	6.74007	3.60234	0.0576982
PIAS4	0.715813	6.73734	3.59908	0.0578117
RUNX1	-0.245296	10.4022	3.59871	0.0578243
TMEM45B	-1.13007	6.37171	3.59837	0.0578361
ZNF280B	-1.18732	6.38587	3.58705	0.0582315
GPC2	-1.23232	6.41056	3.58385	0.0583438
CORO2B	0.932569	6.50605	3.58282	0.0583799
MORN1	-1.16838	6.38137	3.58055	0.0584598
HDHD3	-0.998699	6.82618	3.58052	0.0584608
ELP2	-0.545826	7.51329	3.58046	0.0584631
EBI3	-0.584616	7.76556	3.57896	0.0585159
ZNHIT1	0.73957	6.70331	3.57894	0.0585165
GSK3A	0.892242	6.51103	3.57769	0.0585607
MUL1	0.876556	6.51592	3.57742	0.0585702
ATOX1	0.614732	6.975	3.57691	0.058588
CRMP1	-1.22106	6.49892	3.57684	0.0585906
TACC1	0.300253	8.48978	3.57652	0.0586017
RECQL4	1.02097	6.36922	3.57627	0.0586108
THG1L	1.00707	6.35873	3.57577	0.0586283
NOXRED1	-1.15475	6.37513	3.57551	0.0586376
PSMC3IP	-1.23213	6.37307	3.57405	0.0586888
ZNF775	-1.1418	6.3736	3.57127	0.0587872
TMEM180	1.01025	6.3963	3.57063	0.0588102
HN1L	-1.22773	6.50579	3.56946	0.0588513
ADA	0.951813	6.34691	3.56736	0.0589258
2019-09-08	-1.14553	6.60597	3.56657	0.0589541
SLC2A10	0.923422	6.38531	3.56546	0.0589935
POLM	-0.914467	6.77984	3.56401	0.0590449
FAM131B	0.996341	6.38968	3.56365	0.0590579
COL25A1	-1.11259	6.5895	3.55957	0.0592032
C20orf196	-0.717148	7.51504	3.55893	0.0592259
PQBP1	-1.33921	6.53379	3.55784	0.0592648
C19orf54	-1.17486	6.37452	3.55519	0.0593594
GALNT12	-1.13379	6.38144	3.5507	0.0595203
EIF4EBP1	0.646229	6.84098	3.55049	0.0595277
DPM2	0.914169	6.53221	3.5474	0.0596388
TM6SF1	0.405195	7.84463	3.54662	0.059667
PPTC7	-0.839089	6.92666	3.54661	0.0596673
LRRIQ1	-1.26202	6.43505	3.54584	0.059695
DOCK9	0.851735	6.85862	3.54417	0.059755
EID1	-0.710386	7.56411	3.54156	0.0598491
MEGF8	0.779634	6.59139	3.53892	0.0599446
CBX5	-0.813496	6.90477	3.53715	0.0600085
UQCRH	-0.711601	7.2131	3.53604	0.0600487
L1CAM	-1.13533	6.36844	3.5353	0.0600755
ARHGDIA	0.635872	7.00288	3.53445	0.0601062
NUP54	0.571549	7.08369	3.53443	0.0601071
PHACTR4	-0.365393	8.28904	3.53318	0.0601522
RAPGEF3	-1.17236	6.37567	3.53307	0.0601562
CSNK1G2	0.649408	6.91906	3.53029	0.0602571
SLC25A44	0.988394	6.44925	3.53018	0.0602613
TCF3	0.865569	6.55061	3.52928	0.0602938
DENND1A	-0.268996	8.87574	3.52688	0.0603813
DMC1	-1.1536	6.3708	3.52013	0.0606277
TMTC3	-0.995497	6.74288	3.51919	0.0606622
PGPEP1	-0.779066	7.02807	3.5165	0.0607607
SRGAP1	-0.332346	9.7055	3.51602	0.0607784
NANP	-1.13943	6.37437	3.51444	0.0608364
TSPAN18	1.20131	6.47627	3.51344	0.0608729
ATG4A	1.02952	6.34174	3.51101	0.0609621
GPR89B	-0.972495	6.74757	3.51093	0.0609654
SNX5	-0.775179	7.03044	3.508	0.0610731
C1orf122	0.75805	6.63615	3.50382	0.0612276
RCE1	0.910855	6.38649	3.50257	0.0612735
CBR3	-1.21337	6.49352	3.50243	0.0612789
CC2D2A	-1.01582	6.6653	3.50215	0.0612893
TUBB1	2.46292	6.62405	3.50134	0.0613192
ANKRD28	1.15433	7.11122	3.49971	0.0613795
RNF169	0.43992	7.44847	3.49867	0.0614182
PIP5K1C	0.678101	6.98459	3.49566	0.0615299
EPB41L2	-0.228355	10.6863	3.49549	0.0615361
SSBP3	0.635922	7.4086	3.4939	0.0615953
G3BP1	-0.634255	7.28057	3.49131	0.0616916
ZBTB16	-0.70963	8.69738	3.49104	0.0617018
ARNTL	-0.646755	7.16484	3.4876	0.0618303
CTSH	0.507689	7.44857	3.48735	0.0618396
DENND1B	0.417285	7.57027	3.47952	0.0621327
ATP5G1	0.669644	6.88108	3.47938	0.0621381
RNF144B	-0.676838	8.32145	3.47453	0.0623204
RPL22L1	0.690415	6.88098	3.47008	0.0624883
SSBP1	0.583723	7.02622	3.46859	0.0625446
GPRC5D	1.01601	6.36857	3.46357	0.0627349
ADCK3	0.785203	6.72929	3.46293	0.062759
B3GALNT1	0.876449	6.60335	3.46043	0.062854
AK6	-1.20652	6.52342	3.45958	0.0628864
CDCA4	0.939745	6.43864	3.45917	0.0629018
PEX13	0.748369	6.66623	3.45668	0.0629967
GTPBP6	0.611544	7.01688	3.45556	0.0630392
TTLL9	-1.18369	6.39394	3.44964	0.0632656
CCDC64	-1.3669	6.52316	3.44536	0.0634297
IGSF21	-0.417666	8.75707	3.44532	0.0634311
CD36	1.96652	6.92229	3.44471	0.0634547
CPOX	-1.04064	6.65508	3.44268	0.0635324
IGFLR1	-1.02164	6.36292	3.43913	0.0636691
SIRT5	-1.18403	6.66067	3.43777	0.0637218
CASKIN1	1.00148	6.38279	3.43545	0.0638111
ARMC6	0.950108	6.48241	3.43388	0.0638719
PIN4	-0.678393	7.19596	3.43248	0.0639261
EIF4G3	-0.223937	9.81358	3.43177	0.0639537
DERL2	0.972176	6.50919	3.43121	0.0639751
NLRC4	0.614499	7.05365	3.42926	0.0640507
PCYT1B	-1.13678	6.37662	3.4264	0.0641617
LAG3	0.975292	6.36643	3.42639	0.0641621
WDR19	-0.957066	6.71599	3.4262	0.0641696
RELT	0.855544	6.5458	3.42585	0.0641834
HECTD4	-0.460127	7.82104	3.42515	0.0642104
RPS5	0.641877	7.77494	3.41925	0.0644404
NELFB	-1.13504	6.8277	3.41637	0.064553
ZDHHC24	0.75485	6.6783	3.41424	0.0646362
NCR3	0.91048	6.30773	3.40874	0.064852
TYMS	0.91048	6.30773	3.40874	0.064852
IGF2BP2	1.93597	6.70844	3.40461	0.0650143
GAREM	-0.508181	8.46355	3.40297	0.0650791
PPM1E	0.775798	6.74636	3.4016	0.065133
MUS81	-0.831788	6.85839	3.40141	0.0651406
ORAI1	0.887549	6.53673	3.39566	0.0653681
TMEM163	-1.16991	9.27089	3.38741	0.065696
C20orf24	0.720436	6.75634	3.38154	0.0659305
HRASLS	1.13876	6.3264	3.38142	0.0659352
KLHL35	-1.10755	6.36802	3.37849	0.0660527
ENTHD2	0.815467	6.6594	3.37828	0.0660608
CH507-9B2.1	0.633118	6.33737	3.37693	0.0661151
DNTTIP2	-1.00854	6.67625	3.37659	0.0661286
SFSWAP	-0.532908	7.62324	3.37482	0.0661997
CCDC13	-1.1728	6.3939	3.37387	0.0662379
NR1H3	-1.22854	6.50681	3.37123	0.0663441
SRP14	-0.793233	7.19086	3.36647	0.0665362
ARHGAP17	0.461369	7.50304	3.36641	0.0665385
MYO1E	-0.403597	8.39214	3.36634	0.0665414
IL1RAP	-0.630723	8.15641	3.36621	0.0665467
AMMECR1L	-1.20361	6.50724	3.36543	0.0665784
ARRB1	-0.370413	8.30949	3.36303	0.0666754
APOC1	0.639228	7.93488	3.36261	0.0666923
LSM4	0.578548	6.96227	3.36252	0.0666959
ASRGL1	0.795485	6.56305	3.36033	0.0667848
ARHGAP9	0.445754	7.35258	3.36027	0.0667873
WBP5	1.00761	6.52697	3.3564	0.0669442
EIF4A2	0.346305	7.93977	3.35599	0.0669611
GNGT2	1.00312	6.38733	3.35333	0.0670694
XPO6	-0.452363	7.74371	3.35266	0.0670967
ADAM28	-0.266392	9.85347	3.35245	0.0671051
PADI2	-0.563582	8.86377	3.35049	0.0671849
FUZ	-1.08904	6.36023	3.34414	0.0674447
SLC4A10	0.729865	6.67635	3.34411	0.0674459
PPP1R3C	0.859743	6.34198	3.34158	0.0675496
NWD1	0.946526	6.44574	3.34081	0.0675812
UTY	-0.796056	7.37171	3.34072	0.0675849
MTCL1	-1.08608	6.56106	3.33818	0.0676894
ABCA8	1.01401	6.4028	3.3364	0.0677626
COG3	0.727755	6.79593	3.33491	0.0678242
RTCB	-0.608545	7.57361	3.33461	0.0678365
CDKN2AIP	0.945741	6.40468	3.33447	0.0678423
DNAH6	-1.11521	6.3788	3.33437	0.0678465
SSR3	0.601441	6.97928	3.33343	0.067885
PSMA5	0.730828	6.75954	3.33152	0.0679641
NEXN	1.69837	6.9782	3.32983	0.0680337
GPR1	0.943537	6.34146	3.32833	0.0680959
TAC1	-1.04609	6.35022	3.32806	0.0681072
EBAG9	-1.07578	6.5927	3.32784	0.0681163
GARS	-0.891328	6.77804	3.32318	0.0683097
PHF21B	-1.10993	6.3697	3.32297	0.0683183
CRYM	0.800209	6.64591	3.32009	0.0684381
SART3	0.643572	6.95551	3.31426	0.0686811
RABAC1	0.554125	7.17583	3.31233	0.0687621
RAD54L2	-0.885403	6.92256	3.31131	0.0688046
FANCG	0.962591	6.40457	3.30783	0.0689504
PARD6G	-1.06556	6.35075	3.30614	0.0690213
AP1S3	-1.1899	6.50929	3.30406	0.0691089
LMBR1	-0.49522	7.52274	3.30333	0.0691396
DHX30	-0.857645	7.03494	3.30333	0.0691397
SREBF2	-0.371457	8.23037	3.30285	0.0691598
PRUNE2	-0.847924	6.84758	3.30078	0.069247
CALCB	1.04112	6.51922	3.3003	0.0692671
RANBP3	0.576671	6.93748	3.2998	0.0692883
DPP7	0.437636	7.42071	3.29895	0.0693242
XIRP2	1.81228	6.58429	3.29727	0.0693953
GSTO1	0.944763	6.83187	3.2963	0.0694359
IMPA1	-1.18377	6.51371	3.29571	0.069461
BLACE	1.11322	6.44268	3.29374	0.0695446
PRPSAP1	-0.636184	7.16651	3.29244	0.0695997
RUFY3	-0.372767	8.35042	3.28671	0.0698427
PCYT1A	0.683881	6.87017	3.2804	0.070112
CHMP6	0.830187	6.52646	3.28015	0.0701224
RRAGC	-0.955081	6.72741	3.2794	0.0701545
ATP5G2	0.419719	7.75862	3.27719	0.0702489
MAP1LC3A	0.876762	6.53952	3.27706	0.0702548
FMNL2	-0.289792	9.85599	3.27666	0.0702718
GPX3	-1.09772	6.37451	3.27577	0.0703099
TACR1	0.908122	6.34444	3.27487	0.0703483
BBC3	0.979492	6.42704	3.27299	0.0704292
TESC	-1.14111	6.66237	3.27117	0.0705074
ARMCX1	-1.05129	6.36574	3.27111	0.0705099
PDIA5	0.725929	6.75055	3.27033	0.0705434
TPX2	-1.06389	6.36957	3.2662	0.0707214
C9orf69	0.904074	6.45828	3.26271	0.0708719
ERLIN2	-1.10227	6.58494	3.26188	0.0709077
TAF9B	-1.06032	6.35804	3.25961	0.0710061
GS1-259H13.13	-0.506496	6.30569	3.25909	0.0710285
CCDC33	-0.506496	6.30569	3.25909	0.0710285
ITGA8	-1.06258	6.35822	3.25839	0.0710589
GNAZ	1.22012	6.54419	3.25768	0.0710898
C12orf42	-1.1765	6.81517	3.25649	0.0711414
GLRA3	-1.05713	6.35068	3.25431	0.0712358
LRRC2	0.850614	6.35973	3.25398	0.0712501
CTSK	0.984482	6.43527	3.25273	0.0713045
SPRED2	-0.449056	7.87847	3.25193	0.0713393
AMPD2	-1.10752	6.73393	3.24787	0.0715162
RANBP3L	-1.0648	6.35871	3.24454	0.0716617
DTD1	0.648465	7.10247	3.24021	0.0718515
CCDC154	0.915417	6.44938	3.23381	0.0721326
PRKAB1	0.900912	6.51992	3.23261	0.0721857
PTGDS	0.822752	6.8186	3.23204	0.0722107
SLC1A3	-0.279441	11.5726	3.23086	0.0722627
OMD	-1.09059	6.37412	3.22847	0.0723683
PLTP	-1.08691	7.25136	3.22646	0.0724573
GPR137B	-0.918479	6.86916	3.22365	0.0725815
RGS3	1.17214	6.55664	3.22333	0.0725957
PCBP4	-1.08616	6.37305	3.2228	0.0726192
WRAP73	0.804903	6.56466	3.22264	0.0726264
CAMK2B	-0.890243	6.80451	3.22142	0.0726804
TCAIM	-0.537158	7.56197	3.2214	0.0726815
NAA20	-0.55788	7.51349	3.22077	0.0727095
GALNT15	-1.0891	6.37904	3.21734	0.0728619
PREP	-0.578804	7.32995	3.21676	0.0728876
HIST1H4H	0.958092	6.43554	3.21617	0.0729141
CALD1	-1.1102	6.60015	3.21351	0.0730328
FAM234B	-1.09395	6.37387	3.21233	0.0730851
SH2D3A	-1.06349	6.36202	3.20882	0.0732424
UVSSA	-1.09768	6.674	3.207	0.0733237
ASGR1	1.07034	6.3077	3.20656	0.0733434
HCRT	1.07034	6.3077	3.20656	0.0733434
ALG10	-1.00224	6.36679	3.20491	0.0734175
PRPF31	0.620179	6.91773	3.20408	0.073455
ZNF317	-1.0531	6.59713	3.20389	0.0734635
THBS4	0.870931	6.52251	3.20295	0.0735055
CD68	0.576677	7.15367	3.19702	0.0737726
GABRB2	0.746649	6.74804	3.19296	0.073956
RPA3	0.780243	6.58353	3.19115	0.0740381
NRDE2	-0.741601	7.13335	3.19099	0.0740452
NT5M	1.19101	6.58706	3.19085	0.0740514
EPHB1	0.83035	6.58879	3.1889	0.0741398
STK11IP	0.806318	6.59302	3.18556	0.0742914
LPAR2	0.823634	6.53888	3.1849	0.0743215
FGD6	-0.999221	6.70185	3.18192	0.0744573
GREB1	-1.08051	6.37479	3.18145	0.0744788
RGSL1	0.73873	6.30446	3.18024	0.074534
FAM81B	0.73873	6.30446	3.18024	0.074534
AFAP1L1	0.73873	6.30446	3.18024	0.074534
CXorf40A	0.73873	6.30446	3.18024	0.074534
C20orf85	0.73873	6.30446	3.18024	0.074534
DDX28	-1.04417	6.35423	3.17853	0.0746116
PAPPA2	0.883996	6.45195	3.17508	0.0747695
TSPYL1	-0.781868	6.89541	3.17395	0.0748214
TSHZ1	0.813333	6.80262	3.17241	0.0748917
ARL6	-1.15502	6.49128	3.16972	0.0750153
CDC42	0.408492	7.60352	3.16934	0.0750328
TRIM23	0.689875	6.77582	3.16904	0.0750467
WNT5B	-1.23159	6.6259	3.1684	0.0750761
YARS2	-0.871997	6.79165	3.16601	0.075186
PHRF1	-0.982018	6.71454	3.16554	0.0752077
SYBU	-1.05415	6.56531	3.16543	0.0752124
FAM133A	0.706457	6.32339	3.16409	0.0752745
CCL28	-1.05269	6.35217	3.16404	0.0752767
NRSN1	-1.04867	6.35656	3.16095	0.0754192
CEP85L	-0.484632	7.79352	3.15886	0.075516
PITPNM2	0.658724	6.85928	3.15666	0.0756176
KLHL23	-1.09284	6.6027	3.15626	0.0756365
C11orf80	-0.688494	6.99872	3.15527	0.075682
MTF1	0.654898	6.79471	3.1544	0.0757224
ARV1	0.839686	6.54342	3.1539	0.0757458
NOC4L	0.962211	6.34402	3.15194	0.0758369
RHOT1	-0.33136	8.22898	3.15087	0.0758866
FANK1	0.838109	6.48798	3.15042	0.0759072
PRAF2	-0.567152	6.30454	3.14865	0.07599
TOM1L1	0.748318	6.8796	3.14715	0.0760595
BTLA	0.772968	6.30573	3.1463	0.0760992
CXCL10	0.772968	6.30573	3.1463	0.0760992
KCNS2	0.772968	6.30573	3.1463	0.0760992
RBM11	0.772968	6.30573	3.1463	0.0760992
RNF34	-0.579602	7.24904	3.14449	0.076184
HCG27	0.957759	6.44509	3.14416	0.076199
ORMDL2	0.850501	6.6039	3.14289	0.0762586
SPAG17	1.05873	6.30719	3.14065	0.0763634
TXNDC5	1.05873	6.30719	3.14065	0.0763634
NOVA2	1.05873	6.30719	3.14065	0.0763634
ACSL5	0.744494	6.59739	3.13961	0.0764121
SPESP1	-0.909545	6.71513	3.13767	0.0765032
FSCN1	0.44781	7.75062	3.13631	0.0765667
MAP2	0.804693	6.91078	3.13562	0.0765994
HSPE1-MOB4	-1.04232	6.35709	3.13161	0.0767877
FECH	-1.18661	6.51909	3.13028	0.0768506
LYN	-0.254456	9.62943	3.12917	0.0769027
SDPR	2.19889	6.52612	3.12634	0.0770365
PTCRA	1.49739	6.45356	3.12586	0.0770592
FAM114A2	0.850071	6.52472	3.1255	0.0770762
ASAH1	-0.339533	8.21988	3.12406	0.0771446
SHMT2	0.879515	6.50099	3.12335	0.0771782
HLA-DQB2	-1.02981	6.36197	3.12319	0.0771855
FLOT2	-0.545815	7.54759	3.12056	0.0773103
BATF	-0.915394	6.72318	3.1196	0.0773558
ATP5D	0.528478	7.14214	3.11818	0.0774234
AGFG1	-0.385533	8.12982	3.11749	0.0774562
ACIN1	0.3182	8.21928	3.11667	0.077495
C16orf13	0.769832	6.92688	3.11485	0.0775816
MARVELD2	0.725779	6.32626	3.11328	0.0776565
LHX4	0.822682	6.31158	3.11005	0.0778108
ARFGAP3	0.492403	7.24099	3.10965	0.0778298
RPS3	0.493856	8.52879	3.10909	0.0778564
PLPPR1	-0.965504	6.33802	3.108	0.0779084
WDR78	-1.00172	6.35676	3.10624	0.0779927
SCNN1D	-1.03433	6.35174	3.10384	0.0781079
ALS2	-0.90956	6.79623	3.10178	0.0782065
ZBTB11	0.660621	6.86615	3.10115	0.0782368
WSCD1	-1.11357	6.37389	3.09907	0.0783369
ADCK1	-0.705123	6.98936	3.09855	0.0783622
ARL2BP	0.960653	6.67209	3.09766	0.0784047
MARK3	-0.339223	8.63057	3.09745	0.0784152
UBXN2B	-0.73515	7.45755	3.09713	0.0784304
CSPG5	-1.03017	6.35667	3.09569	0.0785001
KHDRBS3	-0.478367	8.87821	3.09399	0.0785818
SCAF8	-0.38035	8.12791	3.09348	0.0786067
ATP13A3	-0.438132	7.74054	3.09296	0.0786319
TNFRSF4	-1.2325	6.40949	3.09048	0.0787517
FCRL3	-0.987323	6.36808	3.08941	0.0788032
JPH3	-1.03512	6.35825	3.08821	0.0788615
MMP28	-1.17037	6.5082	3.0879	0.0788768
ALKBH2	0.856621	6.35845	3.08639	0.0789496
DACT1	-1.01813	6.36382	3.0847	0.0790318
MFSD5	0.821593	6.51193	3.08387	0.0790721
ASB8	-0.991356	6.63226	3.08356	0.0790874
FIZ1	0.721796	6.32418	3.0835	0.07909
TRAIP	0.93504	6.30816	3.08309	0.07911
MYL4	0.93504	6.30816	3.08309	0.07911
AC010642.1	0.93504	6.30816	3.08309	0.07911
ZNF761	-0.897529	6.88072	3.08181	0.0791723
OGDHL	-1.03515	6.3571	3.07938	0.0792905
HIST2H2AC	-1.02836	6.36805	3.07866	0.0793257
CTTN	1.43785	6.56374	3.07191	0.0796557
MARCKS	0.366221	7.68025	3.0718	0.0796614
HEG1	-0.75989	6.99473	3.07122	0.0796897
MPV17	0.705683	6.68088	3.06854	0.079821
FAHD2B	-1.02857	6.35853	3.06742	0.0798761
RRBP1	0.632719	7.33599	3.06606	0.079943
CDK5RAP3	0.503258	7.693	3.06426	0.0800317
TES	0.821113	6.55335	3.06255	0.0801159
WIPF3	-0.779372	6.86657	3.05848	0.0803167
SV2B	-1.08213	6.57245	3.05736	0.0803723
PIGV	1.23283	6.36827	3.05719	0.0803807
MDC1	-0.999887	6.6768	3.05421	0.0805279
FBXL4	-0.63304	7.36803	3.05345	0.0805656
MR1	-0.629123	7.12369	3.05309	0.0805839
IKZF4	-1.02772	6.35502	3.04744	0.0808644
ZFP30	0.6848	6.87269	3.04733	0.0808701
MAP3K11	0.630782	6.91044	3.04567	0.080953
CSDE1	-0.528366	7.34056	3.04426	0.0810231
FAM86B1	1.03411	6.34343	3.04308	0.0810821
UBR5	-0.362523	8.22068	3.04273	0.0810997
MAGEC3	0.949203	6.32542	3.03946	0.0812627
PTK2B	-0.491198	7.73314	3.03841	0.0813155
C14orf166	-0.90392	6.72449	3.0374	0.0813659
LMBR1L	-0.849074	6.95912	3.03736	0.0813682
TRIAP1	0.963014	6.34268	3.03683	0.0813948
C4orf32	-0.814142	6.71627	3.03568	0.0814523
LRFN2	-1.03897	6.36117	3.03339	0.0815676
PPP2R4	-0.709845	6.93541	3.033	0.0815869
NDUFS4	-0.600046	7.23851	3.03284	0.0815952
RNFT2	-1.1023	6.38219	3.03076	0.0816999
NNMT	-0.847602	6.35074	3.02988	0.0817442
GAK	-0.496891	7.76379	3.02972	0.0817522
CKS1B	-1.06876	6.3756	3.02956	0.0817603
MEFV	-0.991694	6.37032	3.0292	0.0817782
SOCS1	0.924386	6.36028	3.02863	0.0818068
HPS1	0.523609	7.26318	3.02845	0.0818161
KNDC1	0.9212	6.44128	3.02639	0.08192
GOLGA4	-0.341342	9.19	3.02635	0.081922
LFNG	-1.02106	6.36349	3.02601	0.0819392
WHSC1L1	-0.392869	8.03775	3.02596	0.081942
SAFB	-0.585523	7.38648	3.0234	0.0820711
NLGN4Y	-0.940763	7.1802	3.01952	0.0822679
NYAP2	0.942222	6.32491	3.01786	0.0823523
TAS1R1	-1.02888	6.36255	3.01588	0.0824527
CHI3L2	-1.02303	6.35846	3.01455	0.0825204
CCL20	-0.906182	6.37437	3.01122	0.08269
PVRL2	0.896669	6.76445	3.00945	0.0827802
LYZL4	0.933265	6.32241	3.00856	0.0828259
SLC3A1	-1.00692	6.35386	3.00679	0.0829163
TMC5	0.834666	6.51329	3.00512	0.0830017
GLTSCR2	0.725726	6.77335	3.0009	0.0832183
SERPINF1	0.730806	6.63066	3.0001	0.0832594
SLC41A2	0.835692	6.52815	3.00007	0.0832608
PTCD1	-1.01995	6.35945	2.99627	0.0834567
DEDD	-1.1952	6.58509	2.99586	0.0834776
SLC10A3	0.934883	6.34929	2.99253	0.0836494
SLC16A5	-1.11963	6.49832	2.98954	0.083804
FAM21A	0.659228	6.7416	2.98856	0.083855
GPR108	-1.00653	6.35613	2.9885	0.0838579
RGS6	1.10341	7.15794	2.98644	0.0839645
AMOTL1	-0.984865	6.68139	2.98463	0.0840584
UBA52	0.521755	7.75333	2.98455	0.0840628
PLEKHF2	0.746588	6.58917	2.98454	0.084063
RBM5	0.406415	7.71365	2.98444	0.0840683
OLFML3	0.616971	6.82466	2.98193	0.0841986
FAM122C	0.7264	6.62119	2.98172	0.0842099
TMEM117	-0.403174	8.38729	2.98096	0.0842494
C1orf159	-1.09128	6.56883	2.98058	0.084269
VPS36	-0.524041	7.40437	2.97687	0.0844625
UNC45A	0.754457	6.61416	2.97541	0.0845386
LRRN2	-0.709961	6.32838	2.97533	0.0845429
ZDHHC13	-0.6373	7.09077	2.97496	0.0845624
TMEM50A	0.613366	6.99259	2.97455	0.0845838
TERF2	0.680263	6.75922	2.97273	0.0846788
SLC17A5	0.55036	7.3166	2.97039	0.0848016
TMEM37	-1.04857	6.36501	2.97035	0.0848033
UBXN2A	-0.585009	7.22334	2.96918	0.084865
OSBPL9	-0.420303	7.69544	2.96849	0.0849008
ABI1	0.332336	8.20037	2.9673	0.0849634
TNKS2	-0.455881	7.70851	2.96619	0.0850218
L3MBTL1	-0.950365	6.66924	2.96078	0.0853068
NLGN1	0.576432	6.96478	2.95884	0.0854091
FKBP8	0.618773	6.97294	2.95861	0.0854214
RPL6	0.380656	8.28047	2.95763	0.0854732
KAT2A	0.481993	7.3294	2.95513	0.0856052
FZR1	0.80629	6.58329	2.95479	0.0856234
SENP5	0.346635	7.86077	2.95425	0.085652
GAPVD1	0.392905	8.05898	2.95315	0.0857105
NDUFS1	-0.493981	7.42925	2.95284	0.0857268
NINJ1	0.457817	7.71556	2.95262	0.0857387
BRF2	-0.951129	6.33804	2.95089	0.0858304
KRT10	0.556953	6.95865	2.94906	0.0859277
ASIP	-1.00053	6.35139	2.94798	0.0859849
ITGBL1	0.935268	6.35898	2.94795	0.0859863
NARS2	-0.53893	7.55225	2.94777	0.0859964
C6orf226	-1.11731	6.48492	2.9452	0.0861332
DENND2C	1.68961	6.57459	2.94446	0.0861724
FBXO45	0.790277	6.52954	2.94272	0.0862655
C12orf65	0.821682	6.50033	2.9416	0.0863251
ST6GALNAC3	-0.408496	10.1203	2.93957	0.086434
TRNAU1AP	-0.617185	7.05668	2.93917	0.0864553
PTGES3	0.356032	8.03714	2.93649	0.0865989
RAPGEF6	0.880927	6.47304	2.93384	0.0867407
KPTN	-1.13058	6.49067	2.93284	0.0867948
CXCL3	1.81998	6.42168	2.93254	0.086811
BMP6	1.81998	6.42168	2.93254	0.086811
NFE2	1.81998	6.42168	2.93254	0.086811
ERAL1	-1.02634	6.56881	2.93103	0.086892
SERTAD3	0.768059	6.55167	2.92992	0.0869519
POU2F3	0.819617	6.30904	2.92928	0.0869863
RP11-145E5.5	-0.986954	6.35626	2.92532	0.0871997
ENO3	0.916062	6.3587	2.925	0.0872171
MAATS1	-1.06779	6.35984	2.92454	0.0872419
CFAP47	-1.07173	6.37297	2.92432	0.0872539
DNAJC17	-0.708366	7.02453	2.92336	0.0873059
PSAP	0.287144	9.609	2.91876	0.0875553
MTF2	-0.416369	7.71624	2.91824	0.0875833
SCN10A	0.737395	6.30413	2.91816	0.0875876
ZNF517	0.737395	6.30413	2.91816	0.0875876
C15orf48	0.737395	6.30413	2.91816	0.0875876
ANKS4B	0.737395	6.30413	2.91816	0.0875876
SYNE4	0.737395	6.30413	2.91816	0.0875876
WWC1	0.873593	6.41076	2.91706	0.0876472
TLE6	0.929644	6.35283	2.91692	0.0876551
TSPAN13	-1.17664	6.39369	2.91587	0.0877123
RSAD2	-1.03568	6.39154	2.91566	0.0877234
ZNF844	0.952472	6.38896	2.91395	0.0878163
NMI	0.687984	6.92703	2.91363	0.0878337
KCNJ3	-1.1464	6.49307	2.91347	0.087843
SLC25A16	-0.672262	6.99434	2.91091	0.087982
SLC9A3R1	-1.55734	6.52163	2.90854	0.0881115
TMEFF2	0.72704	6.59777	2.90699	0.0881965
PSMB6	0.733391	6.63126	2.90659	0.088218
CCDC171	0.622939	7.03829	2.90562	0.0882716
HMGA1	0.850574	6.52361	2.90241	0.0884473
LCMT2	-1.03649	6.36742	2.90199	0.0884701
CERS3	0.888976	6.39125	2.90169	0.0884865
TBC1D10A	-0.968175	6.65393	2.89887	0.0886417
ZNF41	0.648511	6.75909	2.89734	0.0887256
FANCB	0.822185	6.34818	2.89463	0.0888751
GLIPR2	0.63577	6.83423	2.89434	0.0888912
TMEM219	0.560984	7.23723	2.89396	0.088912
THUMPD1	-0.873863	6.93466	2.89161	0.0890419
RFPL3S	-0.950465	6.34858	2.88873	0.0892014
ZNF525	-1.14203	6.4634	2.88726	0.0892824
USPL1	-0.594087	7.26499	2.88553	0.0893786
SOWAHC	0.760769	6.3067	2.88421	0.0894518
WEE2	0.760769	6.3067	2.88421	0.0894518
RP11-762I7.5	0.760769	6.3067	2.88421	0.0894518
SLC22A5	-1.00589	6.35902	2.88271	0.0895355
PLEKHA8	-0.770562	6.92751	2.88261	0.0895408
MAST4	1.31393	6.98688	2.8824	0.0895525
SELL	0.910336	6.60822	2.88196	0.0895767
SCRG1	0.667544	6.75573	2.87709	0.0898483
LMNB2	-0.915905	6.33796	2.8761	0.0899038
SUFU	-0.355243	7.9981	2.87598	0.0899104
INTS8	-0.733799	7.05284	2.87532	0.0899473
PAK3	-1.14309	6.57973	2.87358	0.0900444
ZBTB45	-0.983414	6.36873	2.86443	0.0905579
TAMM41	0.473425	7.19883	2.86428	0.090566
CDK5	-0.807731	6.32736	2.86403	0.0905802
CKAP4	0.754064	6.56654	2.86384	0.0905913
HGS	-0.660352	7.01796	2.86282	0.0906484
OGFOD3	0.887598	6.42259	2.8623	0.0906777
TMEM102	0.90401	6.35639	2.8614	0.0907283
CALR	0.576803	7.79647	2.85837	0.0908997
ZNF136	0.769081	6.59192	2.85713	0.0909695
POLN	-0.787536	6.83047	2.85693	0.0909812
HSPA2	-0.98512	6.35554	2.85631	0.0910161
SRP68	-0.934671	6.63879	2.85377	0.0911601
LY6H	0.73218	6.62427	2.85203	0.0912586
PSMG2	-0.843709	6.75003	2.85122	0.0913044
BOLL	0.893659	6.31378	2.84787	0.0914949
IPO8	-0.675333	6.96869	2.84751	0.0915154
ILDR2	-0.996356	6.36391	2.8451	0.0916528
UCHL3	0.513066	7.04241	2.84341	0.0917493
TUBB2B	-0.476216	6.30683	2.84248	0.0918022
TTLL7	0.867662	6.83488	2.84225	0.0918155
IDH3G	0.782668	6.59776	2.84137	0.0918661
IPCEF1	-0.636328	7.18026	2.84031	0.0919265
RNF150	-0.565766	8.59786	2.83983	0.0919542
FAM65A	0.554331	6.95345	2.83879	0.0920133
CNPY3	0.390853	7.79288	2.83455	0.0922567
MAP1B	-0.779367	7.44969	2.8343	0.0922708
STAT1	0.644144	7.21546	2.83372	0.0923045
NELL2	0.727457	6.77376	2.83233	0.0923842
ARAP3	-1.11013	6.5069	2.83153	0.0924304
ORMDL3	0.761342	6.56242	2.82872	0.092592
USP33	-0.374191	7.97917	2.82758	0.092658
ABI3BP	0.71089	6.32372	2.82637	0.0927279
APOBEC2	0.71089	6.32372	2.82637	0.0927279
ZNF470	1.06211	6.4169	2.82494	0.0928102
LONRF2	-0.982983	6.55461	2.82488	0.0928136
MROH6	0.923992	6.39257	2.82464	0.0928278
SMG6	-0.426179	7.851	2.82255	0.0929487
MIEN1	0.572722	6.90406	2.82228	0.0929644
ZDHHC12	0.73374	6.59681	2.82051	0.0930666
TTLL11	0.529062	6.98801	2.81962	0.0931187
METTL2A	0.925512	6.38051	2.81936	0.0931333
RPP40	-1.0012	6.36449	2.81872	0.0931704
BLZF1	-0.797461	6.85844	2.81596	0.0933312
TMEM233	0.630722	6.32046	2.8158	0.0933404
CPTP	-1.04255	6.37638	2.81477	0.0934005
DCDC1	0.865973	6.51535	2.81229	0.0935449
TBL1XR1	0.255622	8.88928	2.81214	0.0935535
IFI27	0.943091	6.34627	2.81167	0.0935811
HNRNPA0	0.52303	6.98981	2.81138	0.0935981
BANK1	-0.863843	6.80696	2.81031	0.0936601
MYO10	-0.700772	7.09534	2.80936	0.0937158
SERTAD1	0.886337	6.40292	2.80698	0.0938548
MED16	0.745819	6.56603	2.80627	0.0938964
RP11-446E24.4	-0.948666	6.3609	2.80564	0.0939332
ESPL1	1.02681	6.34735	2.80462	0.093993
IGSF6	-0.71339	7.11366	2.80361	0.0940524
BRINP1	0.896267	6.37684	2.79938	0.094301
DAXX	0.766135	6.60724	2.79473	0.0945746
RPS16	0.36223	8.39911	2.79272	0.0946936
PBX2	0.640554	6.77843	2.79262	0.0946992
AGAP6	-0.652909	7.11083	2.78976	0.0948683
C12orf76	0.590854	7.17517	2.78948	0.0948849
NCOR2	-0.398629	8.31424	2.7894	0.0948898
TTC9B	-1.05062	6.43023	2.78892	0.094918
SLITRK5	-0.962154	6.35791	2.78842	0.0949478
ITGA10	-0.987733	6.35958	2.78778	0.0949857
RNASE6	0.617051	6.8132	2.78757	0.094998
KIAA1147	0.586301	7.54948	2.78704	0.0950297
MPC1	0.571323	6.96508	2.78605	0.0950883
PRPF39	0.569246	6.90943	2.78589	0.095098
C11orf68	0.892921	6.39339	2.78474	0.0951662
FTL	0.375463	10.8488	2.78337	0.0952476
ERO1A	-0.652116	7.05238	2.77873	0.0955237
COX5B	0.669258	7.12284	2.77745	0.0956001
RNF149	-0.467742	9.46827	2.77506	0.0957428
OASL	0.921733	6.34006	2.77428	0.0957896
CHST11	-0.255657	10.9954	2.77309	0.0958608
CCDC88B	0.455372	7.59206	2.77016	0.0960367
PNMA5	0.876006	6.52025	2.77015	0.0960374
DEF8	-0.893338	6.67167	2.77006	0.0960425
PNLDC1	0.862189	6.3393	2.77001	0.0960457
MRPL47	0.839473	6.47273	2.76951	0.0960755
KLB	-0.893989	6.34071	2.76766	0.096187
AP1G2	0.697377	6.85434	2.76742	0.0962011
SLC35E2B	0.847733	6.4667	2.76727	0.0962103
SKA2	-0.857549	6.8751	2.76699	0.0962273
ADPRHL2	0.621646	6.75495	2.76603	0.0962845
SF3B1	-0.388261	8.07398	2.76449	0.0963774
ZBED3	-0.857964	6.34322	2.76407	0.0964029
RINL	-0.989204	6.64853	2.76042	0.096623
RP11-290H9.2	1.23052	6.70688	2.75947	0.0966802
NFIX	0.72767	6.58789	2.75888	0.0967161
FCER1A	0.789241	6.31108	2.75491	0.096956
CHST8	0.789241	6.31108	2.75491	0.096956
PTRF	0.836746	6.33155	2.75469	0.0969699
TAGAP	0.515218	7.21214	2.75381	0.0970229
ELMOD1	-1.03364	6.56824	2.75372	0.0970282
SH2D3C	-0.611455	7.12311	2.75303	0.0970706
RAB27A	-0.661859	7.12532	2.75164	0.0971549
DIO2	-1.14159	6.43156	2.75115	0.0971846
C16orf71	0.853416	6.34643	2.75098	0.097195
ITM2A	-0.908361	6.35256	2.74891	0.0973206
NPIPA1	-0.786578	6.74923	2.74878	0.0973286
FAM214B	1.07933	6.59999	2.7486	0.0973395
FBXO2	-1.14434	6.48525	2.74604	0.0974956
GOLGA3	-0.672204	6.99766	2.74546	0.0975309
FOLR2	0.573445	7.0464	2.74457	0.0975854
LIPH	1.21448	6.40018	2.74063	0.0978262
ZBTB21	-1.10298	6.49102	2.74027	0.0978485
ZNF2	0.82459	6.51462	2.73998	0.0978658
PIBF1	-0.300122	8.43781	2.73944	0.0978994
APLF	0.664791	6.74458	2.73839	0.0979632
NUPR1	-1.48502	6.72647	2.73838	0.097964
MTURN	0.648333	7.11358	2.73785	0.0979965
AKAP5	-0.976458	6.35628	2.73577	0.0981245
CYLD	-0.467714	7.45214	2.73437	0.0982104
ASXL3	-0.891663	6.34163	2.73398	0.0982342
RAB31	-0.396676	9.10878	2.73225	0.0983409
NUP214	0.407375	7.55756	2.7314	0.0983928
PRR7	0.797967	6.34602	2.73086	0.0984262
TESK1	0.957593	6.42584	2.72705	0.0986613
ZNF561	-0.825403	6.76015	2.72627	0.0987097
DNM2	-0.340206	8.36618	2.72481	0.0988001
NBPF26	-1.09333	6.61098	2.72305	0.0989086
KIAA0319	-0.998009	6.36433	2.7224	0.0989493
MAU2	-0.625626	7.11884	2.72042	0.0990721
CPEB2	0.634217	6.75746	2.71987	0.0991064
CXCL16	0.488441	7.23488	2.71634	0.0993255
TRAPPC6B	0.552343	6.90546	2.71632	0.0993267
RP11-403P17.5	-0.98162	6.63402	2.71594	0.0993502
P2RY11	0.786269	6.56803	2.71544	0.0993814
CDKN1B	0.614545	6.86718	2.71514	0.0994002
LOXL2	-0.983495	6.56698	2.71478	0.0994225
ATP10A	0.852269	6.6988	2.71371	0.0994893
ADAM10	0.243594	8.85546	2.71177	0.0996104
CHRAC1	0.85549	6.41406	2.71137	0.0996352
XBP1	0.540603	7.54735	2.71054	0.0996872
TAF5	-1.00868	6.55863	2.71037	0.099698
GPR37	-0.913217	6.33861	2.71029	0.099703
ALPK1	-0.329513	8.30822	2.71005	0.099718
ICAM2	0.95995	6.65376	2.70772	0.0998635
KNOP1	-0.550457	7.28359	2.70645	0.099943
ZNF346	-0.72655	6.93486	2.70268	0.10018
MYPN	0.877246	6.39078	2.70159	0.100248
DISP2	-0.966883	6.35785	2.69914	0.100402
SPATA6L	-0.871519	6.34336	2.69769	0.100494
UCN	-0.890567	6.34346	2.69556	0.100628
USB1	-1.02201	6.55363	2.69502	0.100662
SMAD3	-0.542327	7.70368	2.69181	0.100865
AKAP11	-0.480401	7.3112	2.6871	0.101163
COX4I1	0.369798	7.84634	2.68587	0.101242
ERCC1	0.603665	7.02065	2.68534	0.101275
TMEM55B	0.650134	6.72424	2.68487	0.101306
ZNF567	0.776831	6.57214	2.68483	0.101308
C16orf96	0.917118	6.34317	2.68182	0.101499
PAPD5	-0.456935	7.48378	2.67852	0.10171
TCN2	-0.916042	6.33403	2.67851	0.101711
CDK15	0.836486	6.3083	2.67642	0.101845
PSMG1	0.836486	6.3083	2.67642	0.101845
UCP2	0.704589	6.90015	2.67443	0.101972
ZNF251	-0.551439	7.19467	2.67282	0.102075
MS4A6E	-0.977995	6.36279	2.67231	0.102108
CCNG2	-0.837646	6.83623	2.6706	0.102218
EIF2AK1	0.810329	6.9844	2.6703	0.102237
SLC44A5	-0.996169	6.44233	2.67002	0.102255
SV2C	0.925445	6.43741	2.66974	0.102273
TAPBP	0.432964	7.72934	2.66663	0.102473
PIK3CB	0.389213	7.48027	2.66608	0.102508
XPNPEP1	0.546932	7.00934	2.66507	0.102573
MIF4GD	0.65803	6.76061	2.66298	0.102708
FUT11	0.502566	7.06501	2.66187	0.10278
SECTM1	0.830734	6.37347	2.66032	0.10288
SPAG6	-1.05471	6.47988	2.66002	0.1029
MLST8	0.82716	6.57662	2.65884	0.102976
COLEC12	0.810509	7.22767	2.65854	0.102995
PPP1R10	-0.537602	7.13919	2.65772	0.103048
SPINT2	-0.971276	6.56625	2.65745	0.103066
PDLIM1	0.925195	6.32802	2.65741	0.103069
CHCHD7	0.673784	7.1043	2.6559	0.103166
SLC25A43	-0.869063	6.98146	2.65447	0.103259
PARP4	-0.347054	8.21253	2.65405	0.103286
AP3B2	1.03701	6.38841	2.65274	0.103372
RYR1	-0.307422	8.90614	2.6504	0.103524
CREB3L2	-0.412164	7.71085	2.64917	0.103604
YWHAB	0.433191	7.66099	2.64689	0.103753
ZNF224	0.68983	6.79869	2.64496	0.103879
ZDHHC6	-0.817498	6.77555	2.6449	0.103883
CXCR2	0.900323	6.32688	2.64289	0.104014
HDC	-0.78374	6.32038	2.64248	0.104041
ITGB4	-0.78374	6.32038	2.64248	0.104041
PLXNA3	0.81866	6.49545	2.64108	0.104133
NELL1	-0.870796	6.70949	2.63979	0.104217
INPP5K	-0.992244	6.57871	2.63941	0.104243
FAM57B	-0.891769	6.34726	2.63812	0.104327
GCNT7	-0.921488	6.34583	2.63779	0.104349
ADGRA2	-0.942908	6.35952	2.63652	0.104432
SOCS5	-0.671283	6.92602	2.63619	0.104454
SRPR	0.759159	6.53519	2.63464	0.104556
NBPF14	0.571763	7.22691	2.63455	0.104562
RP11-287D1.3	-0.781681	7.16837	2.63321	0.10465
ALDH1A1	0.784546	6.44698	2.63089	0.104803
R3HDM4	0.974739	6.361	2.62924	0.104912
CCDC18	-0.462539	7.49738	2.62793	0.104999
MIS18BP1	-0.360315	8.65825	2.62754	0.105024
GPRIN1	-0.88084	6.33903	2.62712	0.105052
UBE2N	0.497476	7.09024	2.6269	0.105067
CCHCR1	0.757545	6.57526	2.62668	0.105081
AVEN	-0.783927	6.96078	2.62603	0.105124
DGKG	0.605763	7.25788	2.62594	0.105131
ABCC2	0.887043	6.36264	2.62376	0.105275
SLC30A5	-0.593378	7.05527	2.62203	0.105389
C4orf51	0.842371	6.34317	2.62074	0.105475
DOLPP1	0.81964	6.44527	2.62037	0.1055
ATG12	-0.558914	7.12422	2.61885	0.105601
IFNLR1	0.552007	6.96974	2.61866	0.105614
TRPV4	-1.16149	6.57874	2.61791	0.105663
DSCR3	0.548122	7.19323	2.61669	0.105745
BORCS5	-0.592718	7.21568	2.61662	0.105749
COQ10B	-0.724036	6.91327	2.6166	0.105751
RAD51	-0.955282	6.35329	2.61552	0.105823
PHB	0.76798	6.78302	2.61392	0.10593
DHRS9	-0.827646	6.80753	2.61107	0.10612
ATF2	0.411148	7.31475	2.61005	0.106188
HES4	-0.877251	6.34254	2.60936	0.106235
MRPL21	-1.06064	6.48656	2.60902	0.106258
MFSD1	0.37203	7.58127	2.6074	0.106366
RPP25L	-1.03788	6.47093	2.60656	0.106422
FAM114A1	0.496488	7.12675	2.60481	0.10654
IQGAP2	0.575245	8.16868	2.6048	0.106541
SENP6	0.230751	8.663	2.60425	0.106578
NTRK2	-0.748734	6.83978	2.60308	0.106656
SEMA3E	-1.01794	6.37625	2.60143	0.106767
RP11-894J14.5	0.799897	6.47123	2.60087	0.106805
SURF2	0.918632	6.42822	2.60069	0.106817
RFT1	-1.0806	6.49441	2.59974	0.106882
MARS	-0.476653	7.40153	2.59896	0.106934
PIR	-0.979945	6.59196	2.59893	0.106936
CALM2	-0.91047	6.34075	2.59885	0.106941
DCAF4	-0.822263	6.34528	2.59779	0.107013
MAGI2	0.665424	7.50103	2.59738	0.107041
ALKBH5	-0.757168	6.97642	2.5967	0.107086
GRK7	-0.923507	6.34668	2.59652	0.107099
RABGGTB	-0.835768	6.70638	2.59582	0.107146
UBE3D	0.4681	7.6204	2.59444	0.107239
CX3CR1	0.513744	9.15463	2.59381	0.107282
USP7	0.461993	7.22865	2.58956	0.107571
PPFIA4	-1.04374	6.44857	2.58937	0.107583
C4orf46	0.882389	6.32335	2.58893	0.107613
DYNLT1	-0.588475	7.15067	2.58807	0.107672
APOL1	-1.03279	6.4384	2.58795	0.107679
UBAP1L	-0.796905	6.64724	2.58789	0.107684
TMED10	0.409867	7.51971	2.58667	0.107767
KCNJ1	-0.910608	6.34406	2.58658	0.107773
PADI4	-0.917693	6.34162	2.58627	0.107794
SOS2	-0.301906	8.21203	2.58535	0.107857
PEAR1	1.60897	6.38527	2.5851	0.107874
VEGFC	1.60897	6.38527	2.5851	0.107874
GNG11	1.60897	6.38527	2.5851	0.107874
GP1BA	1.60897	6.38527	2.5851	0.107874
RIN3	-0.281228	9.27573	2.5849	0.107887
ALG5	0.638623	6.7355	2.58208	0.10808
TSEN15	-0.848801	6.721	2.58181	0.108098
MFI2	0.855029	6.31255	2.58174	0.108103
RUNX2	-0.339862	8.82442	2.58171	0.108105
SPATA16	-0.91476	6.34017	2.58063	0.108179
APMAP	0.321733	8.09448	2.58052	0.108186
UNC13C	-1.03579	6.46548	2.5797	0.108242
C3orf62	-0.764753	6.8045	2.57967	0.108244
UBL3	-0.429099	7.86792	2.57918	0.108278
BCAS4	0.870032	6.43629	2.57894	0.108294
PRKCE	-0.385156	8.23193	2.57673	0.108445
ARC	-0.90041	6.35729	2.57387	0.108642
ARHGEF40	-0.423784	7.53795	2.57118	0.108826
RAN	-0.722529	6.93756	2.57069	0.10886
PEPD	0.585698	6.8225	2.56847	0.109013
LCORL	0.302271	8.45454	2.566	0.109183
DNA2	-1.03026	6.45354	2.56563	0.109209
ENTPD6	0.537571	6.94515	2.56533	0.10923
CHURC1	0.751001	6.31079	2.56499	0.109253
ADAMTS3	0.884917	6.34713	2.56448	0.109288
EIF2B3	-0.382709	7.80181	2.56261	0.109418
NARFL	-1.0213	6.68759	2.5605	0.109564
FAM134C	0.469614	7.12125	2.56017	0.109587
POGK	-0.866841	6.71914	2.55898	0.109669
MCCC2	-0.648941	7.05065	2.55843	0.109707
CDH3	-1.07397	6.49287	2.55729	0.109786
TYK2	-0.598293	7.077	2.55682	0.109819
LDB1	0.791607	6.47723	2.55612	0.109868
DHX32	-0.57331	7.13704	2.55597	0.109879
ADGRG5	-0.797243	6.7755	2.55596	0.109879
ZGLP1	-1.02995	6.4741	2.55591	0.109883
SMOC2	-0.901034	6.33525	2.55432	0.109993
CTC-490E21.12	-1.04408	6.48068	2.5524	0.110127
RNF114	0.413562	7.34412	2.55181	0.110168
KCNH4	-0.719571	6.33129	2.5507	0.110245
DEPDC5	-0.619696	7.08882	2.54988	0.110302
NBPF20	-1.04313	6.48196	2.54967	0.110317
GOLGB1	-0.455069	7.83965	2.54963	0.11032
PAPSS2	-1.00541	6.67503	2.54937	0.110338
VOPP1	-0.385108	8.68621	2.54839	0.110406
TBC1D9	-0.405101	7.9298	2.54742	0.110474
ZNF717	-0.696674	7.00827	2.54726	0.110486
ZNF727	-0.917265	6.34375	2.54717	0.110492
ZNF397	-0.593746	7.21384	2.54676	0.110521
TRMT5	-0.94119	6.3541	2.54608	0.110568
ADGRA3	0.507635	6.37562	2.54596	0.110577
AIDA	0.458942	7.16922	2.5454	0.110616
SERBP1	0.585454	7.11011	2.54454	0.110676
SLITRK4	-0.900616	6.3399	2.54349	0.110749
SLC39A13	0.84675	6.42059	2.54292	0.11079
FAM209A	-0.966068	6.35975	2.54199	0.110855
ZNF195	0.660135	6.72841	2.54175	0.110872
IFT74	0.582341	6.89893	2.54155	0.110886
BCL2L12	0.862394	6.39762	2.54112	0.110916
C2orf69	-0.971904	6.58233	2.54077	0.110941
PRPF40A	0.350964	7.85897	2.5406	0.110953
SIRT6	-0.792613	6.83634	2.5402	0.110981
EFHC2	1.41261	6.45396	2.5386	0.111093
CASP1	-0.714123	7.15999	2.5384	0.111107
SIGIRR	0.658747	6.82098	2.53725	0.111188
SLC15A2	-0.480479	7.88411	2.53668	0.111228
ATP1A1	0.430725	7.27294	2.53578	0.111292
FGD2	-0.371322	9.0198	2.5346	0.111375
ATP5E	0.406902	7.81168	2.53397	0.111419
ARHGAP23	0.969953	6.33328	2.53296	0.111491
TMEM218	-0.903618	6.63481	2.53237	0.111533
FLRT2	0.765632	6.61648	2.53148	0.111596
ZNF623	-0.739426	6.82938	2.53074	0.111648
DUSP5	-0.906184	6.34379	2.52913	0.111762
ACSBG2	0.832208	6.34303	2.52882	0.111784
SPCS3	0.431657	7.34258	2.52847	0.111809
VAPA	-0.41687	7.81179	2.52835	0.111817
ATL1	0.750116	6.65703	2.52768	0.111865
ABCC3	1.03634	6.90335	2.52716	0.111901
OCM	-0.932549	6.34455	2.52678	0.111928
SULT1C4	0.878895	6.41577	2.52472	0.112075
IL4R	-0.532446	8.14962	2.52398	0.112127
MB21D2	-0.706408	7.11427	2.52372	0.112146
PLXNA4	0.613164	6.75378	2.52279	0.112212
CCDC112	0.516668	7.19489	2.52093	0.112345
FAXC	-0.900708	6.34798	2.51963	0.112437
MYLK4	-0.913434	6.34215	2.51906	0.112477
TMSB10	0.356134	9.10809	2.51764	0.112579
AC092835.2	0.778647	6.53828	2.51759	0.112583
TBCE	-0.768115	6.80569	2.51752	0.112587
RPL39	1.20693	6.4762	2.51669	0.112647
ELMO3	-0.861316	6.34294	2.51669	0.112647
TAF1D	-0.333619	8.68559	2.51616	0.112685
PTMA	0.325934	8.631	2.51588	0.112705
ADORA1	-1.05934	6.48151	2.51352	0.112873
RPL26L1	-0.992224	6.55669	2.51025	0.113108
HSF2BP	-0.895137	6.34604	2.50907	0.113193
TMED4	0.678437	6.64938	2.50714	0.113331
EIF4EBP3	0.784165	6.34098	2.50708	0.113336
EGF	2.13133	6.58902	2.50661	0.113369
HAVCR2	-0.277462	8.69547	2.50579	0.113429
FXYD5	0.555742	7.41006	2.50524	0.113468
C6orf132	-0.915289	6.33547	2.505	0.113486
IVD	-0.503014	7.31468	2.50465	0.113511
CYBA	0.345289	9.08166	2.50292	0.113635
HSD17B8	-0.884324	6.33247	2.50251	0.113665
AMOT	-0.771929	6.743	2.50005	0.113843
SEC14L4	-0.903576	6.33466	2.49937	0.113892
KLHL28	0.468086	7.15662	2.49936	0.113893
ATP1B2	-0.895702	6.34673	2.49922	0.113903
SOX10	-0.886298	6.33851	2.4975	0.114027
TRIP12	-0.27841	8.34472	2.49621	0.11412
NPTN	0.381737	7.60576	2.49612	0.114127
NMNAT1	0.681292	6.87428	2.49455	0.114241
PHYHD1	0.798698	6.43368	2.49386	0.114291
TBC1D10C	0.774109	6.62318	2.49379	0.114296
ANO4	0.780706	6.40334	2.49266	0.114378
FURIN	0.736025	6.48692	2.49156	0.114458
TBCB	0.556004	7.09799	2.49049	0.114536
FAM171B	0.802184	6.4224	2.48833	0.114693
SETD4	-0.84655	6.71934	2.4883	0.114696
METTL2B	-0.898001	6.68453	2.48818	0.114705
SLC9B1	0.917199	6.37805	2.48787	0.114727
C11orf53	0.808085	6.30718	2.48745	0.114757
DNAJA1	-0.502114	7.59253	2.48732	0.114767
LCP2	-0.337906	8.46888	2.48721	0.114775
FAR1	0.388168	7.8654	2.48709	0.114784
OTUB1	0.606436	6.83589	2.48686	0.114801
F8A1	0.834107	6.39074	2.48628	0.114843
ST6GAL1	-0.218467	11.1824	2.4861	0.114856
ITGAE	0.568196	6.81306	2.48454	0.11497
EPHA2	0.806403	6.30911	2.48352	0.115045
SHBG	0.806403	6.30911	2.48352	0.115045
SPRY2	0.82385	6.42607	2.48198	0.115157
NISCH	0.513983	7.14097	2.48176	0.115173
CACNG3	0.787868	6.53406	2.48131	0.115206
WWOX	-0.252693	9.93598	2.48012	0.115293
SIN3A	0.520667	6.95765	2.47982	0.115315
SULT1B1	-0.844156	6.33883	2.47838	0.115421
S1PR1	0.981091	6.34583	2.47756	0.115481
RIC8A	0.720426	6.55079	2.47708	0.115517
CD63	0.453485	7.80205	2.47617	0.115583
DUSP23	0.768512	6.4832	2.47591	0.115603
TNIK	0.62112	7.82641	2.47583	0.115608
PAPPA	-0.887165	6.34427	2.47544	0.115637
OGFR	-0.54074	7.1707	2.47295	0.11582
MZT2B	0.633595	6.88021	2.47266	0.115842
SMG7	0.323642	7.75655	2.47245	0.115858
TCEAL2	-1.00748	6.56524	2.47131	0.115942
ZNF182	-0.881525	6.35959	2.46825	0.116167
RYR2	-0.675777	7.10131	2.46707	0.116254
KAT2B	-0.542291	7.92585	2.46624	0.116316
SLC25A46	0.44141	7.23126	2.46606	0.116329
FMNL3	-0.38424	8.97832	2.46403	0.11648
ZMYM5	-0.564778	7.36123	2.46232	0.116606
CLN3	0.688582	6.32573	2.45888	0.116862
GANAB	0.671417	6.98465	2.45827	0.116907
PYGO2	0.775658	6.47244	2.45745	0.116968
PEX11G	-0.842737	6.34438	2.4571	0.116994
NKAIN3	-0.933592	6.54131	2.45699	0.117003
LTB	0.787942	6.57609	2.45665	0.117028
NOX5	-0.83985	6.34287	2.45661	0.117031
HIST3H2A	-1.04588	6.47741	2.45517	0.117138
FAM106A	-0.893303	6.34204	2.45479	0.117167
STYK1	0.888489	6.37407	2.4546	0.117181
HLA-E	0.25467	8.7957	2.45348	0.117264
TEX43	0.733341	6.30942	2.45314	0.11729
YRDC	-0.936495	6.34884	2.45188	0.117384
DHX9	0.392213	7.56627	2.45001	0.117524
SAMD5	0.786549	6.49091	2.44966	0.117551
PCID2	0.518499	6.99016	2.44938	0.117572
SIPA1L2	-0.291708	8.41503	2.44848	0.117639
C12orf4	0.569127	6.82026	2.44762	0.117703
PRB2	-0.926979	6.35946	2.4466	0.11778
FSD2	0.818528	6.35062	2.44468	0.117924
PRC1	-1.01808	6.46642	2.4444	0.117945
IL1R2	0.875861	6.33101	2.44437	0.117947
AK3	-0.7047	6.92344	2.4443	0.117953
SERPINI1	-0.8437	6.90938	2.44388	0.117984
P2RY13	0.549884	7.34259	2.44069	0.118224
AKAP1	-0.826731	6.72415	2.43847	0.118391
NAALADL1	0.865402	6.35751	2.43727	0.118483
ZC3H3	-0.790544	6.68444	2.43589	0.118587
AAK1	-0.211672	9.19452	2.43492	0.11866
HSF1	-0.668467	6.95016	2.43399	0.118731
TGIF1	-0.911939	6.54458	2.43288	0.118815
ACKR4	-0.467964	6.3099	2.43191	0.118888
TYROBP	0.307863	8.65359	2.43175	0.1189
BASP1	-0.471461	7.74592	2.42887	0.119119
AP000769.1	0.798764	6.34262	2.42818	0.119171
MED8	0.791689	6.65057	2.4281	0.119177
CTAGE5	0.447897	7.09562	2.42403	0.119487
SLC27A1	0.42702	7.33353	2.42346	0.119531
MVB12A	0.670633	6.60644	2.42287	0.119576
PTCHD4	-0.628563	7.50473	2.42222	0.119625
TTLL12	-1.04196	6.48132	2.4193	0.119848
CREG1	-0.46291	7.51201	2.41903	0.119869
GRIN2A	0.706551	6.62669	2.41879	0.119887
FAM204A	-0.605598	7.0137	2.41757	0.119981
RP11-468E2.6	0.915911	6.33913	2.41723	0.120007
CDHR3	-0.912193	6.61951	2.41673	0.120045
SUGCT	0.533887	6.86974	2.4114	0.120455
ADCY3	0.748698	6.55125	2.41139	0.120456
INTS5	0.625542	6.33024	2.40981	0.120577
CMAS	0.644306	6.67195	2.40972	0.120584
HSPA12A	-0.994273	6.45894	2.40953	0.120598
FAM149A	-0.324638	8.71101	2.40952	0.1206
IL17B	-0.426697	6.31029	2.40928	0.120618
GLB1L3	-0.426697	6.31029	2.40928	0.120618
MIB2	-0.90897	6.53148	2.40872	0.120661
MTUS1	-0.302802	8.12029	2.40783	0.120729
TNIP1	-0.715519	6.7771	2.40769	0.120741
IRAK3	-0.355713	8.8104	2.40631	0.120847
ZNF491	-0.856681	6.35118	2.40616	0.120858
ABCA2	0.905781	6.43851	2.40593	0.120877
MTHFR	-0.588134	7.18507	2.40435	0.120998
ALG14	-0.923574	6.54384	2.40294	0.121108
HPSE2	-1.09636	6.48284	2.40263	0.121132
[truncated: 15,927 more rows]

## Sheet: oligodendrocyte
Gene	logFC	logCPM	LR	PValue
ARL17B	2.10578	7.08075	81.2886	1.95045e-19
DND1	1.79848	3.55055	36.4221	1.58894e-09
RP11-156P1.2	0.732458	5.20387	22.9167	1.69178e-06
ETV5	1.13349	5.49818	21.2856	3.95683e-06
HEXIM1	0.997999	4.59533	16.9859	3.76578e-05
METRNL	2.11384	2.78583	16.9377	3.86267e-05
OLFML2A	1.82476	2.90495	15.7541	7.21318e-05
LRRC37A3	0.502833	7.13544	14.6882	0.000126839
CRHR1	0.509819	5.60556	14.6179	0.000131661
ATP1B1	0.291535	9.30886	14.1691	0.000167089
FBXO8	0.83015	4.55647	14.0543	0.000177606
ZIC2	2.11553	2.65961	13.8953	0.000193285
C10orf2	1.56232	3.05236	13.7412	0.000209803
FAM98B	0.589315	5.16765	13.7009	0.000214356
ZNF536	-0.389377	10.0839	13.6938	0.00021516
FBRSL1	-0.66661	5.52399	13.6621	0.000218825
CDKN1C	0.597212	7.06758	13.4727	0.000242059
MAFF	1.18954	3.6896	13.3278	0.000261498
LRRC37A2	0.647269	5.9063	13.1923	0.0002811
HCFC1	0.727139	4.53761	13.1768	0.00028343
SCAF4	0.399887	5.96831	13.1191	0.000292303
GLUL	0.524922	8.97451	12.9346	0.000322562
RASGEF1B	0.796071	10.0795	12.9121	0.000326472
RAB13	-2.64167	2.78752	12.754	0.000355255
CCDC85B	0.594997	5.84429	12.6895	0.000367722
VIPR2	1.60195	2.92661	12.6329	0.000379012
IER5	1.06788	3.76196	12.5527	0.000395636
PPP2R1A	0.485685	6.27417	12.5125	0.000404238
ARRB1	-0.686223	6.69215	12.501	0.000406743
RFWD3	-0.738781	5.12517	12.457	0.000416422
GPRC5B	0.336735	9.80375	12.3067	0.000451334
ZNF768	0.875543	4.26038	12.2091	0.000475563
SLC38A2	0.722486	8.38446	12.1948	0.000479236
PIP4K2A	-0.176645	11.254	11.9207	0.000555147
NCAPG2	-0.887983	4.30862	11.895	0.000562859
LINGO1	0.766959	9.82877	11.6187	0.000652922
CHRNB4	0.947095	4.11247	11.6187	0.000652936
OTOS	1.70239	2.5505	11.5012	0.00069553
CXCR4	1.14013	4.48593	11.273	0.000786429
TUBB4A	0.506823	7.81852	11.2222	0.000808243
KANSL1	0.391159	8.5956	11.0701	0.000877307
SLC26A3	0.817277	8.93184	11.0137	0.000904403
APBB2	-0.304057	9.81748	10.9743	0.000923863
KLHL3	-0.451533	7.04593	10.9437	0.000939242
TOM1L2	-0.309761	8.50526	10.8561	0.000984722
PSG5	1.32859	2.61633	10.7078	0.00106684
TBC1D10B	0.595276	4.76032	10.6278	0.00111398
LTBP3	0.429878	6.486	10.6071	0.00112652
SIRPA	0.405355	6.27868	10.5448	0.00116513
TMEM30A	0.382843	6.84779	10.5144	0.00118446
OTUD7B	-0.209022	8.3145	10.4564	0.00122222
HILPDA	-1.30909	3.69069	10.452	0.0012252
SETD7	-0.546534	5.68344	10.442	0.00123183
TACC1	-0.244143	8.74227	10.3673	0.00128269
SUV420H2	-0.618974	5.83602	10.3554	0.00129099
PALM2	-0.418544	9.21964	10.3437	0.00129914
C1QTNF3-AMACR	-0.263803	8.42651	10.2751	0.0013484
RPL34	0.575778	6.91852	10.2734	0.00134959
SYMPK	-0.353004	6.40514	10.1984	0.00140559
CD86	1.85541	2.61161	10.1973	0.00140645
TUBA1B	0.433971	7.821	10.1701	0.00142735
CTNNA3	-0.320144	11.8802	10.1335	0.00145597
SLC16A12	1.67107	2.74481	10.1113	0.00147365
STAT3	-0.492512	7.0131	10.1074	0.00147673
WDPCP	-0.218513	8.75723	10.0779	0.00150061
AC016577.1	1.72394	2.55173	10.0773	0.00150109
RP11-1035H13.3	1.11224	2.55176	10.0543	0.00151995
FAM167B	1.69657	2.73877	10.0529	0.00152112
SAMSN1	1.64417	2.8007	9.89781	0.00165476
FNIP2	0.336395	8.16691	9.891	0.0016609
MED12	0.703851	4.25017	9.7721	0.0017718
SDK1	0.532626	5.49371	9.71756	0.00182515
NR4A1	1.18191	3.93102	9.68562	0.00185716
FAM71D	0.94082	3.58112	9.67835	0.00186452
SMIM10L1	-0.770371	4.34923	9.61583	0.00192908
C4orf48	0.53477	7.393	9.59843	0.00194744
UBE2L3	0.389801	6.63798	9.53653	0.00201422
SMIM1	-2.25907	2.74271	9.47563	0.00208219
SERPINH1	-1.80473	3.09438	9.41285	0.0021547
FAS	-2.21751	2.75115	9.35529	0.00222343
RPS19	0.435778	8.02191	9.31252	0.00227593
TGM7	1.85046	2.62333	9.30988	0.00227922
ZNF90	0.588574	6.98124	9.27143	0.00232756
CNR1	1.05673	3.30793	9.25634	0.00234682
TRIM47	0.858382	5.16036	9.24879	0.00235651
BDH2	-0.9105	4.04535	9.22462	0.00238783
FBLIM1	1.38459	2.94825	9.19045	0.00243282
ARMC9	0.609787	6.38727	9.13855	0.00250279
ZNF280A	1.1738	2.55097	9.09977	0.00255642
MND1	0.837294	5.34054	9.05472	0.00262017
MVP	-0.587968	5.39286	9.03226	0.00265257
CCDC108	1.44442	2.87292	9.02729	0.00265978
ZNF597	-1.65088	3.07094	9.02422	0.00266425
MTMR2	0.26931	7.56765	9.00843	0.00268737
ANKZF1	-0.463019	5.95024	8.97519	0.0027367
NPR2	-2.18818	2.68733	8.96349	0.00275428
P4HB	0.382722	5.9492	8.94638	0.0027802
PRSS16	1.77887	2.55065	8.89656	0.00285709
BCOR	0.482232	6.96284	8.87127	0.00289694
KDELC2	0.968636	3.43338	8.86934	0.0029
CD24	1.81896	2.6186	8.84417	0.00294027
FLVCR2	1.6886	2.72424	8.84262	0.00294277
RPS23	0.511541	7.60701	8.84142	0.0029447
IL1RAPL1	-0.243315	12.5521	8.839	0.00294861
MCCC1	-0.337907	7.03214	8.82127	0.00297739
ANKRD23	-0.35697	6.754	8.79094	0.00302731
PCSK6	-0.340743	9.36548	8.69319	0.00319402
PRKAG3	1.71208	2.54851	8.58683	0.00338602
AC015688.3	1.71208	2.54851	8.58683	0.00338602
RP11-574K11.31	1.80681	2.56722	8.5545	0.0034467
FAM20B	0.443607	5.23724	8.52492	0.00350316
FKBP9	0.857269	3.95819	8.48448	0.00358188
ACADSB	-0.388141	5.84323	8.47687	0.0035969
PRAF2	0.541013	4.95731	8.44217	0.00366618
FRS3	0.853165	3.82806	8.42016	0.00371084
SLC41A2	0.826248	4.08644	8.41356	0.00372433
LY6G5B	-2.07507	2.6597	8.38428	0.0037848
CACNA1G	1.32419	2.91735	8.37856	0.00379672
ATXN1	-0.214	9.67227	8.35947	0.00383683
RPL28	0.405838	8.21137	8.35243	0.00385172
RBM34	1.48755	2.80331	8.34652	0.00386426
MAPK4	0.757313	3.91966	8.30743	0.00394833
PRODH2	1.74962	2.60246	8.30284	0.00395832
TRIM71	1.44587	2.82031	8.29838	0.00396805
GALC	0.324246	5.98739	8.25358	0.00406717
RPS16	0.499701	7.51012	8.21681	0.00415041
RPS5	0.548536	6.98911	8.21302	0.00415909
2019-09-14	1.00487	3.57613	8.18135	0.00423232
RPS20	0.429779	7.18329	8.17123	0.00425601
TAAR6	0.79627	2.53351	8.16586	0.00426862
ARHGAP19	0.79627	2.53351	8.16586	0.00426862
NPIPA5	0.850946	3.73876	8.15462	0.00429516
LAMP2	0.269984	9.92712	8.14967	0.00430689
SLC26A10	-2.04491	2.72499	8.13955	0.004331
RPL35	0.444305	7.19901	8.12421	0.00436781
STAC3	-1.34295	3.2301	8.10994	0.00440233
SLC4A4	0.788526	3.80551	8.08178	0.00447126
CLDN11	-0.268976	11.1357	8.05959	0.00452634
RPL13	0.420001	8.47946	8.05959	0.00452635
LGR5	-0.465772	7.39644	8.04328	0.00456727
YBX2	1.21016	2.54977	8.02308	0.0046185
STARD7	0.382733	6.62854	7.98838	0.00470785
CYLC1	1.78214	2.58399	7.96896	0.00475862
IFI16	-0.502949	5.81703	7.96667	0.00476466
MMRN2	1.59309	2.72539	7.95888	0.00478521
CD59	0.619241	5.37589	7.95299	0.00480081
DUSP1	0.948412	4.52906	7.94422	0.00482411
FHIT	-0.246484	10.0383	7.93667	0.00484429
DCAF12	0.564208	4.54709	7.93343	0.00485297
USP19	0.600309	4.30176	7.91429	0.0049046
NEDD8	-1.85407	2.62298	7.90657	0.00492555
SUN2	0.352843	9.22285	7.9057	0.00492792
IWS1	-0.362059	7.42672	7.89585	0.00495483
PTGS2	-1.86777	2.62139	7.89044	0.00496969
RASA3	-0.563249	6.15983	7.85006	0.00508191
CRYBB1	-1.99277	2.70158	7.81996	0.00516723
RPL18	0.539907	7.83389	7.81935	0.00516899
H3F3C	1.2281	2.99046	7.79833	0.00522944
ZNF358	0.578616	5.16301	7.78932	0.0052556
FAM156B	1.53769	2.53336	7.75573	0.00535423
CDH15	1.53769	2.53336	7.75573	0.00535423
RPL8	0.484424	7.16571	7.74719	0.00537962
CTSO	-0.940267	3.93878	7.72556	0.00544444
LRRC63	-0.413275	7.47372	7.70108	0.00551877
C9orf91	0.753602	3.85108	7.68935	0.00555477
C9orf40	0.968065	3.33153	7.68726	0.00556121
ESYT1	0.592193	4.29756	7.67364	0.00560332
ZBTB18	0.5095	5.13218	7.66956	0.00561601
SDE2	0.677288	4.22496	7.64973	0.0056781
PAXBP1	0.248994	6.86249	7.64823	0.00568282
FGFR4	-2.01	2.68692	7.64793	0.00568374
RPS2	0.494938	7.41889	7.64739	0.00568544
NAMPT	0.501163	5.09334	7.64092	0.00570587
MACROD1	-0.631235	4.87427	7.62319	0.00576225
ZNF436	0.854242	3.59528	7.62009	0.00577216
C17orf107	1.69028	2.56526	7.61313	0.00579449
GPM6B	0.177939	11.5689	7.59472	0.00585394
DCAF5	-0.299264	6.48977	7.57406	0.00592144
TMEM144	-0.199076	10.9979	7.51798	0.00610863
MTRNR2L12	0.699545	4.70997	7.51341	0.00612414
RPL9	0.872339	4.64101	7.45596	0.00632268
COBLL1	1.16596	3.02046	7.4252	0.00643166
NARF	-0.391016	5.91225	7.41472	0.00646923
GOLGA8N	-0.848466	3.96484	7.41461	0.00646963
RPS6KA2	-0.510404	7.13825	7.39852	0.00652776
FAM71E1	1.38205	2.83105	7.39451	0.00654232
HLA-A	0.659683	5.53113	7.39229	0.00655041
EVA1C	-0.46351	8.33331	7.3531	0.00669473
SIGMAR1	0.659644	4.17289	7.33149	0.00677569
PRPH2	-1.45348	3.0722	7.32457	0.00680181
LEMD1	1.12723	3.07658	7.30413	0.00687964
ELSPBP1	-1.72889	2.88696	7.30387	0.00688064
POMK	-0.839767	3.85307	7.27985	0.00697323
CASZ1	-1.42949	3.13062	7.27753	0.00698225
HERC2	-0.200772	7.75892	7.26802	0.0070193
CTXN1	1.04686	3.16333	7.2642	0.00703428
RP11-544M22.13	-1.87508	2.87568	7.26154	0.00704469
ZNF215	1.46922	2.73435	7.24913	0.00709355
HSPA6	-1.8975	2.70276	7.24703	0.00710185
PRKACA	0.398734	5.35573	7.23054	0.00716736
OAS3	1.56381	2.64286	7.22414	0.00719295
KANK1	-0.23044	8.90599	7.2204	0.00720798
WFS1	0.74149	4.07122	7.22028	0.00720847
SRRM2	0.302138	7.9042	7.20244	0.00728044
DAZAP2	0.381453	7.00275	7.20175	0.00728326
TMEM165	-0.269163	10.4328	7.19022	0.00733019
ANK2	-0.26161	10.5184	7.18801	0.00733924
MAGEC3	-0.557827	5.88753	7.15545	0.00747366
NAP1L4	-0.250392	7.35157	7.15427	0.00747859
TCEAL1	0.663203	4.98814	7.15398	0.00747976
SMAD2	0.276574	7.01199	7.15174	0.00748911
ERBB3	-0.349201	7.66321	7.13403	0.00756347
SEC16B	0.898338	3.353	7.12848	0.0075869
CAV2	0.738791	4.48216	7.09739	0.00771962
STYX	0.528694	4.53314	7.09414	0.00773364
SPR	1.02609	3.26411	7.08116	0.00778988
OSBPL1A	-0.226839	9.30652	7.06144	0.00787605
SSR1	0.270835	6.89247	7.06021	0.00788147
KHSRP	0.446822	5.89516	7.0536	0.00791063
DISC1	-0.382598	6.40416	7.03005	0.00801531
MT3	0.651981	7.68046	7.02537	0.00803628
RNF10	0.310454	6.20372	7.01741	0.00807211
TFB2M	0.737615	3.80462	6.99461	0.00817554
PPIA	0.375917	7.62147	6.98757	0.00820776
ZBTB48	0.650942	4.02672	6.98044	0.00824053
KCNJ5	-1.89916	2.66788	6.97853	0.00824935
RPL37A	0.425897	7.02556	6.96932	0.00829191
MAP7	-0.178862	10.9682	6.95581	0.00835475
GRID1	-0.274601	9.04342	6.94507	0.00840505
RP1-317E23.6	1.63487	2.59529	6.94402	0.00840999
FA2H	-0.235468	9.27932	6.9189	0.00852896
PPP4R2	0.256635	7.59421	6.91827	0.00853193
TNFRSF10A	1.05172	3.1773	6.91506	0.00854728
PIM3	0.536221	6.4535	6.90336	0.0086034
CES3	-1.85355	2.69137	6.90078	0.00861581
RPS18	0.495569	6.63544	6.89879	0.0086254
HSPD1	0.432673	6.37343	6.89249	0.00865585
RPL36	0.46589	6.80572	6.87129	0.00875913
AGMO	-0.653745	6.35217	6.87122	0.00875946
CASQ2	-1.68268	2.89714	6.86154	0.00880708
ITPKB	0.304618	7.70421	6.85612	0.00883381
CDKN1B	0.443313	6.55508	6.85071	0.00886063
CRYBA4	1.59241	2.58276	6.8261	0.0089835
ST18	-0.191993	11.5917	6.81958	0.00901635
DPYSL2	0.233018	9.2792	6.81902	0.00901922
PTGER2	-1.89641	2.68963	6.81403	0.00904445
ZBTB16	-0.384766	8.53509	6.81389	0.00904516
GTF2IRD2B	-0.410739	6.66865	6.81132	0.00905817
LPAR3	1.22228	2.90178	6.8064	0.00908316
EFCAB3	0.738056	5.06322	6.80487	0.00909097
ARF1	0.298748	6.89087	6.80376	0.0090966
SPP1	0.383858	10.0219	6.79767	0.00912771
PHACTR3	-0.222725	9.01374	6.79484	0.00914217
RPL38	0.430096	7.00773	6.79348	0.00914915
HSPA1L	0.95882	3.38062	6.78012	0.00921785
ARRDC2	0.490746	6.56305	6.77407	0.00924919
POTEC	2.09434	2.55393	6.75883	0.00932846
KLK11	2.09434	2.55393	6.75883	0.00932846
ZNF784	-1.38936	3.10286	6.75661	0.0093401
CKAP2L	1.22569	2.91396	6.75612	0.00934268
TGM6	1.40711	2.78296	6.71662	0.00955184
SLC22A5	-0.966266	3.68046	6.7127	0.00957289
KBTBD6	0.453229	5.14069	6.7022	0.00962941
HES1	1.42968	2.75764	6.68368	0.00972998
SORD	-0.647617	4.62133	6.68192	0.00973957
ASB4	1.00588	3.37352	6.68018	0.00974908
GOLGA6L4	-1.8398	2.6372	6.66063	0.00985662
C11orf16	-1.85349	2.66184	6.65243	0.00990208
COLEC10	1.22756	2.8652	6.64937	0.00991911
CD2BP2	0.418576	5.15153	6.64887	0.00992185
ADGRG3	1.48778	2.69662	6.64774	0.00992817
CELSR2	0.350573	6.31635	6.64317	0.00995368
ZNF365	-0.347091	8.44387	6.63734	0.00998629
HEATR3	-0.60966	4.77291	6.62881	0.0100343
FAM65B	0.707178	3.96588	6.62317	0.010066
MID1IP1	0.580082	8.2287	6.6143	0.0101163
NFIX	-0.210178	8.27773	6.60771	0.0101538
IER3	1.50028	2.69104	6.60143	0.0101897
GIP	1.58824	2.61797	6.597	0.010215
PRDM11	0.587028	4.37512	6.59646	0.0102182
RNASEH2B	-0.374829	6.11152	6.59278	0.0102393
RHOBTB2	0.852482	3.47503	6.59268	0.0102399
HGFAC	1.57895	2.58681	6.58865	0.0102631
KLHL32	-0.246254	9.88447	6.53545	0.0105746
SLC25A30	-1.80892	2.83609	6.53543	0.0105746
PDE3A	0.954247	3.44642	6.5327	0.0105909
LINC00493	1.04628	3.08475	6.48664	0.0108688
FABP6	1.2116	2.89695	6.47743	0.0109253
EI24	0.324991	6.00509	6.47209	0.0109582
CWH43	1.49358	2.57027	6.46521	0.0110007
BFSP1	-1.77715	2.78513	6.46224	0.0110191
ZFP36L2	0.459041	6.10761	6.46091	0.0110273
HINT2	0.706583	4.36718	6.44865	0.0111037
C3AR1	-1.80812	2.68452	6.44637	0.0111179
SERPINA12	-1.81461	2.67389	6.43167	0.0112103
PCDH9	-0.158542	13.0814	6.42471	0.0112543
NID1	1.00939	3.11495	6.42043	0.0112815
CECR2	-0.269779	7.69606	6.41673	0.011305
RPS13	0.460447	6.83994	6.41477	0.0113175
2019-03-01	-0.16035	10.4882	6.40993	0.0113484
GTF2IRD1	-0.645128	6.04037	6.40172	0.011401
CBFA2T3	1.17301	2.91238	6.39228	0.0114618
IRS2	0.315161	6.90387	6.39191	0.0114642
NPDC1	-1.45505	2.92509	6.38809	0.0114889
P3H3	0.822565	3.57034	6.37055	0.011603
AC013461.1	0.718704	3.81823	6.36223	0.0116575
RPSA	0.414603	7.38561	6.34949	0.0117415
AC073657.1	1.5467	2.63057	6.34792	0.0117519
UGT8	0.184411	9.52572	6.34199	0.0117913
SLC30A1	0.933748	3.2638	6.33457	0.0118407
TRIM67	-1.82104	2.70206	6.33117	0.0118634
THNSL1	0.843991	3.37726	6.33055	0.0118676
IL9R	-1.54986	2.58625	6.31678	0.0119601
ATP5EP2	0.643673	5.11412	6.31319	0.0119843
CCDC86	0.858104	3.60622	6.30938	0.0120101
EEF1D	0.347606	6.81704	6.29741	0.0120914
TEX101	1.43824	2.71027	6.29092	0.0121358
PPP2R3A	-0.233005	8.02748	6.26317	0.0123273
MEX3D	0.665497	4.22321	6.25657	0.0123734
MEAF6	0.32142	5.691	6.24494	0.0124549
VRTN	0.991624	3.28098	6.22868	0.0125698
PCSK1	1.03456	3.05554	6.21346	0.0126783
NOP9	1.54949	2.59358	6.2107	0.012698
DNALI1	1.11432	3.02893	6.20907	0.0127097
ZSCAN18	-0.37957	6.5351	6.20618	0.0127305
FAP	0.730275	3.77944	6.20394	0.0127467
SRXN1	1.56793	2.58711	6.19258	0.0128287
EIF4H	0.328957	6.54448	6.16756	0.0130114
DLC1	-0.267488	9.51416	6.1512	0.0131323
HNRNPA2B1	0.294645	8.50405	6.14836	0.0131534
LCNL1	0.471507	4.83719	6.14464	0.0131811
RAP2A	0.390221	5.6257	6.14248	0.0131972
MEST	-0.981746	3.87653	6.13766	0.0132333
KBTBD8	1.19026	2.885	6.13658	0.0132413
ARHGAP12	0.393905	6.25582	6.13444	0.0132573
LACC1	-1.39678	3.03076	6.12442	0.0133327
LIPG	1.40189	2.72535	6.10556	0.0134757
GPRASP2	0.795205	3.56002	6.09969	0.0135206
MRPL17	0.612527	4.08255	6.09892	0.0135264
SRM	0.520656	4.47519	6.09155	0.013583
AAMP	0.480094	5.25853	6.08601	0.0136256
CAV1	1.06927	4.45942	6.08163	0.0136595
TPP1	0.372053	6.04414	6.07979	0.0136737
KAZN	-0.294068	8.85897	6.07488	0.0137118
PUF60	0.396063	5.96069	6.06647	0.0137772
EIF4G2	0.400755	6.27874	6.0613	0.0138176
AUTS2	-0.201384	10.3497	6.06	0.0138278
GBP3	1.55438	2.60319	6.05567	0.0138617
ACTR6	0.392305	5.17955	6.05223	0.0138888
CCDC122	-0.375815	7.1678	6.05017	0.013905
CD6	-1.59815	2.86603	6.03775	0.0140031
STEAP1B	0.364382	6.92387	6.03711	0.0140082
RAB29	0.541356	4.38443	6.01599	0.0141768
ANKRD36C	-0.21874	7.73108	6.01477	0.0141867
PPP2R5D	0.572598	4.15988	6.00876	0.014235
FAM107A	0.81613	3.49196	6.00616	0.014256
GUK1	0.331739	7.01874	6.00332	0.014279
CERS2	0.407026	6.49056	5.99575	0.0143404
SLC22A14	-1.26486	3.22694	5.97567	0.0145045
FAR2	0.554043	4.78697	5.97306	0.014526
CR1	-0.80674	5.0833	5.96794	0.0145683
IRF2BP2	0.310394	7.25755	5.95166	0.0147034
RSPH10B2	1.24283	2.82988	5.93927	0.0148072
AC100821.2	-1.74585	2.64163	5.93413	0.0148504
TRAF4	0.362803	5.38758	5.93204	0.014868
RGS3	-0.493919	5.30439	5.93059	0.0148803
FAM219B	-0.482933	4.7616	5.92156	0.0149567
OTOA	1.06247	2.99517	5.91297	0.0150298
WDR55	0.640137	3.88925	5.89642	0.0151717
FAM229B	-0.365283	6.0213	5.87849	0.0153269
VWA1	0.350648	7.69014	5.87546	0.0153533
PVRL1	0.303215	6.59898	5.86201	0.0154711
CD163L1	0.429014	6.36311	5.86077	0.015482
RAB40A	1.02287	3.06008	5.85906	0.0154971
CLEC19A	1.46436	2.57977	5.85798	0.0155066
CBWD3	0.649676	3.925	5.85479	0.0155347
SPEG	0.94579	3.13776	5.84443	0.0156264
SRRM3	0.691122	4.01525	5.84099	0.015657
ANKRD65	0.431909	5.64358	5.83784	0.0156851
MARVELD3	-1.08697	3.27548	5.83489	0.0157114
PLEKHA6	0.465806	6.5043	5.827	0.0157821
BHLHE41	0.345293	6.32131	5.81261	0.0159117
YWHAQ	0.249591	8.17567	5.80535	0.0159775
SLC47A1	0.677796	4.95057	5.80521	0.0159787
ZNF250	-0.651263	4.08278	5.7959	0.0160636
KIAA0930	0.286155	8.96918	5.79412	0.0160799
MARVELD2	0.820557	3.4854	5.7914	0.0161048
GPX4	0.354396	6.62898	5.78853	0.0161311
CTB-133G6.1	0.897575	3.45593	5.78794	0.0161365
AGO4	-0.302254	6.70467	5.78213	0.0161899
D2HGDH	-0.387617	5.49577	5.77494	0.0162563
MYH1	-1.67575	2.61979	5.75513	0.0164406
FAM182B	-0.406056	6.02417	5.74214	0.0165626
PSAT1	0.311781	7.07158	5.73037	0.016674
CCL25	1.1824	2.9089	5.72893	0.0166877
MRFAP1	0.452033	6.73477	5.72308	0.0167434
ZNF699	-0.802601	3.89578	5.7225	0.0167488
YY1	0.270836	6.85531	5.71705	0.016801
SLC5A9	-1.03745	3.8926	5.71633	0.0168078
LCP1	-0.813782	3.7514	5.71243	0.0168452
SLC6A20	1.44446	2.65849	5.71235	0.016846
ANKIB1	-0.193545	9.39243	5.70863	0.0168817
LTN1	0.27646	6.06285	5.70018	0.0169631
FGFRL1	-1.16222	3.18766	5.69674	0.0169965
DHX9	0.257883	6.59976	5.69073	0.0170547
LTBP2	1.26785	2.81224	5.68998	0.017062
RAB20	-1.70491	2.67627	5.67847	0.0171743
ING1	0.703254	3.75281	5.67586	0.0171999
FZD7	1.50633	2.62008	5.67301	0.0172279
TSPAN12	-1.5809	2.67275	5.67292	0.0172288
XPOT	0.33168	5.45534	5.65922	0.0173639
MANSC4	-1.70047	2.67187	5.65865	0.0173695
CSRP2	1.42397	2.79607	5.65762	0.0173797
TMEM40	1.07073	2.95627	5.65666	0.0173892
RPL13A	0.383628	8.11542	5.65056	0.0174498
GPI	-0.474546	7.20286	5.65023	0.0174531
TUBA1A	0.296573	9.56427	5.64443	0.0175109
TMEM243	0.67341	4.14945	5.63884	0.0175669
CACNA1H	1.48121	2.62188	5.63529	0.0176024
C9orf64	0.744113	3.61551	5.63333	0.0176221
CLTC	0.203977	7.26772	5.62808	0.017675
ARL6IP6	-0.28374	6.21426	5.62073	0.0177492
BTBD16	0.583398	4.32635	5.61887	0.0177681
ERP29	0.399574	5.51573	5.6152	0.0178054
RPL27	0.437628	6.51624	5.61141	0.0178439
CAMTA1	-0.177663	8.29649	5.60775	0.0178812
MEI4	0.774778	3.45368	5.60661	0.0178929
MPRIP	-0.211753	7.61182	5.59687	0.0179926
ZBTB3	-0.617321	4.26704	5.58793	0.0180846
RPLP1	0.442676	7.98348	5.58493	0.0181157
AAED1	0.619775	3.95602	5.58037	0.0181629
FAM134A	0.361298	5.72924	5.575	0.0182186
ESRRB	-1.12577	3.28541	5.57172	0.0182528
CLDN14	0.875924	3.31381	5.56892	0.018282
TMEM242	0.456018	4.90142	5.56327	0.0183411
OSGIN1	0.861198	3.42241	5.55309	0.018448
KIAA1456	0.774385	3.55238	5.54862	0.0184953
COX7A1	0.872229	3.24081	5.54471	0.0185366
EXT1	-0.250234	7.13339	5.52447	0.0187523
DDX5	0.246181	8.61232	5.49868	0.0190308
INO80D	0.340712	6.77962	5.49177	0.0191062
CIDEC	-1.64713	2.65767	5.48836	0.0191435
KLK6	0.341986	7.36673	5.4877	0.0191507
TNRC6A	-0.156222	8.15953	5.48668	0.0191619
WTIP	0.885673	3.26496	5.48511	0.0191791
CNEP1R1	-0.65642	4.19273	5.484	0.0191913
PSAP	0.275165	8.82933	5.48153	0.0192184
SYNJ1	0.267458	5.94019	5.47998	0.0192355
C4orf47	0.498777	4.68962	5.47653	0.0192735
FAM83G	1.46016	2.58154	5.47499	0.0192905
C1orf131	-0.534271	4.9565	5.47237	0.0193194
MON1B	0.704589	3.76416	5.47199	0.0193236
SETMAR	-0.499177	4.73358	5.46928	0.0193536
RPL22	0.45596	5.24485	5.46211	0.0194331
CTD-2349B8.1	1.30566	2.7346	5.45806	0.0194783
AL365181.2	-0.998787	3.43681	5.45744	0.0194851
TMEM45A	0.565148	4.13257	5.45659	0.0194947
BMI1	0.406599	5.71822	5.45469	0.0195159
RPS3	0.402417	7.42203	5.44536	0.0196204
OTUD1	0.747322	3.78338	5.44424	0.019633
SFRP1	0.407049	5.98458	5.43623	0.0197232
GCNT2	0.746081	3.54636	5.4331	0.0197586
SV2A	0.330976	5.59249	5.42941	0.0198004
ABRACL	1.04919	2.94815	5.42648	0.0198336
GPHN	-0.172695	9.59384	5.42575	0.019842
WBSCR27	-1.73493	2.71167	5.42464	0.0198545
HYI	0.628934	4.25064	5.42409	0.0198608
TMEM161B	-0.375921	5.48237	5.42112	0.0198946
TFAM	0.494841	4.7659	5.40621	0.0200653
CPNE2	-0.236425	7.35738	5.40479	0.0200816
DIP2C	-0.147884	9.72036	5.40162	0.0201181
GALNT16	0.715334	3.72945	5.39839	0.0201554
HECW2	-0.209779	9.0175	5.39713	0.0201699
ALDH1A1	0.966875	3.17023	5.397	0.0201714
RPS15	0.375684	8.50403	5.39499	0.0201947
MAT2B	0.502678	4.89138	5.39244	0.0202242
NRM	1.2024	2.84477	5.38954	0.0202578
OTUB1	0.328324	5.455	5.38702	0.0202871
TYRP1	-1.62535	2.62538	5.38213	0.0203441
TM4SF18	1.47803	2.77021	5.37945	0.0203753
PRNP	0.259828	8.42771	5.37814	0.0203906
RBP2	-1.28138	2.58468	5.3687	0.0205013
TMEM38B	0.393932	5.27906	5.36774	0.0205125
GFOD2	-0.671738	3.99195	5.36604	0.0205325
ANGEL2	0.322166	5.76098	5.3641	0.0205554
MCMDC2	0.605877	4.95344	5.35938	0.0206111
PPM1F	-0.756755	3.83096	5.35753	0.020633
NUDT16	0.569295	4.10478	5.35007	0.0207214
TIMP2	0.186376	7.43452	5.34709	0.0207568
SPATA6	-0.240588	8.20759	5.34676	0.0207608
MAPK10	-0.22374	7.62462	5.34302	0.0208054
MYLPF	0.747986	4.27789	5.34021	0.0208389
STEAP2	0.714417	3.55908	5.33375	0.0209163
MZT1	0.557951	4.32332	5.32985	0.0209632
PPP2R2B	-0.308491	11.8453	5.32698	0.0209978
KIF23	-1.6057	2.76508	5.32443	0.0210285
C17orf104	0.808	3.32236	5.31544	0.0211372
PARD6A	0.821187	3.34088	5.31511	0.0211413
MB21D1	0.891746	3.18256	5.31461	0.0211474
ATP6V1G1	0.420089	5.71339	5.30567	0.0212561
MAMDC2	0.432799	6.6739	5.30283	0.0212908
SPIRE1	-0.275125	7.04127	5.30237	0.0212964
UHMK1	0.318315	5.55488	5.29658	0.0213674
XPO5	0.37755	6.97451	5.29621	0.0213719
RPS9	0.353759	7.81696	5.29455	0.0213923
ADGRB2	0.428476	5.22507	5.29413	0.0213975
SH2D4A	1.12269	2.87903	5.29185	0.0214255
SLAMF9	0.561807	2.53206	5.2907	0.0214396
MT1HL1	0.561807	2.53206	5.2907	0.0214396
SLC6A19	0.561807	2.53206	5.2907	0.0214396
MUC5B	0.561807	2.53206	5.2907	0.0214396
CCDC87	0.561807	2.53206	5.2907	0.0214396
EXOC3L4	0.561807	2.53206	5.2907	0.0214396
CTB-50L17.14	0.561807	2.53206	5.2907	0.0214396
MB	0.561807	2.53206	5.2907	0.0214396
DNER	0.200069	8.19184	5.29015	0.0214464
IMPDH1	-1.14046	3.19169	5.28647	0.0214918
AK7	-0.691111	4.13158	5.28528	0.0215065
PYGO2	0.489271	4.39575	5.27985	0.0215736
MBD3	0.443961	5.20654	5.27586	0.0216231
TRIM68	0.817862	3.32786	5.26219	0.0217936
RALA	0.312506	6.09498	5.26113	0.0218069
ANP32B	0.367786	5.67341	5.25962	0.0218258
KPNA5	0.327094	6.2972	5.25324	0.0219059
GABRA3	0.600021	4.30762	5.24898	0.0219597
TPGS1	0.458685	4.75556	5.24219	0.0220455
ANOS1	0.671494	3.67959	5.2398	0.0220758
PAX8	1.11756	2.85358	5.23457	0.0221423
EOGT	0.595517	4.0628	5.23257	0.0221677
TRIM28	0.434886	5.75912	5.23163	0.0221797
KCTD14	1.2972	2.7176	5.2294	0.0222082
ANKFN1	0.855843	3.37863	5.22349	0.0222838
ARIH2	-0.192792	7.68999	5.21382	0.0224081
NABP1	0.903204	3.12539	5.21231	0.0224275
RPS27	0.469654	6.76182	5.20189	0.0225623
CSRNP2	0.457144	4.67444	5.20039	0.0225818
LNP1	-0.943262	3.38261	5.19919	0.0225975
TCL1B	-1.60441	2.70542	5.19156	0.0226969
SLC45A4	-1.26924	3.02053	5.19151	0.0226975
CRADD	-0.238934	8.25921	5.19061	0.0227092
ZNF24	0.285869	7.50854	5.18842	0.0227379
TRIM5	0.689184	4.21796	5.18839	0.0227383
POLD3	-0.337066	5.94094	5.18544	0.0227769
GARNL3	-0.276842	7.87516	5.17997	0.0228488
PLCB3	-1.05927	3.22823	5.16343	0.0230673
ABT1	0.583448	3.98709	5.15863	0.0231311
BCL7B	-0.47903	4.78436	5.15141	0.0232275
SERINC1	0.22642	7.56578	5.14958	0.023252
DSTYK	0.244816	6.49976	5.14941	0.0232542
SQSTM1	0.25477	7.26902	5.13585	0.0234366
MYBL2	0.938562	3.07503	5.13435	0.0234569
ANP32E	0.619564	3.93554	5.13154	0.0234948
CD200R1	-1.50052	2.63591	5.12788	0.0235445
NCAPD2	-0.368148	5.30609	5.12405	0.0235964
BMF	-1.43111	2.60122	5.11921	0.0236623
EYA1	1.01253	3.01221	5.11601	0.023706
ZNF385D	0.555934	4.65818	5.1154	0.0237143
KIF22	0.487298	4.42175	5.11505	0.0237192
XAGE5	-0.738152	2.55025	5.11504	0.0237193
NPFFR1	0.910267	3.45852	5.11443	0.0237277
FAM153A	0.76196	3.39106	5.11278	0.0237502
RPL23A	0.419896	7.49967	5.11067	0.0237791
HIBCH	-0.170092	8.39995	5.10893	0.0238031
CTD-3105H18.14	0.670619	3.67733	5.1029	0.0238859
CD52	-1.54773	2.61953	5.10091	0.0239133
NR2F6	0.625016	4.05316	5.09935	0.0239349
AGO2	-0.216161	7.42752	5.09749	0.0239604
GAS2L3	1.12843	2.87208	5.09351	0.0240155
TBL1X	-0.290185	7.08248	5.09265	0.0240275
LTB	-1.29798	2.57098	5.08869	0.0240824
PROKR1	0.784181	2.53249	5.08303	0.0241611
CHRNG	0.784181	2.53249	5.08303	0.0241611
OR9A2	0.784181	2.53249	5.08303	0.0241611
CYP26C1	0.784181	2.53249	5.08303	0.0241611
APOF	0.784181	2.53249	5.08303	0.0241611
SLC16A11	0.784181	2.53249	5.08303	0.0241611
GRB7	0.784181	2.53249	5.08303	0.0241611
KCNG2	0.784181	2.53249	5.08303	0.0241611
UTP15	0.713737	3.50315	5.08297	0.024162
KBTBD7	0.415471	5.13425	5.07633	0.0242546
PDCD7	-0.548271	5.56211	5.0739	0.0242887
ABCC2	-0.773955	3.71494	5.07115	0.0243273
FOXP2	-0.774238	3.96713	5.06978	0.0243464
CTRB2	-1.47448	2.60677	5.06659	0.0243913
TLN1	0.432614	5.11165	5.05985	0.0244863
C19orf35	-1.51813	2.67011	5.05379	0.0245721
GRAMD4	0.633128	3.73256	5.04845	0.0246479
MFSD11	-0.359215	6.76344	5.04568	0.0246875
RPLP2	0.378672	7.85474	5.04151	0.0247469
DNAH10	0.663763	3.66245	5.03785	0.0247992
RAI2	-1.45194	2.84317	5.0335	0.0248616
SLC35D2	-0.287943	7.50359	5.03192	0.0248843
DDX25	0.587502	4.37769	5.03062	0.024903
TINAGL1	-0.518196	2.53267	5.02953	0.0249186
ASCL5	-0.518196	2.53267	5.02953	0.0249186
IRF6	-0.518196	2.53267	5.02953	0.0249186
TISP43	-0.518196	2.53267	5.02953	0.0249186
HIST1H4I	-0.518196	2.53267	5.02953	0.0249186
IL13RA2	-0.518196	2.53267	5.02953	0.0249186
GOLGA8J	-0.518196	2.53267	5.02953	0.0249186
ST20-MTHFS	-0.518196	2.53267	5.02953	0.0249186
OR1E1	-0.518196	2.53267	5.02953	0.0249186
CCDC8	-0.518196	2.53267	5.02953	0.0249186
TRUB2	0.418983	5.32641	5.0284	0.024935
FABP3	0.563659	4.10722	5.02761	0.0249463
NRXN3	-0.391224	11.1205	5.02335	0.0250078
DIEXF	0.473948	4.45535	5.02142	0.0250356
UGT2B15	1.10318	2.85609	5.01881	0.0250734
CYB5R2	0.456392	4.78192	5.01707	0.0250986
F12	1.21813	2.76449	5.01641	0.0251082
EML2	-0.234549	7.48391	5.01606	0.0251132
XKR4	0.47141	4.64198	5.01123	0.0251834
BTF3L4	0.266874	5.8156	5.00787	0.0252323
DLGAP4	0.385749	5.12808	4.99775	0.0253803
HYKK	1.26508	2.73239	4.99375	0.025439
ZNF708	-0.291396	8.52373	4.98958	0.0255003
HECA	0.489536	4.60887	4.98626	0.0255493
PDZD9	-1.04969	3.25741	4.98431	0.0255781
GLT1D1	0.685981	3.58519	4.9816	0.0256183
HDAC7	-0.385549	5.17576	4.98157	0.0256187
LY6D	1.34838	2.58826	4.98005	0.0256412
ZNF813	-0.689339	3.87099	4.96771	0.0258248
BANF1	0.451685	5.67626	4.96768	0.0258252
ZBTB20	-0.14188	10.834	4.96301	0.0258951
KLK10	-1.53193	2.63393	4.95933	0.0259502
GLIS2	-1.57973	2.74847	4.95907	0.0259541
CA2	0.474821	8.86352	4.94848	0.0261136
MYL5	0.933537	3.04371	4.94386	0.0261835
TRPC1	-0.292661	7.40186	4.94329	0.0261922
SH3GL3	-0.222495	10.1032	4.94219	0.0262089
CC2D1A	-0.282564	6.55803	4.93836	0.026267
P4HA3	-0.804169	4.10619	4.93805	0.0262717
RPUSD4	0.573301	3.93507	4.92648	0.0264481
CSNK1G3	0.294044	5.6292	4.92217	0.0265142
ADCY3	-0.38093	6.06339	4.9192	0.0265598
ASTN2	-0.301922	8.62777	4.91157	0.0266773
PLEKHM1	-0.358891	5.55331	4.90937	0.0267114
POLR2F	-0.337215	9.92345	4.90375	0.0267985
CNTN4	0.481418	5.17585	4.89898	0.0268725
KIF6	-0.23131	8.72538	4.89777	0.0268914
REC114	1.02475	2.93714	4.89699	0.0269036
RPL32	0.399035	7.53453	4.88614	0.0270731
ZCCHC3	0.49053	4.52427	4.88591	0.0270768
LPAR5	-1.14606	3.09293	4.8857	0.0270801
KLRB1	-1.49801	2.62263	4.88054	0.0271611
ALDH1L2	0.507658	4.22208	4.86712	0.0273731
LILRB2	1.27403	2.72073	4.86272	0.027443
ATG101	0.524992	4.43384	4.86234	0.0274491
CCND3	0.439998	5.42752	4.86228	0.02745
PLCL1	-0.13171	10.8116	4.85929	0.0274977
NR3C1	0.176319	7.88418	4.85839	0.027512
TMEM258	0.359725	7.02461	4.85268	0.0276032
TPST1	-0.23243	6.67839	4.84874	0.0276664
GALNTL5	1.21761	2.74021	4.84864	0.027668
MMP2	-1.5778	2.63966	4.84591	0.0277118
ZDHHC23	1.0807	2.86979	4.84173	0.027779
CANX	0.259776	7.25414	4.83949	0.0278151
RP11-192H23.4	-0.58685	4.40353	4.83574	0.0278756
ADAM10	0.174389	8.32929	4.83535	0.0278819
GBP2	-1.49195	2.64672	4.83235	0.0279305
SUPT3H	-0.175425	7.65013	4.83178	0.0279398
GDA	0.494167	4.4792	4.82813	0.027999
RYR1	0.668333	3.75268	4.82011	0.0281295
ANGPTL4	0.710053	3.5625	4.81451	0.0282212
CMPK1	0.363438	5.10618	4.80953	0.0283028
RP5-1028K7.3	1.4737	2.59099	4.80468	0.0283826
TPT1	0.34161	7.24601	4.8025	0.0284185
AK2	0.330381	5.60307	4.79746	0.0285017
SOWAHA	0.617667	4.82798	4.79699	0.0285095
MS4A10	1.36076	2.61424	4.79281	0.0285788
EXOC6B	-0.177345	10.0623	4.7808	0.0287788
THTPA	0.507456	4.33871	4.77909	0.0288073
PAQR3	0.425772	4.92798	4.7698	0.0289632
ZC3H3	0.410394	4.97503	4.7689	0.0289784
CLC	1.14054	2.81976	4.7616	0.0291015
IL17RE	-1.33316	2.90802	4.75786	0.0291648
RP11-106M3.2	-0.296361	7.07286	4.75688	0.0291814
UAP1	0.642037	3.74134	4.75436	0.0292241
PKIG	-0.372447	5.4837	4.75077	0.0292852
PLEKHA4	0.96454	3.12664	4.72945	0.0296503
RPS24	0.356555	6.9551	4.72811	0.0296735
CD226	-0.400117	5.14928	4.72697	0.0296931
PTK2	-0.196291	10.2035	4.72598	0.0297102
ZKSCAN1	-0.268561	8.59205	4.71325	0.029931
UBE2H	-0.221249	7.36195	4.7132	0.0299319
MCRS1	-0.392055	5.21571	4.71189	0.0299546
NFATC2	0.652578	3.63598	4.71063	0.0299767
BCL9	-0.46278	4.85092	4.70963	0.0299941
ITGB4	-0.798003	4.55344	4.70843	0.0300151
RAP2C	-0.683527	3.8794	4.69993	0.0301638
RP11-545J16.1	1.28429	2.69523	4.69891	0.0301817
INTS1	0.406925	5.36406	4.69764	0.0302041
EGFL6	1.16895	2.75542	4.69633	0.0302271
RERE	-0.17055	9.53982	4.69602	0.0302325
PRAMEF26	1.299	2.58842	4.69207	0.0303021
EPN3	-1.48785	2.62129	4.69121	0.0303172
MAGT1	0.29143	5.88967	4.68967	0.0303445
RRH	0.81372	3.23694	4.68671	0.0303968
FBLN5	0.751421	3.32277	4.68508	0.0304256
C11orf53	1.22973	2.58496	4.683	0.0304624
RPS21	0.545481	4.40778	4.67527	0.0305998
PIPOX	0.595692	3.7604	4.66947	0.0307034
ANKRD34C	-1.48605	2.60292	4.66699	0.0307478
DSCAML1	-0.209439	9.32902	4.66584	0.0307684
KARS	0.38711	5.07586	4.66548	0.0307748
EEF1A1	0.370213	8.43384	4.66291	0.0308208
ABCC11	1.02368	2.93102	4.66166	0.0308434
IFI6	0.489072	4.35095	4.66142	0.0308477
NPIPA7	1.28011	2.67097	4.66116	0.0308524
HMGA2	0.957198	2.98962	4.65968	0.0308789
RNF157	-0.306175	6.39682	4.65357	0.0309891
ZCCHC18	0.871637	2.5867	4.65335	0.030993
SCRT1	0.814196	3.20689	4.65249	0.0310085
KDM6A	-0.195901	8.22698	4.64596	0.0311268
CHRNB2	1.08269	2.8506	4.64574	0.0311307
KIF21A	-0.240771	7.14773	4.63479	0.0313299
MAP1LC3B	0.365271	6.00837	4.63328	0.0313576
CCL26	0.921917	3.11285	4.6282	0.0314505
MRPL40	0.509475	4.90933	4.62673	0.0314774
LAIR2	-1.49795	2.62588	4.62436	0.031521
JUND	0.404772	7.29255	4.62336	0.0315394
PDCD2	-0.520053	4.66072	4.6232	0.0315423
C12orf66	0.536667	4.23503	4.61826	0.0316333
PCNP	0.30332	6.40581	4.61706	0.0316555
AES	0.322444	6.23744	4.6162	0.0316714
SLC39A5	-1.08674	2.56872	4.61422	0.031708
PFN1	0.446821	6.55743	4.60872	0.0318098
ARRDC5	1.41984	2.59221	4.606	0.0318603
GPA33	1.18747	2.73156	4.60577	0.0318645
ST8SIA5	-0.504226	4.58726	4.605	0.0318789
CTSV	-1.17678	3.00261	4.60441	0.0318899
DPYD	-0.2598	10.4318	4.60335	0.0319095
BCAM	-1.50309	2.62261	4.60232	0.0319287
CATSPERD	0.805966	3.54936	4.60017	0.0319688
CLEC3A	1.38872	2.58276	4.59325	0.0320982
ALS2CR12	0.67978	3.57826	4.59184	0.0321246
AGPAT4	-0.396298	8.54737	4.59087	0.0321427
DUS3L	0.559782	3.94898	4.58811	0.0321945
TRPM6	-0.485823	5.53385	4.58762	0.0322038
TMEM81	0.85282	3.15637	4.58746	0.0322068
DUSP8	0.530557	4.08847	4.58714	0.0322128
IQCF3	-1.09882	2.5673	4.58299	0.0322908
ZDBF2	-0.967577	3.2745	4.58118	0.0323249
NOP10	0.444706	4.85912	4.57556	0.0324311
MARCKS	0.560338	4.2216	4.56492	0.0326331
SUPT4H1	-0.557926	4.64856	4.559	0.0327461
CTBP2	-0.295227	6.92781	4.55889	0.0327482
TAS2R1	-1.27891	2.58446	4.5526	0.0328688
PRSS50	1.30575	2.56893	4.54874	0.0329429
PSD3	-0.265867	9.09977	4.54636	0.0329888
MRPS31	-0.305259	6.01684	4.5393	0.0331252
KATNBL1	-0.238166	6.99107	4.53835	0.0331435
SMCO4	-1.14584	3.02519	4.53762	0.0331577
CDV3	0.577461	4.4224	4.53166	0.0332734
R3HDM4	0.525233	4.02339	4.52815	0.0333416
ZNF397	-0.192912	7.72431	4.52785	0.0333476
C2orf49	-0.575834	4.34654	4.52585	0.0333865
KCNJ11	1.16004	2.74607	4.51959	0.0335089
HSP90B1	0.380359	6.96029	4.51892	0.033522
TIGAR	0.40456	4.99827	4.51772	0.0335455
DOCK3	-0.233779	9.58612	4.51686	0.0335623
THSD4	0.487257	4.7626	4.51549	0.0335893
TRIM52	-0.421374	4.73202	4.51165	0.0336648
GTF2IRD2	-0.385891	6.12082	4.50648	0.0337666
STRC	-1.07542	3.06017	4.50592	0.0337778
SMAD4	0.32063	5.72012	4.49747	0.033945
JAZF1	-0.254201	7.49654	4.49703	0.0339538
SF3B2	0.318913	7.12632	4.49611	0.033972
SEC62	0.202023	7.87896	4.49209	0.0340521
BTN2A2	1.32964	2.60511	4.4914	0.0340658
SCGN	0.907438	3.03699	4.48976	0.0340985
SMIM11A	-1.45365	2.78039	4.48687	0.0341562
RNF122	-1.14195	3.04674	4.48574	0.0341788
RP11-618P17.4	0.533373	3.97108	4.48366	0.0342204
ZNF534	-0.91259	3.50352	4.47888	0.0343162
ADH4	1.20734	2.73449	4.4772	0.0343499
QDPR	0.281428	10.4791	4.47593	0.0343755
FBLN1	0.896224	3.04649	4.47267	0.0344412
DMXL2	-0.350479	5.61469	4.47197	0.0344552
TMEM159	-1.31363	2.63361	4.46906	0.034514
CAMSAP3	-1.05658	3.1127	4.46469	0.0346023
RASL11A	1.13943	2.78288	4.46442	0.0346079
TP53RK	0.684341	3.63161	4.46064	0.0346845
DMTF1	0.222242	7.05087	4.46028	0.0346917
SF3B5	0.436269	5.40485	4.45986	0.0347004
DCLRE1B	0.934459	3.01459	4.45822	0.0347336
ZNF212	-0.535317	4.20596	4.45676	0.0347634
NOTCH3	0.948509	3.02359	4.45642	0.0347703
BIVM-ERCC5	-1.35822	2.88311	4.45321	0.0348357
CAMKK1	0.461231	4.43347	4.44817	0.0349387
ATP5B	0.354759	6.3118	4.4475	0.0349523
PIGT	0.328768	5.93493	4.44522	0.0349991
YAP1	0.715406	3.52676	4.44466	0.0350106
CETP	-1.43805	2.61771	4.44186	0.0350681
DRC3	0.561219	3.92745	4.42966	0.0353194
ABI3BP	-0.83653	3.47233	4.42442	0.0354281
TEAD2	1.33887	2.60476	4.42413	0.0354342
RCC2	0.396919	5.03158	4.42279	0.035462
DXO	0.538991	4.21241	4.41821	0.0355572
ABAT	-0.347834	5.63825	4.41571	0.0356095
YJEFN3	0.435673	4.76591	4.41449	0.0356349
EPS15	-0.153734	8.66381	4.41228	0.035681
SMO	0.743315	3.32511	4.40727	0.035786
NPHS2	-1.41689	2.60432	4.39954	0.0359486
PARN	-0.2574	7.03382	4.39887	0.0359629
CECR1	0.684948	3.46573	4.39881	0.035964
OXA1L	-0.400693	4.97467	4.39861	0.0359682
GNPTG	-0.308807	6.05182	4.39394	0.0360669
KIAA1161	0.597512	3.77929	4.39379	0.03607
NECAB1	-0.235966	8.92263	4.38942	0.0361627
SGCG	-0.987303	3.28765	4.38395	0.0362788
ANKS4B	-1.41757	2.60566	4.38286	0.0363021
G6PC3	0.457142	4.48724	4.38136	0.036334
CCR4	-0.922326	2.55102	4.37989	0.0363652
ARL4A	0.712928	4.71096	4.37814	0.0364026
C14orf80	0.553533	4.25818	4.37575	0.0364537
ASB6	0.483352	4.29139	4.3726	0.0365213
FCRL1	-1.42927	2.60747	4.36407	0.0367046
CHST4	1.26664	2.66987	4.36173	0.0367549
CXorf40B	-0.888178	3.30329	4.36085	0.0367739
SULT6B1	0.991079	2.93966	4.35656	0.0368667
THBS4	-0.320818	5.69323	4.35557	0.0368881
SLC10A1	0.622437	3.7089	4.35041	0.037
MAGEE2	-1.43841	2.60113	4.34624	0.0370907
IQGAP2	0.868462	3.16704	4.34539	0.0371093
MAP3K2	0.200246	7.22428	4.34154	0.0371934
GDPD3	-0.982819	3.16137	4.34061	0.0372135
PPIG	0.171376	7.38706	4.33518	0.0373325
KRT6A	1.11283	2.55188	4.3345	0.0373474
ATP6AP1	0.324548	6.25517	4.33311	0.037378
SLC25A3	0.327281	6.30116	4.32905	0.0374671
HIRIP3	0.4796	4.55007	4.32045	0.0376569
SPAG6	-0.619717	4.21105	4.31462	0.0377863
C12orf42	0.787894	3.32092	4.31282	0.0378263
MEX3C	-0.541242	4.47702	4.30866	0.0379188
TTC6	-0.706204	4.21948	4.30842	0.0379241
FADS2	-0.458976	5.66206	4.30738	0.0379475
ARSD	0.657085	3.57403	4.30576	0.0379835
RPS15A	0.485563	5.84797	4.2994	0.0381258
GPR37	0.216084	9.03685	4.29811	0.0381548
RABL6	0.373848	5.7104	4.29591	0.0382041
SLC22A15	-0.207284	8.44761	4.29181	0.0382963
FAM131C	-1.20481	3.22706	4.29117	0.0383109
FUT3	-1.06685	2.56666	4.29046	0.0383269
SYNPO	0.649081	3.69684	4.2881	0.0383801
RECQL5	0.346882	4.9291	4.28478	0.0384551
MN1	-0.734911	4.64791	4.28468	0.0384574
ADCYAP1R1	-1.1607	3.00879	4.28429	0.0384661
NRIP1	-0.505842	4.48816	4.2825	0.0385066
TROAP	0.682418	2.55024	4.28138	0.0385321
B3GAT2	0.455895	4.41227	4.28044	0.0385533
NEB	-0.645667	4.09471	4.27086	0.0387712
GPX3	0.879586	3.06644	4.27064	0.0387764
DDX39A	0.398075	4.78297	4.2682	0.038832
MPHOSPH6	0.431578	4.63725	4.26689	0.038862
LRSAM1	-0.320462	5.86644	4.26333	0.0389434
DNPEP	-0.541124	4.53876	4.26319	0.0389467
MEIS2	-0.178511	8.31349	4.26313	0.0389482
AMPD3	-0.374321	6.41129	4.26301	0.0389507
CEBPA	1.32747	2.61514	4.26082	0.039001
PDGFD	-0.484821	4.70843	4.2603	0.039013
ZWINT	1.22991	2.70044	4.25596	0.0391127
BTNL8	1.25493	2.61911	4.25251	0.0391923
PDS5A	-0.187578	7.6574	4.24913	0.0392704
CDK13	-0.171523	8.0191	4.24649	0.0393315
GTF2A1	0.305074	5.72292	4.24607	0.0393414
TTLL2	-1.35805	2.58474	4.24485	0.0393695
SYNE1	-0.236952	7.01949	4.24419	0.0393848
EIF2S2	0.3183	6.51417	4.23587	0.0395784
SMIM24	1.27798	2.63562	4.23581	0.0395798
RPL27A	0.363824	7.47016	4.22805	0.039761
PACRG	-0.387101	5.69787	4.22675	0.0397916
TMED8	-0.345208	5.25475	4.22655	0.0397963
FCER2	0.913266	2.99511	4.22627	0.0398028
C14orf159	-0.321539	6.47426	4.22525	0.0398268
MOGAT1	0.792735	3.20296	4.22131	0.0399194
PCNA	0.437943	4.70228	4.21973	0.0399565
IFT172	-0.18819	6.65159	4.21853	0.0399849
NPAS4	-1.77077	2.8957	4.21609	0.0400423
FERMT3	-0.763557	3.53805	4.21476	0.0400737
DST	0.116377	10.4908	4.2128	0.0401202
SRGAP3	-0.325344	6.93939	4.21117	0.0401587
LRRTM3	-0.395899	8.80778	4.20919	0.0402056
JUN	-0.439679	5.05834	4.2071	0.040255
SIGLEC10	-1.40086	2.63928	4.20695	0.0402586
TBX1	-1.18859	2.58257	4.20496	0.040306
POLR2A	0.344815	5.69317	4.20399	0.0403291
HCN3	1.07346	2.82242	4.2031	0.0403501
RCN2	0.243257	6.36179	4.19748	0.0404841
FAM21C	0.302674	5.32447	4.19709	0.0404933
HOOK3	-0.195491	7.21945	4.19493	0.040545
RPAIN	-0.291828	6.10265	4.19264	0.0405999
BCL6	-0.490723	5.96679	4.18947	0.0406758
TRPM8	1.01068	2.90638	4.18791	0.0407132
FUT8	-0.150607	9.77041	4.18363	0.0408161
GCC2	-0.190411	6.92152	4.18275	0.0408373
CCDC177	0.0735782	2.55037	4.18004	0.0409028
CTD-2545G14.7	0.0735782	2.55037	4.18004	0.0409028
NPC1	0.149092	8.65487	4.17843	0.0409416
RPS27A	0.357323	7.86112	4.17675	0.0409822
NAA16	0.250048	6.34536	4.16642	0.0412329
MIIP	-0.618353	4.24248	4.16554	0.0412543
GPR55	1.20105	2.6055	4.16198	0.0413411
PPM1N	-1.22509	2.90171	4.16031	0.0413819
STX16	1.27939	2.56567	4.1584	0.0414286
CD274	1.26191	2.63565	4.15781	0.0414429
UBXN6	-0.4424	5.18423	4.15645	0.0414762
ENPP4	0.220724	6.72113	4.1559	0.0414898
TMEM19	0.410973	4.77492	4.15535	0.0415033
GOLGA7	0.266033	7.59103	4.15319	0.0415561
SSPO	-0.901471	3.2933	4.14654	0.0417198
CEP57L1	-0.346454	5.22785	4.14594	0.0417345
PSD2	-0.746341	4.28861	4.14348	0.0417953
PSD4	-1.24285	2.90379	4.14204	0.0418309
RPS17	0.449437	6.51919	4.13882	0.0419104
SAC3D1	0.53361	4.55817	4.13548	0.0419932
SPSB3	-0.244356	6.36645	4.12864	0.0421632
OPN4	1.13506	2.76423	4.12747	0.0421923
DPP8	0.215159	6.64573	4.12527	0.0422473
NSUN2	-0.540415	5.46103	4.12509	0.0422519
TNFSF14	-1.30588	2.58409	4.12365	0.0422879
RPP25L	0.560118	4.02473	4.12316	0.0422999
HPCA	-0.970229	3.56597	4.12294	0.0423054
IFNLR1	0.843497	3.14654	4.12038	0.0423696
STAT2	-0.306678	6.5528	4.12005	0.0423777
DDX6	-0.217334	7.00915	4.11919	0.0423995
COL4A2	0.69734	3.44295	4.11706	0.0424528
C1orf52	0.243725	6.08817	4.11657	0.0424652
TRIM56	-0.394562	5.61255	4.11612	0.0424765
ESYT2	-0.291075	6.45567	4.11397	0.0425304
EPHX1	0.379278	5.89766	4.11194	0.0425815
MYO1D	-0.200705	9.48223	4.10787	0.0426841
CSRP1	0.356763	8.71949	4.10741	0.0426957
GALNS	0.490406	4.25013	4.10492	0.0427586
PRIM1	-0.440014	4.63327	4.09818	0.0429294
DUOX2	1.22782	2.68225	4.0962	0.0429797
CHRNE	1.0874	2.58575	4.09557	0.0429958
HAMP	-1.41509	2.60213	4.09534	0.0430016
COPB2	-0.261466	6.22703	4.09516	0.0430063
NUP93	0.291281	5.30926	4.09416	0.0430315
PRUNE	-0.466474	4.68259	4.09347	0.0430492
BCAN	0.584816	4.66495	4.08698	0.0432147
SLC38A3	0.655402	3.45677	4.08495	0.0432668
ABHD3	0.541177	4.97805	4.08268	0.0433248
ZNF454	-0.659799	3.87065	4.08165	0.0433513
FKBP4	0.423984	5.94068	4.07787	0.0434485
ITPK1	0.193715	7.65532	4.07517	0.043518
RNF113A	0.587492	3.87828	4.07315	0.04357
TNRC6B	0.109354	9.27664	4.07303	0.0435731
TM4SF4	-1.28644	2.61217	4.0725	0.0435867
ZNF114	0.581755	3.68201	4.07015	0.0436475
TK1	0.667494	3.48411	4.06963	0.0436608
SCARB1	-0.350305	5.83345	4.068	0.0437029
PQLC2L	-1.31649	2.61604	4.0665	0.0437419
ZMYND10	-0.904487	3.26977	4.06471	0.0437881
GPR156	0.818267	3.35104	4.06447	0.0437945
FSCN1	0.292291	7.78776	4.0643	0.0437989
ARHGEF6	0.613681	3.71088	4.06358	0.0438175
FOXK2	-0.211149	7.08574	4.06289	0.0438353
PARL	-0.285256	5.95991	4.06253	0.0438448
IKBKB	-0.265906	5.94722	4.06156	0.0438699
SLC2A5	0.826077	3.15398	4.05933	0.0439279
RPL31	0.313123	6.89999	4.0581	0.0439599
TMEM37	1.073	2.78197	4.0562	0.0440094
PPP1R17	-1.33495	2.8168	4.04675	0.0442566
SNAPC2	0.601752	3.8097	4.0447	0.0443103
SNX29	-0.301992	8.26182	4.04235	0.0443719
IQCA1	0.651281	3.74192	4.03666	0.0445218
ADAP2	0.456405	4.41066	4.03546	0.0445536
C6orf47	-0.532184	4.19354	4.03524	0.0445593
ATP1B3	0.411195	6.03153	4.03349	0.0446055
OTUD6A	1.07292	2.54935	4.0302	0.0446927
UST	0.52165	4.7777	4.02976	0.0447044
ZNF383	-0.376966	4.88977	4.02731	0.0447693
RRP12	0.455127	4.59353	4.02696	0.0447785
CEP192	-0.26338	6.82	4.0264	0.0447934
PTMA	0.273177	10.1757	4.02172	0.044918
METTL5	-0.465106	4.70702	4.0188	0.0449958
TRIM29	-1.36212	2.61894	4.01365	0.0451334
EPHB2	-0.4315	5.9066	4.01318	0.0451458
ZNF879	0.585655	3.81037	4.00622	0.0453325
ITGB1	0.238173	6.38671	4.00397	0.0453933
UBE2B	-0.205889	7.50549	4.00216	0.045442
TSPAN11	-1.18233	3.27791	4.00139	0.0454628
DPF2	0.263709	6.49942	3.99954	0.0455127
NCAPH2	0.488178	4.20321	3.99807	0.0455524
MEX3B	0.999341	2.89037	3.99714	0.0455775
TMEM78	1.27963	2.56801	3.99515	0.0456314
KLF11	0.80062	3.14974	3.99483	0.0456402
GRHL1	-0.903353	3.20791	3.9937	0.0456707
VIT	0.764607	3.45054	3.99364	0.0456722
SHISA8	0.949314	2.91579	3.99336	0.0456799
CSF1R	-1.21171	2.88954	3.99236	0.0457071
AGBL1	-0.553722	4.39887	3.99198	0.0457174
NACC2	0.305697	6.3652	3.99153	0.0457296
C9orf69	0.543397	4.03994	3.99023	0.0457648
MIOS	-0.432198	4.55877	3.98971	0.0457789
SLC3A2	0.39788	4.98438	3.98355	0.0459467
TSPAN18	0.490557	4.20299	3.98345	0.0459494
SAMHD1	-0.56758	5.4776	3.98152	0.0460021
MTRF1L	0.395508	5.04986	3.98144	0.0460042
RP11-219A15.1	-0.303182	7.03918	3.98055	0.0460286
KCNN2	-0.887579	3.32267	3.97812	0.0460949
CSF2RB	1.22357	2.58259	3.97477	0.0461866
RBP7	0.391194	5.07068	3.97453	0.0461934
AKAP6	-0.150684	10.2079	3.9744	0.0461968
RPS19BP1	0.369804	6.00945	3.97386	0.0462118
TNFAIP2	-1.16742	2.85347	3.96899	0.0463454
TMEM47	0.712229	3.29973	3.96738	0.0463898
PTP4A2	-0.317024	6.19384	3.96617	0.0464233
RNF130	-0.120386	9.60286	3.96326	0.0465035
SNX33	1.02796	2.83239	3.96291	0.0465131
DDIT4	0.46741	6.2178	3.9583	0.0466408
CCDC190	0.935786	2.94483	3.95385	0.0467644
HMBOX1	-0.17052	7.23489	3.95311	0.0467847
FGFR2	-0.183427	9.15937	3.94956	0.0468837
PCCB	-0.216529	6.72962	3.94892	0.0469015
CBLN4	1.1027	2.76759	3.94739	0.0469443
ATP8A1	-0.158945	9.87051	3.94703	0.0469541
SOX10	0.255726	7.74333	3.9453	0.0470026
ACTN4	0.24112	7.86251	3.94506	0.0470093
ASPHD1	-0.363556	6.2132	3.94276	0.0470734
RASAL2	0.231075	6.52209	3.93723	0.0472285
NDUFS7	0.319084	7.0095	3.93715	0.0472307
PNPLA6	0.382137	5.77529	3.93255	0.0473601
KLC3	-1.34293	2.62065	3.93215	0.0473714
ARF6	0.462345	4.77555	3.93053	0.047417
GPR157	1.06619	2.80109	3.9293	0.0474516
FAM20A	0.740515	3.25451	3.92883	0.047465
OLIG1	0.285298	8.53175	3.92731	0.0475079
SLC5A11	-0.368031	9.65481	3.92699	0.0475169
TRIM62	-0.308857	6.1187	3.92596	0.047546
KRT17	0.905937	3.04616	3.92593	0.0475468
MESP2	-1.3112	2.617	3.92566	0.0475546
ABCA8	-0.220398	9.31968	3.92461	0.0475841
BAG6	0.34782	5.25206	3.92368	0.0476104
PPP2CB	0.263102	6.62968	3.91938	0.0477324
LAMP1	0.247755	7.96845	3.91885	0.0477475
ZSCAN31	-0.908867	4.13072	3.91768	0.0477807
HSP90AB1	0.327288	8.40363	3.91367	0.0478948
GS1-114I9.3	-0.342112	5.66161	3.91315	0.0479097
TBX18	1.17824	2.67127	3.91244	0.0479301
RAB5B	0.316328	6.49567	3.91073	0.0479787
POP1	-0.541187	4.20696	3.90993	0.0480017
SFMBT2	-0.332831	6.82175	3.90954	0.0480127
FUOM	-1.3504	2.8362	3.90716	0.0480807
CCDC173	-1.39969	2.73132	3.90665	0.0480955
FSD1L	0.265248	5.9949	3.9004	0.0482745
RGS17	-0.809832	3.44569	3.89664	0.0483826
CHMP3	0.397583	4.51566	3.89542	0.0484179
FAM134B	-0.164158	8.53428	3.89297	0.0484887
TBCC	0.425179	4.44052	3.89154	0.0485299
MZT2B	0.286263	6.00808	3.89085	0.04855
SLC38A4	-0.912584	2.54983	3.89044	0.0485616
NOSTRIN	1.03511	2.83413	3.89002	0.0485739
TPM1	0.486774	4.44527	3.88772	0.0486403
TARSL2	0.129721	8.45168	3.8867	0.0486701
KLK3	1.19772	2.6316	3.88606	0.0486886
SMCO2	-1.45892	2.69185	3.87973	0.0488724
POU3F1	1.06072	2.78649	3.87771	0.0489313
TOP3B	-0.469633	4.43065	3.87464	0.0490208
HIATL1	0.311609	5.64952	3.87461	0.0490218
ABO	1.18492	2.65098	3.87328	0.0490606
SAP18	0.360966	5.90608	3.87122	0.0491209
TCP10L2	1.24615	2.60202	3.86961	0.049168
MTERF1	-0.256242	7.01696	3.86487	0.049307
TCF20	-0.200709	6.85512	3.86406	0.0493307
C10orf131	1.18686	2.6876	3.86331	0.0493527
CCDC155	-1.30795	2.83483	3.86102	0.0494201
MLLT1	0.408266	5.14503	3.85714	0.0495346
ABCA5	-0.328602	6.43893	3.85702	0.0495382
CDCA2	1.09031	2.74777	3.85365	0.049638
TP53BP1	0.233644	6.23465	3.85189	0.04969
NPTXR	0.487412	4.90681	3.85134	0.0497064
TSGA10IP	1.23382	2.64158	3.84871	0.0497844
SMC1B	-0.818128	3.42364	3.84502	0.0498938
DECR2	0.702894	3.30472	3.83958	0.050056
PAH	-1.32352	2.62125	3.83747	0.0501191
KRT80	-1.09857	2.56961	3.83651	0.0501477
CKS2	0.899009	3.00104	3.83584	0.0501677
NUPR1	0.592951	4.41355	3.83408	0.0502204
ABCD2	-0.97628	3.13801	3.83058	0.0503255
NOXRED1	-0.672802	3.83741	3.82864	0.0503838
SUSD5	0.634922	3.52682	3.82526	0.0504854
QPRT	0.883742	3.42434	3.82512	0.0504898
TMEM63A	-0.247813	8.24552	3.82408	0.050521
PCDHB4	0.546085	3.85785	3.82393	0.0505255
NDOR1	-0.492112	4.28739	3.81815	0.0507001
PSME2	0.676831	3.36211	3.81808	0.0507022
EFHD1	0.264695	8.86962	3.81749	0.0507201
TRMT112	0.371034	6.42542	3.81636	0.0507543
RP11-500M8.7	0.685787	3.3676	3.81553	0.0507796
GABRD	0.713756	3.38977	3.81526	0.0507876
PSMB2	0.327141	5.76853	3.81521	0.0507892
CXorf56	0.52109	4.0655	3.81369	0.0508354
LZIC	0.275329	5.5854	3.80964	0.0509585
KRTAP5-8	-1.19997	2.56605	3.80747	0.0510246
KIAA1462	0.682223	3.35553	3.80612	0.0510657
UBXN10	-1.27632	2.58445	3.80447	0.051116
CERCAM	-0.257536	9.69244	3.80145	0.0512082
GIPC3	1.19012	2.61771	3.80057	0.0512352
OPN1LW	-0.935466	2.55263	3.7991	0.0512802
EIF1AD	0.583329	3.68943	3.79886	0.0512874
NUDT4	0.456943	4.21849	3.79862	0.0512949
NTMT1	-0.43705	4.88877	3.79458	0.0514188
LPO	-1.17072	2.89909	3.79381	0.0514425
USP28	0.31095	5.20519	3.79255	0.051481
COLQ	-0.455917	5.07558	3.79055	0.0515428
BRF2	0.579826	3.6696	3.78818	0.0516158
CBX5	0.274027	6.04846	3.78791	0.0516242
STRA8	1.23432	2.59636	3.78786	0.0516257
RP11-290H9.2	-1.25973	2.82806	3.78725	0.0516444
PDE3B	0.546834	4.25947	3.78448	0.0517299
SALL3	0.95908	2.89021	3.78328	0.0517672
FAM72B	1.15396	2.60404	3.78147	0.0518232
STEAP1	1.18649	2.67203	3.78068	0.0518477
COX6A2	1.09122	2.54959	3.77793	0.051933
ACSL4	-0.252832	7.26863	3.77612	0.051989
GJB1	0.255219	6.8205	3.77222	0.0521103
MCAT	0.713877	3.29711	3.76966	0.0521902
MTIF2	0.428992	4.61424	3.76629	0.0522954
GSTK1	-0.409869	6.38301	3.76577	0.0523118
SLC16A3	0.702937	3.28252	3.76264	0.0524099
MSX1	-1.27883	2.79684	3.7626	0.0524111
NMT1	-0.282522	6.64974	3.76014	0.0524883
PHF19	-0.381996	5.48927	3.75791	0.0525581
TMEM44	-0.875925	3.25425	3.757	0.0525867
SSX2B	1.16031	2.5926	3.75585	0.0526232
ZBTB33	-0.659523	3.73121	3.7557	0.0526277
ACP2	0.610546	3.63141	3.75557	0.0526317
TMEM106C	0.756164	3.44986	3.75551	0.0526336
CDK5RAP3	-0.219279	7.16653	3.7545	0.0526657
OSBPL5	-0.40695	5.73272	3.75251	0.0527284
SOWAHC	0.64151	3.57223	3.75123	0.0527687
IFI35	0.635159	3.44862	3.74961	0.0528198
FGF1	0.165631	7.90525	3.7483	0.0528613
CEP85	-0.320726	5.65724	3.74666	0.0529133
VAMP8	0.513728	4.23015	3.74636	0.0529225
KRR1	-0.280437	5.56269	3.74001	0.0531242
FAM63A	-0.364512	5.18276	3.73751	0.0532035
ATP6V0D1	0.267826	5.87525	3.73245	0.0533651
ELMO3	-1.20989	2.8288	3.72992	0.0534459
COLEC12	-0.584639	4.66886	3.72835	0.0534962
UBAP1	-0.223576	6.40971	3.72812	0.0535037
ZNF83	-0.242424	7.03717	3.72651	0.0535553
ZFAND5	0.273996	6.55066	3.72647	0.0535564
GLOD5	0.930876	2.90803	3.72433	0.053625
DNAAF2	0.429406	4.3844	3.72388	0.0536397
BAX	0.348916	4.8986	3.71848	0.0538133
ZBTB47	0.809612	3.07195	3.71439	0.0539454
CLNK	0.4942	4.44121	3.71167	0.0540334
UBXN2B	-0.308977	5.35322	3.71074	0.0540636
AGR3	1.19734	2.58305	3.71054	0.0540701
TESC	0.690638	3.31762	3.70899	0.0541202
KCNJ4	0.798977	3.09209	3.70709	0.0541816
TAL2	-1.26022	2.58409	3.70122	0.0543728
REV3L	-0.158948	7.55913	3.69996	0.0544139
SMYD1	-1.35739	2.72431	3.69864	0.0544567
MFSD6	0.167758	7.22365	3.69858	0.0544587
SH2D2A	1.09484	2.55221	3.69856	0.0544594
ITGB1BP1	-0.235224	6.2814	3.69826	0.0544691
SCAND1	0.322821	5.93567	3.69441	0.0545952
GPR3	1.14302	2.58366	3.69431	0.0545984
2019-03-11	1.04319	2.77126	3.69306	0.0546392
CD36	-0.635192	3.83892	3.69194	0.054676
RP11-166N6.3	-1.30309	2.62274	3.6916	0.0546873
ZNF471	0.275276	5.84419	3.69117	0.0547012
LHFPL4	0.516123	3.99527	3.69073	0.0547158
GPC2	-1.0374	3.00784	3.69045	0.0547247
SEPHS1	0.452388	4.22003	3.68545	0.0548892
MYH10	0.373981	4.95647	3.68517	0.0548983
SLC38A1	0.446936	6.03291	3.68512	0.0549001
ZSWIM5	-0.182539	7.27215	3.68509	0.0549011
RP1-309K20.6	1.26711	2.61605	3.68411	0.0549331
ILDR1	1.23444	2.60993	3.67996	0.05507
TFRC	-0.574698	4.10581	3.67736	0.055156
KBTBD3	0.260397	6.45122	3.67649	0.0551848
GOLGA6L2	1.18912	2.6292	3.67506	0.0552323
VAT1	0.457756	4.83109	3.67421	0.0552605
IL10RB	-0.331098	5.2958	3.67247	0.055318
SARAF	0.245534	7.92906	3.67066	0.0553782
BRPF3	0.395528	4.46649	3.6664	0.0555201
CMTM3	0.938886	2.89295	3.66052	0.0557162
PPIH	-0.503498	4.50888	3.65834	0.0557891
ADI1	-0.43073	5.1565	3.65646	0.0558523
CCDC89	-1.27811	2.60261	3.65336	0.0559563
PPP2R5C	-0.16458	7.02098	3.65259	0.055982
WDR72	0.957631	2.83916	3.6518	0.0560086
DOK1	-0.932913	3.12927	3.65054	0.0560512
SWSAP1	-0.67723	3.72983	3.64832	0.0561258
OR7A5	0.730205	5.3435	3.64715	0.0561653
SCRN2	0.460584	4.09879	3.64534	0.0562263
PDE6A	0.694965	3.37009	3.64526	0.0562291
MT1M	-1.07297	3.14405	3.64486	0.0562426
BMP8B	0.589514	3.94467	3.64349	0.056289
EME1	-1.37791	2.7601	3.63988	0.0564111
H2AFZ	0.44577	5.77195	3.63903	0.0564396
BTBD8	-0.241083	6.25385	3.63831	0.0564641
RPL24	0.389076	6.44665	3.63794	0.0564768
GORASP2	0.269502	5.68803	3.63729	0.0564988
OR2L13	-0.470092	6.71221	3.63598	0.0565435
NXF3	1.20778	2.64023	3.6359	0.0565459
ADAMTS18	-1.04737	6.83241	3.63535	0.0565647
SMOC2	0.893718	2.94941	3.63445	0.0565955
HK3	-1.36315	2.73468	3.63294	0.0566465
WFDC8	1.14603	2.65971	3.63257	0.0566593
SP3	0.216951	6.36997	3.63149	0.0566959
HAVCR2	-0.331597	6.00511	3.62997	0.0567478
KPNA1	0.200546	6.54888	3.62979	0.056754
MSL1	0.257909	5.79507	3.62771	0.0568251
ZNF638	-0.136204	9.7797	3.62687	0.0568538
RAB38	1.09037	2.73731	3.62666	0.0568608
TAX1BP3	0.403826	4.86592	3.62428	0.0569422
GFRA1	0.703178	3.30696	3.61695	0.0571935
TBC1D2	-0.346917	6.4984	3.61502	0.05726
GRIK4	-0.32941	6.52342	3.6146	0.0572745
KIAA0556	-0.367088	6.83248	3.61191	0.0573671
RPS10-NUDT3	-0.529677	4.09025	3.60656	0.0575521
DCBLD1	0.384299	4.47779	3.6061	0.057568
TMEM114	0.936725	2.90011	3.60572	0.0575812
GET4	0.971658	2.55249	3.60445	0.0576252
KIF5A	0.385572	4.55156	3.60264	0.057688
METAP1	0.353797	4.7676	3.60235	0.0576979
THEG	0.921945	2.91151	3.60036	0.0577671
ADGRL4	1.10248	2.66016	3.59974	0.0577885
PRDX6	0.43089	5.12216	3.5967	0.0578943
ALG10B	0.494928	3.9013	3.59322	0.0580156
ARPP19	0.280568	7.09556	3.59301	0.0580229
ADORA2B	0.729322	3.19859	3.59162	0.0580716
DCX	0.933662	2.88132	3.59105	0.0580915
MRPL34	0.468928	4.92217	3.58896	0.0581646
GSTA2	1.12502	2.68835	3.58872	0.0581731
PRDM6	-0.756825	3.40204	3.58772	0.058208
FAM46C	1.06288	2.56994	3.58181	0.0584155
SLC46A1	-0.695124	3.63698	3.58006	0.058477
PANK1	-0.82573	3.46924	3.57876	0.0585229
KIF9	0.531406	3.83474	3.5786	0.0585284
AFP	1.14605	2.6327	3.57616	0.0586145
CBX3	0.242143	5.9903	3.57524	0.058647
DNAAF3	0.93249	2.85877	3.57357	0.0587061
ATP6V1G2-DDX39B	1.18798	2.63634	3.57334	0.0587142
LIAS	-0.339436	5.2138	3.57317	0.05872
KDELR1	0.377858	5.07725	3.57272	0.058736
ZNF518A	-0.248725	7.54674	3.5718	0.0587686
LOXL4	1.05678	2.55119	3.56882	0.0588743
SNAP47	0.375125	4.50096	3.56793	0.0589058
ATG10	-0.350479	6.62408	3.56373	0.0590549
FAM161A	-0.297637	5.67939	3.56057	0.0591674
MRPS12	0.510619	4.32575	3.56015	0.0591825
CLDN4	-0.827437	3.27639	3.55887	0.0592279
ARHGAP1	-0.203593	7.73783	3.55731	0.0592837
TMBIM6	0.253648	8.22748	3.55634	0.0593185
IDO1	0.740041	3.26043	3.5524	0.0594595
EEPD1	-0.372765	7.02946	3.54984	0.0595514
MLF2	0.343424	6.34015	3.54916	0.0595757
CSNK1E	-0.121245	8.1715	3.54769	0.0596283
AIP	0.403029	5.49025	3.54738	0.0596396
MAP2K7	-0.237721	5.95644	3.54583	0.0596953
ANKRD45	0.978261	2.84376	3.54551	0.0597067
CLPTM1L	0.387762	4.88476	3.54488	0.0597295
PRKCDBP	-1.25752	2.60514	3.54461	0.0597393
ATP6V1B1	-1.20348	2.61903	3.54417	0.0597551
ADIPOR1	0.35788	5.46727	3.54199	0.0598337
RPL36AL	0.342286	6.48837	3.54143	0.0598538
GBP6	1.16739	2.58826	3.5408	0.0598767
FAM43B	-1.25591	2.76796	3.53863	0.0599548
TMEM14C	0.328607	4.98154	3.53857	0.059957
DNAJB12	0.357699	5.04436	3.53627	0.0600404
MTERF3	-0.492214	4.21338	3.53531	0.0600752
TRAFD1	0.286123	5.30294	3.53521	0.0600788
PTCD3	-0.167471	6.73641	3.53131	0.0602203
ADAMTS12	-0.865565	3.24114	3.53058	0.0602466
CIB1	0.379959	5.02921	3.52865	0.0603169
EFCAB14	0.249068	6.48949	3.5267	0.060388
ZNF254	-0.262719	6.4247	3.524	0.0604864
EDA2R	-0.742048	3.46741	3.52368	0.0604979
DLG2	-0.133313	11.8737	3.52099	0.0605963
CLUH	0.391989	4.48402	3.51783	0.0607118
STMN1	0.287021	8.48979	3.51753	0.0607227
KIAA0101	-1.42063	2.73554	3.5148	0.060823
DLGAP3	0.704403	3.30364	3.5143	0.0608415
NKX2-8	1.15155	2.60163	3.51298	0.06089
ARHGEF9	-0.294564	5.99853	3.511	0.0609627
CRB2	-0.379223	6.096	3.50908	0.0610332
NR4A2	-0.578304	4.34661	3.50304	0.0612563
INPP5D	0.713901	3.24989	3.49948	0.061388
DBI	0.418644	7.17051	3.49922	0.0613976
ASL	-0.677571	3.65266	3.49887	0.0614108
HNRNPA1	0.247797	6.52141	3.49887	0.0614109
C12orf29	0.390385	4.5591	3.49618	0.0615105
MYH9	-0.266185	5.76502	3.49432	0.0615797
CPT2	0.500904	3.90722	3.49422	0.0615835
ABCC10	0.413573	4.68484	3.4914	0.0616885
CKS1B	0.573348	3.72732	3.48958	0.0617564
ADAMTS13	-0.596084	3.98229	3.48918	0.0617711
NOX1	0.730506	3.28313	3.48657	0.0618687
RP4-583P15.15	1.05844	2.54689	3.48616	0.0618839
NAV2	-0.2991	7.67032	3.48516	0.0619213
VDAC3	-0.340926	6.23912	3.48395	0.0619668
SMPD1	0.311194	5.49681	3.48243	0.0620236
DNHD1	-0.257837	6.69181	3.48218	0.0620331
E2F1	0.602023	3.65713	3.48212	0.0620352
RP4-613B23.5	0.62945	3.46315	3.48119	0.0620703
CCDC148	0.425258	4.61608	3.48086	0.0620826
RP11-1021N1.1	-0.976777	3.02722	3.47979	0.0621228
CABLES2	0.533873	3.73123	3.47623	0.0622565
ITGA2	-0.236562	8.13907	3.47378	0.0623488
EIF1	0.334508	8.88898	3.47194	0.0624179
ZNF277	-0.23149	6.10923	3.47081	0.0624605
ANKRD13D	-0.36579	5.57692	3.47048	0.0624733
CHD9	-0.130829	8.69455	3.46877	0.0625378
TRAPPC8	0.19396	6.2164	3.46768	0.062579
ANK3	-0.146129	11.147	3.4671	0.0626011
SFPQ	0.236137	7.07396	3.46307	0.0627538
LRP2BP	-0.290563	5.796	3.45783	0.062953
CHRNA2	-1.20915	2.60164	3.45769	0.0629582
EPO	1.0524	2.55146	3.45763	0.0629606
ID4	-1.319	2.6511	3.45628	0.0630121
GRAMD1A	-0.35446	5.29645	3.45482	0.0630678
IRG1	1.15991	2.58063	3.45466	0.0630738
TSTD1	1.06095	2.54494	3.45392	0.0631021
RNF183	1.06095	2.54494	3.45392	0.0631021
SAA2-SAA4	1.06095	2.54494	3.45392	0.0631021
ST6GALNAC1	1.06095	2.54494	3.45392	0.0631021
AC105052.2	-1.29404	2.71804	3.4514	0.0631983
SNRPD1	0.34135	5.15427	3.45081	0.0632206
GPR137C	-0.25584	7.60762	3.45058	0.0632295
HLX	1.36238	2.53321	3.44977	0.0632606
ISY1	1.36238	2.53321	3.44977	0.0632606
AICDA	1.36238	2.53321	3.44977	0.0632606
IRX6	1.36238	2.53321	3.44977	0.0632606
PRAME	1.36238	2.53321	3.44977	0.0632606
TSPAN4	0.799824	3.04632	3.44893	0.0632926
CCNA1	1.22599	2.58535	3.4486	0.0633053
FBXL3	0.254308	6.51306	3.44771	0.0633394
CDS1	0.626935	3.45514	3.44753	0.0633464
CATSPERB	-0.707398	3.57681	3.44749	0.0633478
RPL14	0.25363	7.12779	3.44664	0.0633806
MMADHC	0.386554	4.6929	3.44581	0.0634124
TMCO1	0.260521	5.81569	3.44461	0.0634584
TET3	-0.214728	6.61207	3.44378	0.0634902
SH3PXD2B	-0.277619	7.16197	3.44281	0.0635276
TGFBRAP1	0.364826	4.61196	3.44265	0.0635337
C6orf25	-1.21666	2.59905	3.44084	0.0636034
TMIGD3	-0.826135	4.31255	3.44036	0.063622
PIWIL1	0.88294	2.92737	3.43958	0.0636517
CEACAM3	1.15789	2.58309	3.43956	0.0636525
AC006486.9	0.934517	2.87226	3.43429	0.0638561
ARC	-1.13501	2.88481	3.43421	0.0638589
RPS28	0.421832	6.23324	3.43343	0.0638891
PKM	0.257576	6.72843	3.43248	0.0639262
DDB2	-0.418179	5.50765	3.43044	0.064005
RTP5	1.18397	2.59215	3.42975	0.0640316
NDUFB7	0.36096	6.70197	3.42757	0.0641162
DEXI	0.46618	4.38163	3.42746	0.0641208
KIT	0.532122	4.59036	3.4226	0.0643098
NR0B2	-0.517265	2.5312	3.42166	0.0643463
NOTCH2NL	-0.517265	2.5312	3.42166	0.0643463
AC243756.1	-0.517265	2.5312	3.42166	0.0643463
AC016753.2	-0.517265	2.5312	3.42166	0.0643463
IL36G	-0.517265	2.5312	3.42166	0.0643463
ITIH3	-0.517265	2.5312	3.42166	0.0643463
AC008522.1	-0.517265	2.5312	3.42166	0.0643463
FNIP1	-0.517265	2.5312	3.42166	0.0643463
SLC17A4	-0.517265	2.5312	3.42166	0.0643463
XXbac-BPG246D15.9	-0.517265	2.5312	3.42166	0.0643463
UPK3B	-0.517265	2.5312	3.42166	0.0643463
SOWAHD	-0.517265	2.5312	3.42166	0.0643463
AL162426.1	-0.517265	2.5312	3.42166	0.0643463
TRIM77	-0.517265	2.5312	3.42166	0.0643463
GJD4	-0.517265	2.5312	3.42166	0.0643463
SLC39A2	-0.517265	2.5312	3.42166	0.0643463
TLCD1	-0.517265	2.5312	3.42166	0.0643463
DLX4	-0.517265	2.5312	3.42166	0.0643463
PRY2	-0.517265	2.5312	3.42166	0.0643463
ZXDC	-0.178035	7.30884	3.41938	0.0644353
CCR6	1.13647	2.65528	3.41617	0.0645608
ATF4	0.335824	6.52783	3.40982	0.0648097
SLC48A1	0.197333	7.72197	3.40946	0.0648238
CBWD5	0.2787	5.95596	3.40921	0.0648334
STRIP2	0.910404	2.90593	3.40782	0.0648881
TSPAN3	0.3266	5.9652	3.40451	0.0650183
GPRIN1	0.816158	3.02243	3.40426	0.0650283
SBSPON	1.01702	2.75575	3.40324	0.0650684
DEK	0.241391	6.35412	3.40319	0.0650706
ENO2	0.324547	6.65843	3.403	0.0650779
GPR162	0.564795	3.78631	3.40255	0.0650958
ACVRL1	-1.20399	2.60595	3.40249	0.0650982
AQP1	1.05391	2.70468	3.40152	0.0651363
SLC4A8	-0.422073	7.6537	3.40048	0.0651775
FRYL	0.101565	10.4705	3.3978	0.0652836
AC009491.2	1.05392	2.54764	3.39643	0.0653377
EDEM3	0.235832	6.23017	3.39548	0.0653754
NIP7	0.496121	3.8277	3.3954	0.0653784
TTLL4	-0.327257	5.30103	3.39301	0.0654734
COL20A1	0.966403	2.80918	3.391	0.0655532
PPP1R26	0.680921	3.31931	3.38839	0.0656569
CCDC51	-0.817421	3.28376	3.38672	0.0657234
SCO1	-0.379876	4.64917	3.38577	0.0657614
OVCH1	0.882108	2.90904	3.3849	0.065796
CHID1	0.391936	4.48986	3.3816	0.065928
GEMIN4	0.843227	2.97234	3.3785	0.066052
POF1B	0.895145	2.91914	3.3775	0.0660922
GNG8	0.741475	3.13213	3.37556	0.06617
PIK3R6	0.779185	3.06483	3.37526	0.066182
JADE2	0.316521	5.92689	3.37514	0.0661871
ISM2	0.786887	3.0449	3.37415	0.0662266
XRCC6BP1	0.758506	3.16291	3.36876	0.0664436
SULT1A2	-1.09626	3.02189	3.36786	0.0664799
COMMD6	0.348605	5.78236	3.36599	0.0665555
IFI27L2	0.372805	5.89049	3.36171	0.0667288
ZNF577	-0.313568	5.75675	3.36059	0.0667743
SIPA1L3	-0.230832	7.40921	3.36033	0.0667847
WNT5A	-1.24023	2.60304	3.36014	0.0667925
NR1H4	0.894683	2.90747	3.36003	0.066797
BAIAP2L1	0.359661	6.81348	3.35987	0.0668035
GPD1L	0.337104	4.855	3.35957	0.0668155
TMEM138	0.467791	4.01846	3.3578	0.0668873
TULP2	0.926497	2.86974	3.35627	0.0669497
EBNA1BP2	0.371021	4.72174	3.35401	0.0670415
RPL21	0.387312	7.48382	3.35091	0.067168
FAHD1	-0.400802	4.58995	3.35076	0.067174
OTUD7A	-0.233503	9.85646	3.35064	0.0671787
AP1AR	-0.459318	4.26227	3.34866	0.0672598
KIAA1024L	-1.17699	2.60469	3.34773	0.0672979
FASTKD3	0.539576	3.75857	3.3471	0.0673235
TNFAIP3	-1.131	2.83347	3.34493	0.0674124
COL1A2	1.18762	2.5497	3.34485	0.0674156
CLEC5A	1.18762	2.5497	3.34485	0.0674156
VWA5A	-0.691517	3.50315	3.3442	0.0674421
SCNN1A	-1.12982	2.86341	3.34253	0.0675106
ERN1	0.457779	4.07193	3.34205	0.0675305
PMP22	0.180163	8.51562	3.34127	0.0675626
PHF11	0.316232	5.39325	3.34031	0.067602
GFM1	0.288418	5.55724	3.33838	0.0676812
ASUN	-0.341431	4.91301	3.33804	0.0676951
POLR3E	-0.334433	4.99376	3.33686	0.0677437
FANCD2	0.526278	3.8943	3.33663	0.0677534
ANKRD40	0.283201	5.88283	3.33545	0.0678019
SLC27A2	0.817885	2.99243	3.33408	0.0678583
IL7R	-1.0767	2.56942	3.33368	0.0678748
FAM181B	0.455179	4.60722	3.33047	0.0680074
RBM46	1.05767	2.69211	3.32953	0.0680464
PTPRT	0.410202	5.21999	3.32838	0.068094
FER1L6	0.736531	3.19801	3.32837	0.0680943
CFAP57	0.588983	3.72836	3.32809	0.0681058
SCN11A	-0.885903	3.09075	3.32761	0.0681259
TSACC	-1.06671	2.911	3.32562	0.0682083
COL26A1	0.510242	4.57079	3.32317	0.06831
SLC7A9	0.669232	3.30149	3.3197	0.0684543
FAM92B	1.21507	2.60582	3.31933	0.0684699
ACYP2	-0.187681	8.94937	3.31701	0.0685664
RPL37	0.287777	6.10592	3.31636	0.0685937
NLRC5	-0.543744	3.9041	3.31584	0.0686152
NDRG1	0.236226	9.27964	3.31231	0.0687626
NBPF15	-0.49812	4.01761	3.31153	0.0687953
ERCC6L2	-0.177878	7.32575	3.31152	0.068796
ZNF414	0.447267	4.18364	3.31138	0.0688017
ITGA6	0.457967	3.99514	3.30901	0.0689011
RASGRF2	-0.407781	7.92301	3.30774	0.0689543
EPN1	0.322236	4.94182	3.30768	0.0689569
GNB2L1	0.32505	6.80149	3.30518	0.0690616
SNX6	0.18211	7.32526	3.30418	0.069104
GLRX5	0.440464	4.11861	3.3023	0.0691829
MBOAT2	-0.147334	8.04044	3.30054	0.069257
CCDC109B	-0.616299	3.87715	3.30025	0.0692693
ZNF165	-1.0688	2.83309	3.29984	0.0692866
HMGN2	0.351682	6.18806	3.29772	0.069376
PAFAH1B3	0.433082	4.19107	3.29496	0.069493
CDC45	1.06351	2.70564	3.29345	0.0695566
BCL2L12	-0.900091	3.07854	3.28979	0.0697119
IMPDH2	0.413817	4.5234	3.28677	0.0698402
ESPL1	-1.22514	2.8594	3.28512	0.0699104
MYL12A	-0.629464	4.19266	3.28416	0.0699514
CFAP161	0.535479	4.25223	3.28318	0.0699933
PLCG2	0.509737	5.04294	3.28301	0.0700004
KLHL41	-1.13758	2.58739	3.28215	0.0700373
ABCB5	0.723087	3.13226	3.28171	0.0700558
WBP2NL	-0.344687	5.47848	3.2812	0.0700777
VPS13B	-0.139576	7.90085	3.28055	0.0701053
CIAO1	-0.346219	5.01643	3.28002	0.0701282
SLC2A2	-1.0644	2.90786	3.27686	0.0702631
FHAD1	0.628391	3.75516	3.27628	0.0702879
SFI1	0.291007	5.25883	3.27524	0.0703327
IFT57	0.361017	4.60489	3.27509	0.0703391
ZNF316	0.408417	4.72379	3.27394	0.0703885
ATP6V0B	0.261627	7.09454	3.27237	0.0704558
LIN7B	0.380532	4.74345	3.27212	0.0704663
SPATA17	0.63468	3.3551	3.26999	0.0705582
RANBP9	0.183664	6.28542	3.26956	0.0705765
KCNN4	-0.957432	3.05496	3.26922	0.070591
PEA15	0.349987	6.7143	3.26821	0.0706348
CTBP1	0.367099	5.85453	3.26806	0.0706412
TMEM263	0.419452	4.2639	3.26479	0.070782
HERPUD1	0.333589	5.79121	3.2633	0.0708465
ZMYND15	1.06055	2.61302	3.26329	0.0708468
TOX4	0.265855	5.79427	3.26023	0.0709791
SUMF1	-0.214787	8.21503	3.25852	0.0710532
PODXL	0.732146	3.15806	3.25749	0.0710979
GRAP2	0.694015	3.85569	3.25605	0.0711603
TMEM150B	-1.06577	2.88029	3.25342	0.0712745
TAF1C	0.374569	4.91542	3.25022	0.0714139
RYK	-0.255457	6.08923	3.24973	0.0714352
STX1A	-0.569352	3.86005	3.24812	0.0715054
PLEKHG2	-1.17875	3.0052	3.24725	0.0715435
TRIM61	-0.748014	3.40333	3.24656	0.0715737
ARHGEF2	-0.180898	7.81547	3.24644	0.0715789
NXF1	0.313287	5.11852	3.24637	0.0715817
PABPC1L	0.577791	3.47707	3.24611	0.0715932
POLM	-0.420607	4.40266	3.24565	0.0716131
SIRPG	-1.20539	2.58966	3.24366	0.0717004
CFL1	0.317282	7.81375	3.24287	0.0717347
MYO1E	-0.189851	8.57203	3.24137	0.0718006
INTS7	-0.293245	5.44813	3.24125	0.0718057
DYNLL2	0.320791	6.1825	3.24035	0.0718455
RPL5	0.288389	6.88099	3.23976	0.071871
ERICH1	-0.3159	5.89818	3.23863	0.0719207
LLGL2	-0.321966	5.79986	3.23686	0.0719986
NMRAL1	-0.349917	5.85196	3.23675	0.0720032
DOK2	-1.13977	2.58666	3.23406	0.0721216
SMC2	0.33814	5.14893	3.23349	0.0721467
NAA11	0.747302	3.13734	3.23271	0.0721809
EIF2B5	0.265236	6.6998	3.23244	0.0721932
[truncated: 16,403 more rows]

## Sheet: OPC
Gene	logFC	logCPM	LR	PValue
[truncated: 17,926 more rows]
